# Supplementary material for: Comprehensive Essentiality Analysis of the Mycobacterium tuberculosis Genome via Saturating Transposon Mutagenesis
Source: mBio. 2017 Jan 17;8(1):e02133-16. doi: 10.1128/mBio.02133-16 (PMC5241402; doi:10.1128/mBio.02133-16)
Supplement: TABLE S2 [file mbo002173137st2.xlsx]

## Sheet: Sheet1
Table S2: Data for individual TA sites in the M. tuberculosis H37Rv genome (NC_018143.1).
Coordinate	Matches Non Permissive Motif	Num. of Datasets with Insertions	Sum of Normalized Read Counts	Mean Normalized Read Count Among Replicates With Insertions	Low Coverage Site	ORF ID	tRNA	rRNA	DNA-Methylation-Site	TRIT-Site	5pUTR	Promoter	Essentiality State
60		0	0	0	TRUE	Rv0001							ES
72		1	8.4	8.4	TRUE	Rv0001							ES
102		0	0	0	TRUE	Rv0001							ES
188		0	0	0	TRUE	Rv0001							ES
246		0	0	0	TRUE	Rv0001							ES
333		0	0	0	TRUE	Rv0001							ES
360		0	0	0	TRUE	Rv0001							ES
426	TRUE	0	0	0	TRUE	Rv0001							ES
448		1	8.4	8.4	TRUE	Rv0001							ES
471		0	0	0	TRUE	Rv0001							ES
483	TRUE	0	0	0	TRUE	Rv0001							ES
494		0	0	0	TRUE	Rv0001							ES
504		1	7.7	7.7	TRUE	Rv0001							ES
514		0	0	0	TRUE	Rv0001							ES
525		1	8.4	8.4	TRUE	Rv0001							ES
534	TRUE	0	0	0	TRUE	Rv0001							ES
601		0	0	0	TRUE	Rv0001							ES
653		1	1	1	TRUE	Rv0001							ES
670		0	0	0	TRUE	Rv0001							ES
706		0	0	0	TRUE	Rv0001							ES
741		2	16.1	8.1	TRUE	Rv0001							ES
784		0	0	0	TRUE	Rv0001							ES
794		0	0	0	TRUE	Rv0001							ES
843		0	0	0	TRUE	Rv0001							ES
989		0	0	0	TRUE	Rv0001							ES
1092		2	14.6	7.3	TRUE	Rv0001							ES
1104		0	0	0	TRUE	Rv0001							ES
1267		0	0	0	TRUE	Rv0001							ES
1278		0	0	0	TRUE	Rv0001							ES
1345		0	0	0	TRUE	Rv0001							ES
1423		0	0	0	TRUE	Rv0001							ES
1522		8	2338.4	292.3		Rv0001							NE
1552		4	222.6	55.7									NE
1635		14	14219.3	1015.7									NE
1779		0	0	0								PROM-1432	NE
1782		1	6.7	6.7								PROM-1432	NE
1788		1	4.4	4.4								PROM-1432	NE
1847		7	919.3	131.3							5pUTR-Rv0002_2	PROM-1432	NE
1858		9	1663	184.8							5pUTR-Rv0002_2	PROM-1432	NE
1921		13	2915	224.2							5pUTR-Rv0002_2	PROM-1101,PROM-1512	NE
2001	TRUE	3	141.1	47	TRUE						5pUTR-Rv0002,5pUTR-Rv0002_2,5pUTR-Rv0002_3	PROM-1101	NE
2012	TRUE	1	47.2	47.2	TRUE						5pUTR-Rv0002,5pUTR-Rv0002_2,5pUTR-Rv0002_3		NE
2063		0	0	0	TRUE	Rv0002							ES
2104		0	0	0	TRUE	Rv0002							ES
2141		0	0	0	TRUE	Rv0002							ES
2232		1	7.7	7.7	TRUE	Rv0002							ES
2290		0	0	0	TRUE	Rv0002							ES
2315		0	0	0	TRUE	Rv0002							ES
2318		0	0	0	TRUE	Rv0002							ES
2333		0	0	0	TRUE	Rv0002							ES
2344		0	0	0	TRUE	Rv0002							ES
2363		0	0	0	TRUE	Rv0002							ES
2387	TRUE	0	0	0	TRUE	Rv0002							ES
2404	TRUE	0	0	0	TRUE	Rv0002							ES
2427		0	0	0	TRUE	Rv0002							ES
2479		0	0	0	TRUE	Rv0002							ES
2507	TRUE	0	0	0	TRUE	Rv0002							ES
2537		0	0	0	TRUE	Rv0002							ES
2591	TRUE	0	0	0	TRUE	Rv0002							ES
2648		0	0	0	TRUE	Rv0002							ES
2738		0	0	0	TRUE	Rv0002							ES
2774		0	0	0	TRUE	Rv0002							ES
2845		0	0	0	TRUE	Rv0002							ES
2920		0	0	0	TRUE	Rv0002							ES
3027		0	0	0	TRUE	Rv0002							ES
3056		0	0	0	TRUE	Rv0002							ES
3066		1	8.4	8.4	TRUE	Rv0002							ES
3070		1	8.4	8.4	TRUE	Rv0002							ES
3119		0	0	0	TRUE	Rv0002							ES
3131		0	0	0	TRUE	Rv0002							ES
3145		0	0	0	TRUE	Rv0002							ES
3222		0	0	0	TRUE	Rv0002							ES
3228		0	0	0	TRUE	Rv0002							ES
3277		2	46.8	23.4	TRUE								NE
3283		14	2636.6	188.3		Rv0003							NE
3329		14	1947.4	139.1		Rv0003							NE
3372		1	10	10	TRUE	Rv0003							NE
3379		0	0	0	TRUE	Rv0003							NE
3384		0	0	0	TRUE	Rv0003							NE
3396		2	220.2	110.1	TRUE	Rv0003							NE
3412		0	0	0	TRUE	Rv0003							NE
3425		1	6.9	6.9	TRUE	Rv0003							NE
3441	TRUE	0	0	0	TRUE	Rv0003							NE
3467		3	69.8	23.3	TRUE	Rv0003							NE
3471		4	175.3	43.8	TRUE	Rv0003							NE
3513		4	139	34.7	TRUE	Rv0003							NE
3591		12	836.2	69.7		Rv0003							NE
3682		7	419.4	59.9		Rv0003							NE
3708		13	1225	94.2		Rv0003							NE
3728		5	102.1	20.4		Rv0003							NE
3739		11	972.5	88.4		Rv0003							NE
3770		3	250.2	83.4		Rv0003							NE
3782		10	598.4	59.8		Rv0003							NE
3796	TRUE	3	30.3	10.1		Rv0003							NE
3833		11	381.5	34.7		Rv0003							NE
3925		11	917.8	83.4		Rv0003							NE
3960		5	251.2	50.2		Rv0003							NE
3967	TRUE	1	2.2	2.2		Rv0003							NE
3986		11	1005.8	91.4		Rv0003							NE
4011		9	280.3	31.1		Rv0003							NE
4028		8	224.6	28.1		Rv0003							NE
4094		9	652.5	72.5		Rv0003							NE
4118		11	757.7	68.9		Rv0003							NE
4121		13	529.2	40.7		Rv0003							NE
4130		6	90.9	15.1	TRUE	Rv0003							NE
4158		1	26.8	26.8	TRUE	Rv0003							NE
4207		7	199.6	28.5	TRUE	Rv0003							NE
4217		8	308.8	38.6	TRUE	Rv0003							NE
4353		8	205.9	25.7	TRUE	Rv0003							NE
4664		0	0	0	TRUE	Rv0004							NE
4721		0	0	0	TRUE	Rv0004							NE
4789		0	0	0	TRUE	Rv0004							NE
4912		0	0	0	TRUE	Rv0004							NE
4961		7	324	46.3	TRUE	Rv0004							NE
4970		0	0	0	TRUE	Rv0004							NE
4989		12	1953.7	162.8		Rv0004							NE
4995		14	4156	296.9		Rv0004							NE
5066		11	1167.4	106.1									NE
5120		14	1999.6	142.8									NE
5128		6	595.6	99.3									NE
5170		14	2371.3	169.4					DNAMethylation-1				NE
5230		0	0	0	TRUE				DNAMethylation-2				ES
5273		0	0	0	TRUE	Rv0005							ES
5287		0	0	0	TRUE	Rv0005							ES
5336		0	0	0	TRUE	Rv0005							ES
5364		0	0	0	TRUE	Rv0005							ES
5420		0	0	0	TRUE	Rv0005							ES
5439		0	0	0	TRUE	Rv0005							ES
5517		0	0	0	TRUE	Rv0005							ES
5547		0	0	0	TRUE	Rv0005							ES
5579		0	0	0	TRUE	Rv0005							ES
5586		0	0	0	TRUE	Rv0005							ES
5623	TRUE	0	0	0	TRUE	Rv0005							ES
5631	TRUE	0	0	0	TRUE	Rv0005							ES
5669		0	0	0	TRUE	Rv0005							ES
5687		0	0	0	TRUE	Rv0005							ES
5792		0	0	0	TRUE	Rv0005							ES
5977		0	0	0	TRUE	Rv0005							ES
5996		0	0	0	TRUE	Rv0005							ES
6055		0	0	0	TRUE	Rv0005							ES
6128		0	0	0	TRUE	Rv0005							ES
6230		0	0	0	TRUE	Rv0005							ES
6249		0	0	0	TRUE	Rv0005							ES
6286	TRUE	0	0	0	TRUE	Rv0005							ES
6403		0	0	0	TRUE	Rv0005							ES
6490		0	0	0	TRUE	Rv0005							ES
6502		0	0	0	TRUE	Rv0005							ES
6526		0	0	0	TRUE	Rv0005							ES
6605		0	0	0	TRUE	Rv0005							ES
6612		0	0	0	TRUE	Rv0005							ES
6672		0	0	0	TRUE	Rv0005							ES
6729		0	0	0	TRUE	Rv0005							ES
6793	TRUE	0	0	0	TRUE	Rv0005							ES
6809		0	0	0	TRUE	Rv0005							ES
6856		0	0	0	TRUE	Rv0005							ES
6944		0	0	0	TRUE	Rv0005							ES
6983		0	0	0	TRUE	Rv0005							ES
7067		0	0	0	TRUE	Rv0005							ES
7077		0	0	0	TRUE	Rv0005							ES
7093		0	0	0	TRUE	Rv0005							ES
7225		0	0	0	TRUE	Rv0005							ES
7265		6	391.3	65.2		Rv0005							NE
7299		13	2430.9	187									NE
7383		0	0	0	TRUE	Rv0006							ES
7392		0	0	0	TRUE	Rv0006							ES
7470		0	0	0	TRUE	Rv0006							ES
7551		0	0	0	TRUE	Rv0006							ES
7578		0	0	0	TRUE	Rv0006							ES
7620	TRUE	0	0	0	TRUE	Rv0006							ES
7686		0	0	0	TRUE	Rv0006							ES
7763		0	0	0	TRUE	Rv0006							ES
7767		0	0	0	TRUE	Rv0006							ES
7798		0	0	0	TRUE	Rv0006							ES
7865		0	0	0	TRUE	Rv0006							ES
7970		0	0	0	TRUE	Rv0006							ES
8031		0	0	0	TRUE	Rv0006							ES
8077		0	0	0	TRUE	Rv0006							ES
8099		0	0	0	TRUE	Rv0006							ES
8127		1	16.9	16.9	TRUE	Rv0006							ES
8219		0	0	0	TRUE	Rv0006							ES
8236		0	0	0	TRUE	Rv0006							ES
8288		0	0	0	TRUE	Rv0006							ES
8295		1	6.9	6.9	TRUE	Rv0006							ES
8338		0	0	0	TRUE	Rv0006							ES
8391		0	0	0	TRUE	Rv0006							ES
8394		0	0	0	TRUE	Rv0006							ES
8436		0	0	0	TRUE	Rv0006							ES
8486		0	0	0	TRUE	Rv0006							ES
8546	TRUE	0	0	0	TRUE	Rv0006							ES
8786		0	0	0	TRUE	Rv0006			DNAMethylation-3				ES
8858		0	0	0	TRUE	Rv0006							ES
8874		0	0	0	TRUE	Rv0006							ES
8901		0	0	0	TRUE	Rv0006							ES
9030		0	0	0	TRUE	Rv0006							ES
9045		0	0	0	TRUE	Rv0006							ES
9100		2	12.7	6.4	TRUE	Rv0006							ES
9150		0	0	0	TRUE	Rv0006							ES
9165		0	0	0	TRUE	Rv0006							ES
9419		0	0	0	TRUE	Rv0006							ES
9465		0	0	0	TRUE	Rv0006							ES
9492		0	0	0	TRUE	Rv0006							ES
9503		0	0	0	TRUE	Rv0006			DNAMethylation-4				ES
9519		1	7.7	7.7	TRUE	Rv0006							ES
9526		0	0	0	TRUE	Rv0006							ES
9542		0	0	0	TRUE	Rv0006							ES
9564		0	0	0	TRUE	Rv0006							ES
9624		0	0	0	TRUE	Rv0006							ES
9776		5	179.9	36	TRUE	Rv0006							NE
9816		12	1459.8	121.6		Rv0006							NE
9850		4	111	27.7									NE
9877		14	4111.4	293.7									NE
9894		10	522	52.2									NE
9903		14	3132.4	223.7									NE
10023		14	2059.9	147.1		Rv0007							NE
10104		6	806.3	134.4		Rv0007							NE
10277		14	6282.1	448.7		Rv0007							NE
10299		12	1122.8	93.6		Rv0007							NE
10414		7	375.5	53.6		Rv0007							NE
10426		13	3254.5	250.3		Rv0007							NE
10583		13	3607.8	277.5		Rv0007							NE
10600		5	570.5	114.1		Rv0007							NE
10608		14	2334.3	166.7		Rv0007							NE
10769		12	5416.8	451.4		Rv0007							NE
10826		12	1315.4	109.6		Rv0007							NE
10857		0	0	0	TRUE								ES
10876		0	0	0	TRUE								ES
10884		0	0	0	TRUE								ES
10892		1	8.4	8.4	TRUE		Rvnt01						ES
10894		1	7.1	7.1	TRUE		Rvnt01						ES
10907		0	0	0	TRUE		Rvnt01						ES
10923		0	0	0	TRUE		Rvnt01						ES
10953		0	0	0	TRUE		Rvnt01						ES
11096		14	2259.8	161.4									NE
11119		0	0	0			Rvnt02						NE
11131		0	0	0			Rvnt02						NE
11176		0	0	0			Rvnt02						NE
11198		14	2664.1	190.3									NE
11207		13	1939.6	149.2									NE
11289		14	3664.1	261.7									NE
11301	TRUE	0	0	0									NE
11422		14	4513.4	322.4									NE
11444	TRUE	3	207.8	69.3									NE
11530		14	3352.6	239.5									NE
11556		14	2199.5	157.1									NE
11618		13	1497.9	115.2									NE
11659		6	469.4	78.2									NE
11675		14	7093.8	506.7									NE
11679		14	5593.3	399.5									NE
11733		14	2410.6	172.2									NE
11739		14	1636.2	116.9									NE
11743		14	6191	442.2									NE
11749		1	3.3	3.3									NE
11787		14	1747.4	124.8									NE
11848		4	166.6	41.6									NE
12042		10	697.8	69.8		Rv0008c						PROM-602	NE
12054		12	1046.2	87.2		Rv0008c						PROM-602	NE
12145	TRUE	1	10	10		Rv0008c					5pUTR-Rv0009		NE
12250		14	3470.4	247.9		Rv0008c					5pUTR-Rv0009		NE
12352		14	3864.2	276							5pUTR-Rv0009,5pUTR-Rv0008c	PROM-1521	NE
12466		8	601.6	75.2							5pUTR-Rv0009		NE
12491		11	1599.5	145.4		Rv0009							NE
12512	TRUE	0	0	0		Rv0009							NE
12530		14	630.3	45		Rv0009							NE
12621		14	5209.2	372.1		Rv0009							NE
12663		11	1785.8	162.3		Rv0009							NE
12750		13	762.1	58.6		Rv0009							NE
12798		14	4569.8	326.4		Rv0009							NE
13025		14	4700.5	335.7									NE
13046		14	3671.7	262.3									NE
13079		14	1755.4	125.4									NE
13155		7	432.6	61.8		Rv0010c							NE
13168		12	1993.4	166.1		Rv0010c							NE
13275		4	85.3	21.3		Rv0010c							NE
13309		11	1482.7	134.8		Rv0010c							NE
13322		14	2719.4	194.2		Rv0010c							NE
13325		14	4258.4	304.2		Rv0010c							NE
13369		14	2360.6	168.6		Rv0010c							NE
13459		1	34.6	34.6		Rv0010c							NE
13469		0	0	0		Rv0010c							NE
13486		7	2342.8	334.7		Rv0010c							NE
13560		7	655.6	93.7									NE
13567		10	282.1	28.2									NE
13595		3	126.2	42.1									NE
13608		5	54.6	10.9									NE
13669		9	722.1	80.2									NE
13686		2	9.7	4.8									NE
13699		1	41.5	41.5									NE
13772		7	134.5	19.2		Rv0011c							NE
13852		2	6.5	3.3		Rv0011c							NE
13903		11	274.5	25		Rv0011c							NE
14021		13	1087.6	83.7							5pUTR-Rv0011c	PROM-803,PROM-1332	NE
14059		13	1977.4	152.1							5pUTR-Rv0011c	PROM-803,PROM-1332	NE
14080		14	3077.8	219.8							5pUTR-Rv0012,5pUTR-Rv0011c	PROM-803,PROM-1332	NE
14088		14	2306.1	164.7							5pUTR-Rv0012	PROM-803,PROM-1332	NE
14096		13	1698.2	130.6		Rv0012						PROM-803,PROM-1332	NE
14177		13	2184.5	168		Rv0012							NE
14367	TRUE	2	8.9	4.4		Rv0012							NE
14421		7	1343.5	191.9		Rv0012							NE
14454	TRUE	6	160.9	26.8		Rv0012							NE
14621		11	2427.4	220.7		Rv0012							NE
14661		14	2627.7	187.7		Rv0012							NE
14665		14	7202.6	514.5		Rv0012							NE
14667		9	585.4	65		Rv0012							NE
14677		7	241.9	34.6		Rv0012							NE
14749		13	9158.2	704.5		Rv0012							NE
14758		14	2904.6	207.5		Rv0012							NE
14782	TRUE	2	8	4		Rv0012							NE
14813		12	1145.1	95.4		Rv0012							NE
14821		8	251.6	31.4		Rv0012							NE
14872		7	575.9	82.3		Rv0012						PROM-2048	NE
14902	TRUE	9	568.3	63.1								PROM-2048	NE
14938		0	0	0	TRUE	Rv0013						PROM-2048	ES
14968		0	0	0	TRUE	Rv0013						PROM-2048	ES
15023	TRUE	0	0	0	TRUE	Rv0013							ES
15084	TRUE	0	0	0	TRUE	Rv0013							ES
15114		0	0	0	TRUE	Rv0013							ES
15221		0	0	0	TRUE	Rv0013							ES
15245		0	0	0	TRUE	Rv0013							ES
15269		0	0	0	TRUE	Rv0013							ES
15304		0	0	0	TRUE	Rv0013							ES
15327		0	0	0	TRUE	Rv0013							ES
15366		0	0	0	TRUE	Rv0013							ES
15464		0	0	0	TRUE	Rv0013							ES
15515		10	92	9.2	TRUE	Rv0013							NE
15576	TRUE	0	0	0	TRUE	Rv0013							NE
15591		10	3555.6	355.6		Rv0013,Rv0014c							NE
15657		0	0	0	TRUE	Rv0014c							ES
15773		0	0	0	TRUE	Rv0014c							ES
15812		0	0	0	TRUE	Rv0014c							ES
15927		0	0	0	TRUE	Rv0014c							ES
16161		1	7.7	7.7	TRUE	Rv0014c							ES
16184		0	0	0	TRUE	Rv0014c							ES
16273	TRUE	0	0	0	TRUE	Rv0014c							ES
16433		0	0	0	TRUE	Rv0014c							ES
16520		0	0	0	TRUE	Rv0014c							ES
16535		0	0	0	TRUE	Rv0014c							ES
16558		0	0	0	TRUE	Rv0014c							ES
16683		0	0	0	TRUE	Rv0014c							ES
16794		0	0	0	TRUE	Rv0014c							ES
16851		0	0	0	TRUE	Rv0014c							ES
16872		0	0	0	TRUE	Rv0014c							ES
16926		0	0	0	TRUE	Rv0014c							ES
17015		0	0	0	TRUE	Rv0014c							ES
17176	TRUE	1	1	1	TRUE	Rv0014c							ES
17190		1	8.4	8.4	TRUE	Rv0014c							ES
17205		0	0	0	TRUE	Rv0014c							ES
17247		0	0	0	TRUE	Rv0014c							ES
17313		0	0	0	TRUE	Rv0014c							ES
17333		0	0	0	TRUE	Rv0014c							ES
17439		0	0	0	TRUE	Rv0014c							ES
17476		5	383.8	76.8	TRUE	Rv0015c					5pUTR-Rv0014c	PROM-801	NE
17483		3	32.5	10.8	TRUE	Rv0015c					5pUTR-Rv0014c	PROM-801	NE
17586		9	573.2	63.7	TRUE	Rv0015c							NE
17862		0	0	0	TRUE	Rv0015c							ES
17981	TRUE	0	0	0	TRUE	Rv0015c							ES
18010		0	0	0	TRUE	Rv0015c							ES
18123		0	0	0	TRUE	Rv0015c							ES
18140		0	0	0	TRUE	Rv0015c							ES
18161		0	0	0	TRUE	Rv0015c							ES
18215		0	0	0	TRUE	Rv0015c							ES
18454		0	0	0	TRUE	Rv0015c							ES
18488		0	0	0	TRUE	Rv0015c							ES
18527		0	0	0	TRUE	Rv0015c							ES
18666	TRUE	2	8	4	TRUE	Rv0015c							ES
18693		0	0	0	TRUE	Rv0015c							ES
18725		0	0	0	TRUE	Rv0015c							ES
18907		1	1.7	1.7	TRUE	Rv0016c					5pUTR-Rv0015c		ES
19038		10	334	33.4	TRUE	Rv0016c					5pUTR-Rv0015c		NE
19043		5	124.9	25	TRUE	Rv0016c					5pUTR-Rv0015c		NE
19081		2	24.4	12.2	TRUE	Rv0016c					5pUTR-Rv0015c		NE
19100		8	119.4	14.9	TRUE	Rv0016c					5pUTR-Rv0015c		NE
19107		10	181.9	18.2	TRUE	Rv0016c					5pUTR-Rv0015c		NE
19134		7	104.9	15	TRUE	Rv0016c					5pUTR-Rv0015c		NE
19138		14	801.1	57.2	TRUE	Rv0016c					5pUTR-Rv0015c		NE
19151		13	678.1	52.2	TRUE	Rv0016c					5pUTR-Rv0015c	PROM-1077	NE
19179		1	2.2	2.2	TRUE	Rv0016c					5pUTR-Rv0015c	PROM-1077	NE
19194	TRUE	1	2.2	2.2	TRUE	Rv0016c					5pUTR-Rv0015c	PROM-1077	NE
19226		4	26.1	6.5	TRUE	Rv0016c						PROM-1077	NE
19239		3	42.1	14	TRUE	Rv0016c						PROM-1077	NE
19259		4	238.6	59.6	TRUE	Rv0016c						PROM-1077	NE
19310	TRUE	4	140.1	35	TRUE	Rv0016c							NE
19453		12	578	48.2		Rv0016c							NE
19461		8	365.8	45.7		Rv0016c							NE
19582		14	2820.3	201.5		Rv0016c							NE
19667		8	278.9	34.9		Rv0016c							NE
19693		12	727.9	60.7		Rv0016c							NE
19760		12	499.5	41.6		Rv0016c							NE
19771		9	177.3	19.7		Rv0016c							NE
19829		9	138.3	15.4		Rv0016c							NE
19838		10	197.3	19.7		Rv0016c							NE
19914		6	52.5	8.7		Rv0016c							NE
19935		11	586	53.3		Rv0016c							NE
19951		9	284.6	31.6		Rv0016c							NE
19963		11	909.2	82.7		Rv0016c							NE
19973	TRUE	0	0	0		Rv0016c							NE
19984		13	1104.9	85		Rv0016c							NE
20002		7	176.1	25.2		Rv0016c							NE
20037	TRUE	0	0	0		Rv0016c							NE
20044		11	530.9	48.3		Rv0016c							NE
20092		13	1127.3	86.7		Rv0016c							NE
20178		12	1629.3	135.8		Rv0016c							NE
20211		8	621.8	77.7		Rv0016c							NE
20234		13	1919.2	147.6		Rv0016c,Rv0017c							NE
20266		5	47.8	9.6		Rv0017c							NE
20278		14	3184.5	227.5		Rv0017c							NE
20345		14	4517.8	322.7		Rv0017c							NE
20349		14	2640.1	188.6		Rv0017c							NE
20376		12	1067	88.9		Rv0017c							NE
20456	TRUE	6	135.5	22.6		Rv0017c							NE
20497		9	440.5	48.9		Rv0017c							NE
20547		14	3178.1	227		Rv0017c							NE
20650		5	218.9	43.8		Rv0017c							NE
20671		13	1699.6	130.7		Rv0017c							NE
20680		10	360.2	36		Rv0017c							NE
20712		5	169.4	33.9		Rv0017c							NE
20756		7	238	34		Rv0017c							NE
20787		14	1142.8	81.6		Rv0017c							NE
20859		13	1025.8	78.9		Rv0017c							NE
20883		14	2673.1	190.9		Rv0017c							NE
21041		1	23.1	23.1		Rv0017c							NE
21204		3	331.6	110.5		Rv0017c							NE
21210		5	560.2	112		Rv0017c							NE
21266		13	1552.8	119.4		Rv0017c							NE
21359		12	929.5	77.5		Rv0017c							NE
21414		12	894.1	74.5		Rv0017c							NE
21477		14	2017.4	144.1		Rv0017c							NE
21481		14	1632.4	116.6		Rv0017c							NE
21548		7	357.3	51		Rv0017c							NE
21608		1	23.1	23.1		Rv0017c							NE
21777		12	1585.8	132.2		Rv0018c							NE
22070		14	3219.5	230		Rv0018c							NE
22092		7	181.5	25.9		Rv0018c							NE
22118		14	3476	248.3		Rv0018c							NE
22144		7	416.3	59.5		Rv0018c							NE
22187		7	95.2	13.6		Rv0018c							NE
22195		14	1253.5	89.5		Rv0018c							NE
22199		14	3434.5	245.3		Rv0018c							NE
22202		14	2178.6	155.6		Rv0018c							NE
22279		8	136.7	17.1		Rv0018c							NE
22314		9	213.2	23.7		Rv0018c							NE
22338		5	217.6	43.5		Rv0018c							NE
22454		11	708.5	64.4		Rv0018c							NE
22460		11	260.3	23.7	TRUE	Rv0018c							NE
22578		0	0	0	TRUE	Rv0018c							ES
22590	TRUE	0	0	0	TRUE	Rv0018c							ES
22625		1	2.2	2.2	TRUE	Rv0018c							ES
22817		0	0	0	TRUE	Rv0018c							ES
22836		0	0	0	TRUE	Rv0018c							ES
22887		0	0	0	TRUE	Rv0018c							ES
22932	TRUE	0	0	0	TRUE	Rv0018c							ES
23083		0	0	0	TRUE	Rv0018c							ES
23099		0	0	0	TRUE	Rv0018c							ES
23125		0	0	0	TRUE	Rv0018c							ES
23153		0	0	0	TRUE	Rv0018c							ES
23205	TRUE	0	0	0	TRUE						5pUTR-Rv0018c		ES
23330		2	14.3	7.1	TRUE	Rv0019c					5pUTR-Rv0018c	PROM-950	NE
23361		13	760.2	58.5		Rv0019c					5pUTR-Rv0018c	PROM-950	NE
23381		14	1184.6	84.6		Rv0019c						PROM-950	NE
23394		14	1234.3	88.2		Rv0019c						PROM-950	NE
23413		12	980.2	81.7		Rv0019c						PROM-950	NE
23442		11	1038	94.4		Rv0019c							NE
23512		7	135.8	19.4		Rv0019c							NE
23550		10	662.9	66.3		Rv0019c							NE
23582		8	313.9	39.2		Rv0019c							NE
23640		13	1392.6	107.1		Rv0019c							NE
23663		9	542.8	60.3		Rv0019c							NE
23681		10	400.8	40.1		Rv0019c							NE
23723		12	2022.4	168.5		Rv0019c							NE
23807		11	1185.9	107.8							5pUTR-Rv0019c	PROM-161	NE
23856		14	3657.9	261.3							5pUTR-Rv0019c		NE
23933		0	0	0	TRUE	Rv0020c					5pUTR-Rv0019c		ES
23947		0	0	0	TRUE	Rv0020c					5pUTR-Rv0019c		ES
24102		0	0	0	TRUE	Rv0020c					5pUTR-Rv0019c	PROM-152	ES
24136		0	0	0	TRUE	Rv0020c						PROM-152	ES
24159		0	0	0	TRUE	Rv0020c						PROM-152	ES
24174		1	1	1	TRUE	Rv0020c						PROM-152	ES
24183		0	0	0	TRUE	Rv0020c							ES
24207		1	1	1	TRUE	Rv0020c							ES
24231		0	0	0	TRUE	Rv0020c							ES
24237		0	0	0	TRUE	Rv0020c							ES
24261		0	0	0	TRUE	Rv0020c							ES
24282		0	0	0	TRUE	Rv0020c							ES
24309		0	0	0	TRUE	Rv0020c							ES
24318		0	0	0	TRUE	Rv0020c							ES
24336		0	0	0	TRUE	Rv0020c							ES
24351		0	0	0	TRUE	Rv0020c							ES
24372		0	0	0	TRUE	Rv0020c							ES
24384		0	0	0	TRUE	Rv0020c							ES
24402		0	0	0	TRUE	Rv0020c							ES
24447		0	0	0	TRUE	Rv0020c							ES
24483		0	0	0	TRUE	Rv0020c							ES
24492		0	0	0	TRUE	Rv0020c							ES
24501		0	0	0	TRUE	Rv0020c							ES
24534		0	0	0	TRUE	Rv0020c							ES
24552	TRUE	0	0	0	TRUE	Rv0020c							ES
24564		0	0	0	TRUE	Rv0020c							ES
24579		0	0	0	TRUE	Rv0020c							ES
24621		0	0	0	TRUE	Rv0020c							ES
24633	TRUE	0	0	0	TRUE	Rv0020c							ES
24657	TRUE	0	0	0	TRUE	Rv0020c							ES
24678		0	0	0	TRUE	Rv0020c							ES
24696	TRUE	0	0	0	TRUE	Rv0020c							ES
24714	TRUE	0	0	0	TRUE	Rv0020c							ES
24732	TRUE	0	0	0	TRUE	Rv0020c							ES
24750	TRUE	0	0	0	TRUE	Rv0020c							ES
24768		0	0	0	TRUE	Rv0020c							ES
24801	TRUE	0	0	0	TRUE	Rv0020c							ES
24819	TRUE	0	0	0	TRUE	Rv0020c							ES
24840	TRUE	0	0	0	TRUE	Rv0020c							ES
24909		0	0	0	TRUE	Rv0020c							ES
24921		0	0	0	TRUE	Rv0020c							ES
24924		0	0	0	TRUE	Rv0020c							ES
24960		0	0	0	TRUE	Rv0020c							ES
24986		7	180.3	25.8	TRUE	Rv0020c							NE
25069		8	548.4	68.5		Rv0020c							NE
25099		4	194.4	48.6		Rv0020c							NE
25143		14	3236.5	231.2		Rv0020c							NE
25168		11	1453.2	132.1		Rv0020c							NE
25170		14	5314.2	379.6		Rv0020c							NE
25252		13	1587.6	122.1		Rv0020c							NE
25260		14	2821	201.5		Rv0020c							NE
25438	TRUE	1	15.4	15.4		Rv0020c							NE
25505		14	4709.1	336.4							5pUTR-Rv0020c	PROM-606	NE
25528		11	254.8	23.2								PROM-606	NE
25613		7	199.7	28.5								PROM-1361,PROM-1536	NE
25616		14	9490.1	677.9								PROM-1361,PROM-1536	NE
25624		14	4468.7	319.2								PROM-1361,PROM-1536	NE
25730		14	5810	415									NE
25796	TRUE	8	291	36.4									NE
25832	TRUE	2	37.7	18.8									NE
25844		13	2010.8	154.7									NE
25906	TRUE	4	343.9	86									NE
25914		13	3462	266.3		Rv0021c							NE
25960		11	1103.6	100.3		Rv0021c							NE
25967		7	257	36.7		Rv0021c							NE
26040		14	5870	419.3		Rv0021c							NE
26067		14	2268.8	162.1		Rv0021c							NE
26141		14	8373.2	598.1		Rv0021c							NE
26175	TRUE	11	662	60.2		Rv0021c							NE
26183		14	2961.2	211.5		Rv0021c							NE
26193		14	5214.2	372.4		Rv0021c							NE
26197		14	6249.7	446.4		Rv0021c							NE
26261	TRUE	5	200	40		Rv0021c							NE
26280		14	3242.1	231.6		Rv0021c							NE
26290		7	330.8	47.3		Rv0021c							NE
26300		14	2259.9	161.4		Rv0021c							NE
26377		14	2855.2	203.9		Rv0021c							NE
26417		2	261.6	130.8		Rv0021c							NE
26622		12	2368.1	197.3		Rv0021c							NE
26742		11	1107.3	100.7		Rv0021c							NE
26780		13	1365.9	105.1		Rv0021c							NE
26831		12	786.8	65.6		Rv0021c							NE
26838		6	66.3	11		Rv0021c							NE
26860		8	397.5	49.7		Rv0021c						PROM-813	NE
26873		12	3358.1	279.8		Rv0021c						PROM-813	NE
26932		14	3932.1	280.9								PROM-813	NE
27213		8	256	32		Rv0022c							NE
27245		14	3455.9	246.8		Rv0022c							NE
27252		14	2021.7	144.4		Rv0022c							NE
27299		14	2403.4	171.7		Rv0022c							NE
27354		13	1845.5	142		Rv0022c							NE
27367		3	52.4	17.5		Rv0022c							NE
27399	TRUE	1	69.2	69.2		Rv0022c							NE
27410		14	8070.5	576.5		Rv0022c							NE
27470		0	0	0	TRUE								ES
27482		0	0	0	TRUE								ES
27484		0	0	0	TRUE								ES
27518		0	0	0	TRUE								ES
27526		0	0	0	TRUE								ES
27528		0	0	0	TRUE								ES
27530		0	0	0	TRUE								ES
27534		0	0	0	TRUE								ES
27558		1	1	1	TRUE								ES
27566		10	1152.9	115.3	TRUE								NE
27569		5	90.7	18.1	TRUE								NE
27578		7	394.7	56.4	TRUE								NE
27683		3	40.6	13.5	TRUE	Rv0023							GD
27703		5	87.2	17.4	TRUE	Rv0023							GD
27784		1	3	3	TRUE	Rv0023							GD
27906	TRUE	1	1	1	TRUE	Rv0023							GD
27925		0	0	0	TRUE	Rv0023							GD
27994		0	0	0	TRUE	Rv0023							GD
28003		3	34.4	11.5	TRUE	Rv0023							GD
28005		2	7.9	4	TRUE	Rv0023							GD
28145		2	5.2	2.6	TRUE	Rv0023							GD
28208	TRUE	0	0	0	TRUE	Rv0023							GD
28232		1	2.2	2.2	TRUE	Rv0023							GD
28263	TRUE	3	9.9	3.3	TRUE	Rv0023							NE
28368		14	3498.5	249.9		Rv0024							NE
28455		11	360.7	32.8		Rv0024							NE
28512		7	212.1	30.3		Rv0024							NE
28661		4	76.8	19.2		Rv0024							NE
28670		13	1393.9	107.2		Rv0024							NE
28679		11	380.4	34.6		Rv0024							NE
28687	TRUE	3	103.4	34.5		Rv0024							NE
28705		12	1137.2	94.8		Rv0024							NE
28803	TRUE	1	7.7	7.7		Rv0024							NE
28914		13	2117	162.8		Rv0024							NE
28974		10	453.4	45.3		Rv0024							NE
29010		14	4409	314.9		Rv0024							NE
29205		13	2628.4	202.2		Rv0024					5pUTR-Rv0025		NE
29270		10	1834.5	183.4		Rv0025							NE
29354		11	936.8	85.2		Rv0025							NE
29403		12	1593	132.7		Rv0025							NE
29457		9	445.2	49.5		Rv0025							NE
29516		8	270.8	33.9		Rv0025							NE
29567		14	1111.2	79.4		Rv0025							NE
29587		11	2729.1	248.1		Rv0025						PROM-1053	NE
29605		7	604	86.3		Rv0025						PROM-1053	NE
29620		3	42.6	14.2								PROM-1053	NE
29659		8	682.2	85.3							5pUTR-Rv0026	PROM-1053	NE
29667		14	18959.7	1354.3							5pUTR-Rv0026	PROM-1053	NE
29671		14	4478.8	319.9							5pUTR-Rv0026	PROM-1053	NE
29776		14	3451.6	246.5		Rv0026							NE
29892		12	1356.9	113.1		Rv0026							NE
29920		12	1784.6	148.7		Rv0026							NE
29923		14	1406	100.4		Rv0026							NE
30009	TRUE	0	0	0		Rv0026							NE
30119		6	136.2	22.7		Rv0026							NE
30195	TRUE	6	160.6	26.8		Rv0026							NE
30271		12	2622.6	218.5		Rv0026							NE
30449		14	4700.8	335.8		Rv0026							NE
30479		13	1288.7	99.1		Rv0026							NE
30679		13	2245.1	172.7		Rv0026							NE
30911	TRUE	0	0	0		Rv0026							NE
30968		14	4756.4	339.7		Rv0026							NE
31004		3	705	235		Rv0026							NE
31066		7	314.5	44.9		Rv0026						PROM-229	NE
31075		14	5719.8	408.6								PROM-229	NE
31149		13	1563.6	120.3							5pUTR-Rv0027		NE
31153		14	5242.6	374.5							5pUTR-Rv0027		NE
31223		12	1398.8	116.6		Rv0027							NE
31261		10	391.2	39.1		Rv0027							NE
31323		8	836.5	104.6		Rv0027							NE
31381		10	786.6	78.7		Rv0027							NE
31410		2	25.3	12.7		Rv0027							NE
31589		14	4193	299.5		Rv0028							NE
31597		14	5583.7	398.8		Rv0028							NE
31684		9	554.3	61.6		Rv0028							NE
31701		14	1447	103.4		Rv0028							NE
31810		2	15.2	7.6		Rv0028							NE
31825		12	1509.8	125.8									NE
31967		5	224.3	44.9									NE
31978	TRUE	1	47.2	47.2									NE
32045		9	709.4	78.8					DNAMethylation-5			PROM-1775	NE
32051		6	185.4	30.9								PROM-1775	NE
32134		13	762.2	58.6		Rv0029							NE
32163		10	995.4	99.5		Rv0029							NE
32197		9	322.5	35.8		Rv0029							NE
32253		10	957	95.7		Rv0029							NE
32403		11	1146.1	104.2		Rv0029							NE
32434		9	474.6	52.7		Rv0029							NE
32493		11	963.9	87.6		Rv0029							NE
32518		5	109.7	21.9		Rv0029							NE
32673		13	2079.2	159.9		Rv0029							NE
32755		9	1450.1	161.1		Rv0029							NE
32777		14	9819.8	701.4		Rv0029							NE
32886		10	644.1	64.4		Rv0029							NE
32910		6	274	45.7		Rv0029							NE
32995	TRUE	1	23.1	23.1		Rv0029							NE
33023		12	585.6	48.8		Rv0029							NE
33045		11	716.9	65.2		Rv0029							NE
33058		14	10525.1	751.8		Rv0029							NE
33113		14	3852.6	275.2		Rv0029							NE
33152		11	715.8	65.1		Rv0029							NE
33217		14	3463	247.4									NE
33355		7	687.1	98.2		Rv0030							NE
33359		12	6422.9	535.2		Rv0030							NE
33449		5	327.3	65.5		Rv0030							NE
33490		4	343.9	86		Rv0030							NE
33533		4	91.2	22.8		Rv0030							NE
33560		4	98.8	24.7									NE
33650	TRUE	2	134	67		Rv0031							NE
33797		13	2389.3	183.8									NE
33805		3	106.5	35.5									NE
33857		10	1583.4	158.3									NE
33861		13	590.4	45.4									NE
33863		3	121.8	40.6	TRUE								NE
33901		4	56.9	14.2	TRUE								NE
33907		6	379.6	63.3	TRUE								NE
33927		6	137.7	22.9	TRUE								NE
33933		1	2	2	TRUE								NE
33942		4	168.8	42.2	TRUE								NE
34010	TRUE	2	25.7	12.9	TRUE								NE
34028		1	31.4	31.4	TRUE								NE
34158		6	150.9	25.2	TRUE								NE
34163		6	239.7	39.9	TRUE								NE
34182		7	593.5	84.8									NE
34207		2	75.7	37.8									NE
34241		4	472.1	118									NE
34313		10	1723.3	172.3		Rv0032							NE
34364		11	931.4	84.7		Rv0032							NE
34367		14	3772.3	269.5		Rv0032							NE
34401		6	59.3	9.9		Rv0032							NE
34418		13	4660.4	358.5		Rv0032							NE
34420		12	2354	196.2		Rv0032							NE
34504		14	5511.2	393.7		Rv0032							NE
34590		13	996.9	76.7		Rv0032							NE
34679		14	6988.4	499.2		Rv0032							NE
34688		14	1491	106.5		Rv0032							NE
34743		8	1026	128.2		Rv0032							NE
34849	TRUE	0	0	0		Rv0032							NE
34874		13	2057.6	158.3		Rv0032							NE
34893		6	544	90.7		Rv0032							NE
34937		11	529.2	48.1		Rv0032							NE
34999		14	2929	209.2		Rv0032							NE
35021		1	7.7	7.7		Rv0032							NE
35075		11	1787.8	162.5		Rv0032							NE
35079		12	2295.5	191.3		Rv0032							NE
35117		1	7.7	7.7		Rv0032							NE
35119		7	743.2	106.2		Rv0032							NE
35135		0	0	0	TRUE	Rv0032							NE
35160		0	0	0	TRUE	Rv0032							NE
35182		0	0	0	TRUE	Rv0032							NE
35203		0	0	0	TRUE	Rv0032							NE
35206		2	439	219.5	TRUE	Rv0032							NE
35213		0	0	0	TRUE	Rv0032							NE
35250		2	9.7	4.8	TRUE	Rv0032							NE
35261		3	252.1	84	TRUE	Rv0032							NE
35293		2	27.9	14	TRUE	Rv0032							NE
35304	TRUE	0	0	0	TRUE	Rv0032							NE
35326		3	156.6	52.2	TRUE	Rv0032							NE
35343	TRUE	0	0	0	TRUE	Rv0032							NE
35353		7	560.8	80.1		Rv0032							NE
35388		10	971.2	97.1		Rv0032							NE
35409	TRUE	0	0	0		Rv0032							NE
35422		2	35.7	17.8		Rv0032							NE
35453		6	391.4	65.2		Rv0032							NE
35480		8	768.5	96.1		Rv0032							NE
35489		5	123.1	24.6		Rv0032							NE
35570		14	2272.9	162.4		Rv0032							NE
35630		5	144	28.8		Rv0032							NE
35703		14	5211.9	372.3		Rv0032							NE
35750		5	254.7	50.9		Rv0032							NE
35781		11	1103	100.3		Rv0032							NE
35873		14	1498.7	107		Rv0032							NE
35910		14	2073.3	148.1		Rv0032							NE
36029		14	4264.7	304.6		Rv0032							NE
36191		14	4652	332.3		Rv0032							NE
36326		14	7248.3	517.7		Rv0032							NE
36356		10	1731.4	173.1		Rv0032							NE
36368		14	835.2	59.7		Rv0032							NE
36428		9	477.4	53		Rv0032							NE
36455		14	13832.1	988		Rv0032							NE
36515		14	4022	287.3		Rv0032							NE
36519		10	564.6	56.5		Rv0032							NE
36606		11	933.7	84.9		Rv0032							NE
36677		14	4160.7	297.2		Rv0033							NE
36734		14	3315.1	236.8		Rv0033							NE
36802		14	2514.8	179.6		Rv0033							NE
37093		14	6313.9	451		Rv0034							NE
37125		13	1360.2	104.6		Rv0034							NE
37184	TRUE	3	84.6	28.2		Rv0034							NE
37214		11	1390.5	126.4		Rv0034							NE
37224		11	669	60.8		Rv0034							NE
37353		14	6509.3	465		Rv0035							NE
37361		13	3055.2	235		Rv0035							NE
37404		1	18	18		Rv0035							NE
37512	TRUE	0	0	0		Rv0035							NE
37626		12	1564.4	130.4		Rv0035							NE
37666		14	2731.4	195.1		Rv0035							NE
37674		5	176.5	35.3		Rv0035							NE
37752		9	487.6	54.2		Rv0035							NE
37775		14	4502.5	321.6		Rv0035							NE
37784		14	8121.7	580.1		Rv0035							NE
37829		11	2395.7	217.8		Rv0035							NE
37944		13	1060.8	81.6		Rv0035							NE
37977		13	1073.2	82.6		Rv0035							NE
38003		14	3392	242.3		Rv0035							NE
38047	TRUE	8	242.7	30.3		Rv0035							NE
38065		14	3707.8	264.8		Rv0035							NE
38096		14	2142.7	153.1		Rv0035							NE
38133		14	2081.5	148.7		Rv0035							NE
38249		11	1357.5	123.4		Rv0035							NE
38363		9	579.9	64.4		Rv0035							NE
38444		14	8180.5	584.3		Rv0035							NE
38517		13	1207.8	92.9		Rv0035							NE
38588		14	3401	242.9		Rv0035							NE
38846		10	1804.1	180.4		Rv0035							NE
38902	TRUE	2	17.1	8.6		Rv0035							NE
39125		11	976.6	88.8		Rv0036c							NE
39290		14	4283.8	306		Rv0036c							NE
39312		9	963	107		Rv0036c							NE
39343		14	2683.9	191.7		Rv0036c							NE
39845		14	2935.4	209.7									NE
39873		14	2909.5	207.8									NE
39878		11	2519	229		Rv0037c							NE
39937		13	1400.2	107.7		Rv0037c							NE
39941		14	2647.7	189.1		Rv0037c							NE
39967		14	1235.9	88.3		Rv0037c							NE
40011		10	625.7	62.6		Rv0037c							NE
40025		14	20060.7	1432.9		Rv0037c							NE
40141		14	2622.5	187.3		Rv0037c							NE
40156		13	2913.5	224.1		Rv0037c							NE
40200		13	1641.4	126.3		Rv0037c							NE
40238		14	2386	170.4		Rv0037c							NE
40326	TRUE	3	46.5	15.5		Rv0037c							NE
40392		7	347.9	49.7		Rv0037c							NE
40474		14	7139.6	510		Rv0037c							NE
40496		9	2715.1	301.7		Rv0037c							NE
40543		4	160.2	40		Rv0037c							NE
40585		0	0	0		Rv0037c							NE
40849		12	1233.1	102.8		Rv0037c							NE
40876	TRUE	4	125.7	31.4		Rv0037c							NE
40930		8	915.1	114.4		Rv0037c							NE
40961		12	843.8	70.3		Rv0037c							NE
41179		13	674.6	51.9		Rv0037c						PROM-958	NE
41242		14	2478.5	177								PROM-958	NE
41248		13	1573.8	121.1								PROM-958	NE
41374		14	7041.2	502.9		Rv0038							NE
41427		14	4255.4	304		Rv0038							NE
41496		14	3195.5	228.2		Rv0038							NE
41593		10	804.9	80.5		Rv0038							NE
41632		14	3030.6	216.5		Rv0038							NE
41718		9	458.8	51		Rv0038							NE
41727		6	278.1	46.3		Rv0038							NE
41910		14	2001.3	143		Rv0038							NE
41915		14	1360.5	97.2									NE
41986		13	2031.3	156.3									NE
42060	TRUE	2	195.9	97.9		Rv0039c							NE
42083		8	318.4	39.8		Rv0039c							NE
42208		14	2860.4	204.3		Rv0039c							NE
42276		14	3478.7	248.5		Rv0039c							NE
42362		13	1323.3	101.8									NE
42434		14	2742	195.9		Rv0040c							NE
42473	TRUE	3	65.4	21.8		Rv0040c							NE
42493		6	189.6	31.6		Rv0040c							NE
42644		14	3263	233.1		Rv0040c							NE
42713		11	701.3	63.8		Rv0040c							NE
42806		14	3858.5	275.6		Rv0040c							NE
42852		14	2466.6	176.2		Rv0040c							NE
42854		14	3444.3	246		Rv0040c							NE
42881		14	5688.3	406.3		Rv0040c							NE
43245		14	616.3	44		Rv0040c							NE
43421		13	1762.1	135.5								PROM-151	NE
43515	TRUE	1	2.1	2.1								PROM-2041	NE
43547		14	10181.5	727.2								PROM-2041	NE
43549		14	7451.2	532.2								PROM-2041	NE
43634	TRUE	0	0	0	TRUE	Rv0041							ES
43640		0	0	0	TRUE	Rv0041							ES
43642		0	0	0	TRUE	Rv0041							ES
43660		0	0	0	TRUE	Rv0041							ES
43698		0	0	0	TRUE	Rv0041							ES
43796		0	0	0	TRUE	Rv0041							ES
43838		0	0	0	TRUE	Rv0041							ES
43856		0	0	0	TRUE	Rv0041							ES
43865		0	0	0	TRUE	Rv0041							ES
43885		0	0	0	TRUE	Rv0041							ES
43902		0	0	0	TRUE	Rv0041							ES
43937		0	0	0	TRUE	Rv0041							ES
43944		0	0	0	TRUE	Rv0041							ES
43966		0	0	0	TRUE	Rv0041							ES
44069		0	0	0	TRUE	Rv0041							ES
44094		0	0	0	TRUE	Rv0041							ES
44100		0	0	0	TRUE	Rv0041							ES
44102		0	0	0	TRUE	Rv0041							ES
44145		0	0	0	TRUE	Rv0041							ES
44249		0	0	0	TRUE	Rv0041							ES
44261		0	0	0	TRUE	Rv0041							ES
44298		0	0	0	TRUE	Rv0041							ES
44302		0	0	0	TRUE	Rv0041							ES
44408		0	0	0	TRUE	Rv0041							ES
44600		0	0	0	TRUE	Rv0041							ES
44684		0	0	0	TRUE	Rv0041							ES
44720		0	0	0	TRUE	Rv0041							ES
44798		0	0	0	TRUE	Rv0041							ES
44849		0	0	0	TRUE	Rv0041							ES
44864		0	0	0	TRUE	Rv0041							ES
44869	TRUE	0	0	0	TRUE	Rv0041							ES
44937		0	0	0	TRUE	Rv0041							ES
44952		0	0	0	TRUE	Rv0041							ES
44968		0	0	0	TRUE	Rv0041							ES
44984		0	0	0	TRUE	Rv0041							ES
44986		0	0	0	TRUE	Rv0041							ES
45017		0	0	0	TRUE	Rv0041							ES
45140		0	0	0	TRUE	Rv0041							ES
45167		0	0	0	TRUE	Rv0041							ES
45239		0	0	0	TRUE	Rv0041							ES
45315		0	0	0	TRUE	Rv0041							ES
45353		0	0	0	TRUE	Rv0041							ES
45401		1	13.1	13.1	TRUE	Rv0041							ES
45413		0	0	0	TRUE	Rv0041							ES
45464		0	0	0	TRUE	Rv0041							ES
45524		0	0	0	TRUE	Rv0041							ES
45563		0	0	0	TRUE	Rv0041							ES
45590		0	0	0	TRUE	Rv0041							ES
45623		0	0	0	TRUE	Rv0041							ES
45647		0	0	0	TRUE	Rv0041							ES
45649		0	0	0	TRUE	Rv0041							ES
45659		0	0	0	TRUE	Rv0041							ES
45665		0	0	0	TRUE	Rv0041							ES
45686		0	0	0	TRUE	Rv0041							ES
45731		0	0	0	TRUE	Rv0041							ES
45784		0	0	0	TRUE	Rv0041							ES
45804	TRUE	0	0	0	TRUE	Rv0041							ES
45830		0	0	0	TRUE	Rv0041							ES
45841		0	0	0	TRUE	Rv0041							ES
45854		0	0	0	TRUE	Rv0041							ES
45920		0	0	0	TRUE	Rv0041							ES
46009		0	0	0	TRUE	Rv0041							ES
46014		0	0	0	TRUE	Rv0041							ES
46072		0	0	0	TRUE	Rv0041							ES
46087		0	0	0	TRUE	Rv0041							ES
46100		0	0	0	TRUE	Rv0041							ES
46164		0	0	0	TRUE	Rv0041							ES
46192		1	8.4	8.4	TRUE	Rv0041							ES
46271		0	0	0	TRUE	Rv0041							ES
46295		0	0	0	TRUE	Rv0041							ES
46320		0	0	0	TRUE	Rv0041							ES
46432	TRUE	0	0	0	TRUE	Rv0041							ES
46469		12	3351.5	279.3		Rv0041							NE
46503		9	1168.7	129.9									NE
46515		7	986.2	140.9									NE
46525		11	534.2	48.6									NE
46532		0	0	0									NE
46568		7	967.4	138.2									NE
46576		2	79	39.5									NE
46779		9	564.3	62.7		Rv0042c							NE
46959		9	829.1	92.1		Rv0042c							NE
47084		3	319	106.3		Rv0042c							NE
47097		14	2164	154.6		Rv0042c							NE
47119		11	482.9	43.9		Rv0042c							NE
47220		5	553.9	110.8									NE
47224		8	704.9	88.1									NE
47301	TRUE	0	0	0									NE
47316		9	532.1	59.1									NE
47363		13	2325.1	178.9									NE
47367		12	985.5	82.1		Rv0043c							NE
47391		14	1882.7	134.5		Rv0043c							NE
47459		12	726.9	60.6		Rv0043c							NE
47577		8	691.1	86.4		Rv0043c							NE
47610		14	4719.2	337.1		Rv0043c							NE
47682		10	1892.4	189.2		Rv0043c							NE
47706		5	435.6	87.1		Rv0043c							NE
47907		9	445.9	49.5		Rv0043c							NE
48038		10	1278.5	127.8		Rv0043c							NE
48079		4	132	33		Rv0043c						PROM-916	NE
48087		4	47.6	11.9		Rv0043c						PROM-916	NE
48104		11	1080.8	98.3							5pUTR-Rv0043c	PROM-916	NE
48108		14	7650.1	546.4							5pUTR-Rv0043c	PROM-916	NE
48203	TRUE	4	378.5	94.6									NE
48282		11	1204.2	109.5		Rv0044c							NE
48388		5	124.2	24.8		Rv0044c							NE
48446		12	1360.9	113.4		Rv0044c							NE
48450		14	4814.5	343.9		Rv0044c							NE
48466		5	118.7	23.7		Rv0044c							NE
48481		13	1052.8	81		Rv0044c							NE
48489		13	1374.2	105.7		Rv0044c							NE
48514		14	6487.3	463.4		Rv0044c							NE
48648	TRUE	2	34	17		Rv0044c							NE
48654		11	1358.1	123.5		Rv0044c							NE
48663		12	1778.5	148.2		Rv0044c							NE
48691	TRUE	0	0	0		Rv0044c							NE
48730		1	28	28		Rv0044c							NE
48765		7	497.7	71.1		Rv0044c							NE
48782		14	2074	148.1		Rv0044c							NE
48870		11	1735.8	157.8		Rv0044c							NE
48895		12	1212.7	101.1		Rv0044c							NE
48954		5	578.4	115.7		Rv0044c							NE
48983		14	3129.6	223.5		Rv0044c						PROM-1716	NE
48991		4	113	28.2		Rv0044c						PROM-1716	NE
49038		13	579.4	44.6								PROM-1716	NE
49290		11	904.3	82.2		Rv0045c							NE
49388		14	2389.7	170.7		Rv0045c							NE
49553		5	92.6	18.5		Rv0045c							NE
49616		13	1517	116.7		Rv0045c							NE
49656		14	1176	84		Rv0045c							NE
49750		14	8937.5	638.4		Rv0045c							GA
49934		14	6347.9	453.4		Rv0045c							GA
49951	TRUE	9	1606.1	178.5									GA
49973		11	1285.4	116.9									GA
50022	TRUE	4	186.7	46.7	TRUE	Rv0046c							GA
50097		0	0	0	TRUE	Rv0046c							ES
50214		0	0	0	TRUE	Rv0046c							ES
50265		0	0	0	TRUE	Rv0046c							ES
50552	TRUE	0	0	0	TRUE	Rv0046c							ES
50641		0	0	0	TRUE	Rv0046c							ES
50655		0	0	0	TRUE	Rv0046c							ES
50691		0	0	0	TRUE	Rv0046c							ES
50778		0	0	0	TRUE	Rv0046c							ES
50781		0	0	0	TRUE	Rv0046c							ES
50803		0	0	0	TRUE	Rv0046c							ES
50955		0	0	0	TRUE	Rv0046c							ES
50987		0	0	0	TRUE	Rv0046c							ES
51012		0	0	0	TRUE	Rv0046c							ES
51015		0	0	0	TRUE	Rv0046c							ES
51018		1	8.4	8.4	TRUE	Rv0046c							ES
51104	TRUE	0	0	0	TRUE	Rv0046c							ES
51125		0	0	0	TRUE								ES
51138		4	43.3	10.8	TRUE								NE
51146		13	2204.5	169.6									NE
51186		12	812.5	67.7		Rv0047c							NE
51297		7	93	13.3		Rv0047c							NE
51453		14	19625.2	1401.8		Rv0047c							NE
51519		13	1564.8	120.4		Rv0047c							NE
51609		10	1729.2	172.9		Rv0047c							NE
51611		14	2785.1	198.9		Rv0047c							NE
51621		9	437.6	48.6		Rv0047c							NE
51675		8	777.9	97.2		Rv0047c							NE
51745		10	512	51.2							5pUTR-Rv0047c,5pUTR-Rv0047c_2	PROM-1258	NE
51765		5	83.7	16.7							5pUTR-Rv0047c,5pUTR-Rv0047c_2	PROM-1258	NE
51793		6	272.9	45.5							5pUTR-Rv0047c	PROM-1258	NE
51804		6	401.4	66.9							5pUTR-Rv0047c	PROM-1258	NE
51806		11	2028.1	184.4							5pUTR-Rv0047c	PROM-1258	NE
51838		3	61.8	20.6		Rv0048c					5pUTR-Rv0047c	PROM-182	NE
51880		8	175	21.9		Rv0048c					5pUTR-Rv0047c	PROM-182	NE
51892		5	263.5	52.7		Rv0048c					5pUTR-Rv0047c	PROM-182	NE
51899		4	60	15		Rv0048c					5pUTR-Rv0047c	PROM-182	NE
51907		14	13233.9	945.3		Rv0048c						PROM-182	NE
51967		14	5216.7	372.6		Rv0048c							NE
52123		14	3084.3	220.3		Rv0048c							NE
52127		14	15506.2	1107.6		Rv0048c							NE
52129		14	9069.7	647.8		Rv0048c							NE
52180		14	2918.4	208.5		Rv0048c							NE
52189		8	540.1	67.5		Rv0048c							NE
52204	TRUE	4	73.7	18.4		Rv0048c							NE
52366		14	1933.8	138.1		Rv0048c							NE
52524		14	1468.9	104.9		Rv0048c							NE
52541		14	3964.3	283.2		Rv0048c							NE
52659		13	1707.1	131.3		Rv0048c						PROM-1731	NE
52706		14	6600.5	471.5								PROM-1731	NE
52709		14	2871	205.1								PROM-1731	NE
52746		1	15.4	15.4								PROM-1731	NE
52774		12	530.6	44.2									NE
52797		10	1797.6	179.8									NE
52829		13	3265.6	251.2									NE
52837		10	2574.2	257.4		Rv0049							NE
52844		5	70.5	14.1		Rv0049							NE
52873		14	2537.2	181.2		Rv0049							NE
52918		10	720.4	72		Rv0049							NE
53033		6	410.6	68.4		Rv0049							NE
53114		13	3266.7	251.3		Rv0049							NE
53152		13	4537.5	349		Rv0049							NE
53187		8	379.3	47.4		Rv0049							NE
53242		8	435.2	54.4		Rv0049							NE
53488		6	406.2	67.7									NE
53634		5	81.4	16.3									NE
53648		4	316.7	79.2									NE
53702		8	599.1	74.9		Rv0050							NE
53740		3	85.5	28.5		Rv0050							NE
53809		1	20.8	20.8		Rv0050							NE
53888		4	35.1	8.8		Rv0050							NE
53977		5	171.6	34.3		Rv0050							NE
53987		11	623.5	56.7		Rv0050							NE
54091		6	236.5	39.4		Rv0050							NE
54113		9	797.9	88.7		Rv0050							NE
54128		6	376.5	62.7		Rv0050							NE
54146		2	9.2	4.6		Rv0050							NE
54173		10	184.4	18.4		Rv0050							NE
54300		2	50.6	25.3		Rv0050							NE
54560		8	477	59.6		Rv0050							NE
54635		13	618.2	47.6		Rv0050							NE
54638		14	1131.3	80.8		Rv0050							NE
54703		5	376.9	75.4		Rv0050							NE
54752		7	246.2	35.2		Rv0050							NE
54759		7	528	75.4		Rv0050							NE
54869		10	895.8	89.6		Rv0050							NE
54872		6	192.6	32.1		Rv0050							NE
55025		3	253.7	84.6		Rv0050							NE
55058		2	45.9	22.9		Rv0050							NE
55081		9	343.8	38.2		Rv0050							NE
55085		7	719.6	102.8		Rv0050							NE
55104		7	335.5	47.9		Rv0050							NE
55191	TRUE	0	0	0		Rv0050							NE
55232		4	77.1	19.3		Rv0050							NE
55251		7	361.5	51.6		Rv0050							NE
55288		8	601.5	75.2		Rv0050							NE
55337		6	341.4	56.9		Rv0050							NE
55354		7	317.8	45.4		Rv0050							NE
55398		0	0	0		Rv0050							NE
55421		2	163.2	81.6		Rv0050							NE
55523		9	605.8	67.3		Rv0050							NE
55557		12	1467.2	122.3		Rv0050							NE
55609		10	1247.8	124.8		Rv0050							NE
55639		9	449.9	50		Rv0050							NE
55764	TRUE	0	0	0		Rv0051							NE
55793		13	2748.6	211.4		Rv0051							NE
55832		5	33	6.6		Rv0051							NE
55992	TRUE	5	364.7	72.9		Rv0051							NE
56005		14	3960.1	282.9		Rv0051							NE
56008		9	187.4	20.8		Rv0051							NE
56020		2	67.3	33.7		Rv0051							NE
56028		2	48.4	24.2		Rv0051							NE
56041		11	1020.6	92.8		Rv0051							NE
56054		5	307.5	61.5		Rv0051							NE
56077		1	124.5	124.5		Rv0051							NE
56128		8	1022.9	127.9		Rv0051							NE
56152		13	4501.1	346.2		Rv0051							NE
56154		11	1348	122.5		Rv0051							NE
56161		6	346	57.7		Rv0051							NE
56182		13	2404.1	184.9		Rv0051							NE
56188		13	2608.4	200.6		Rv0051							NE
56204	TRUE	1	42.1	42.1		Rv0051							NE
56215		10	609.3	60.9		Rv0051							NE
56225		2	44.7	22.3		Rv0051							NE
56351		2	134.8	67.4		Rv0051							NE
56399		8	571.2	71.4		Rv0051							NE
56518		4	228.8	57.2		Rv0051							NE
56536		10	1045.6	104.6		Rv0051							NE
56713		12	1568.4	130.7		Rv0051							NE
56819		6	350.6	58.4		Rv0051							NE
56839		4	224.7	56.2		Rv0051							NE
57040		14	2289	163.5		Rv0051							NE
57043		14	3621.4	258.7		Rv0051							NE
57047		13	2524.3	194.2		Rv0051							NE
57049		9	670	74.4		Rv0051							NE
57154		12	852.2	71		Rv0051							NE
57180		1	6.9	6.9		Rv0051							NE
57275	TRUE	1	20.2	20.2		Rv0051							NE
57389		8	472.6	59.1									NE
57507		13	755.1	58.1		Rv0052							NE
57612		14	4664.6	333.2		Rv0052							NE
57699		14	4808.6	343.5		Rv0052							NE
57731		12	1397.1	116.4		Rv0052							NE
57875		14	2542.3	181.6		Rv0052							NE
57928	TRUE	2	25.8	12.9		Rv0052							NE
57953		14	8879.6	634.3		Rv0052							NE
57982		10	955.8	95.6									NE
58046		11	3380.4	307.3									NE
58102		9	806.4	89.6								PROM-573	NE
58188		1	8.4	8.4	TRUE						5pUTR-Rv0053		ES
58198		0	0	0	TRUE	Rv0053							ES
58244		0	0	0	TRUE	Rv0053							ES
58281		0	0	0	TRUE	Rv0053							ES
58336		0	0	0	TRUE	Rv0053							ES
58366		1	1	1	TRUE	Rv0053							ES
58457		9	355.5	39.5		Rv0053							NE
58477		10	694.9	69.5		Rv0053							NE
58519		7	194.6	27.8								PROM-831	NE
58523		14	4731.4	338								PROM-831	NE
58700		0	0	0	TRUE	Rv0054							ES
58756		0	0	0	TRUE	Rv0054							ES
58819	TRUE	0	0	0	TRUE	Rv0054							ES
58831		0	0	0	TRUE	Rv0054							ES
58916		0	0	0	TRUE	Rv0054							ES
59110		0	0	0	TRUE								ES
59172		1	8.4	8.4	TRUE	Rv0055							ES
59212		0	0	0	TRUE	Rv0055							ES
59239		0	0	0	TRUE	Rv0055							ES
59355		13	1638.6	126		Rv0055							NE
59371	TRUE	0	0	0		Rv0055							NE
59402		11	864.7	78.6									NE
59478		9	645.6	71.7		Rv0056							NE
59486		7	165.3	23.6		Rv0056							NE
59581		11	830.9	75.5		Rv0056							NE
59590		13	747.5	57.5		Rv0056							NE
59638	TRUE	2	19.9	9.9		Rv0056							NE
59744		12	764.3	63.7		Rv0056							NE
59836		10	851.3	85.1		Rv0056							NE
59862		14	2852.5	203.7		Rv0056							NE
59983		13	1500.9	115.5		Rv0057							NE
60024		10	622.8	62.3		Rv0057							NE
60068	TRUE	1	7.7	7.7		Rv0057							NE
60123		14	1966.2	140.4		Rv0057						PROM-924	NE
60132		1	23.1	23.1		Rv0057						PROM-924	NE
60149		4	202.3	50.6		Rv0057					5pUTR-Rv0058_2	PROM-924	NE
60159		12	788.8	65.7		Rv0057					5pUTR-Rv0058_2	PROM-924	NE
60208		5	522.9	104.6		Rv0057					5pUTR-Rv0058_2		NE
60233		6	298.9	49.8		Rv0057					5pUTR-Rv0058_2	PROM-764	NE
60253		10	750.9	75.1		Rv0057					5pUTR-Rv0058_2	PROM-764	NE
60270		9	987.5	109.7		Rv0057					5pUTR-Rv0058_2	PROM-764	NE
60287		6	315.5	52.6		Rv0057					5pUTR-Rv0058,5pUTR-Rv0058_2	PROM-764	NE
60331		12	1520.2	126.7		Rv0057					5pUTR-Rv0058,5pUTR-Rv0058_2	PROM-764	NE
60342		2	87.7	43.8	TRUE	Rv0057					5pUTR-Rv0058,5pUTR-Rv0058_2	PROM-764	NE
60354		2	24.4	12.2	TRUE	Rv0057					5pUTR-Rv0058,5pUTR-Rv0058_2		NE
60412		1	8.4	8.4	TRUE	Rv0057,Rv0058							ES
60450		0	0	0	TRUE	Rv0058							ES
60535		0	0	0	TRUE	Rv0058							ES
60547		0	0	0	TRUE	Rv0058							ES
60564		0	0	0	TRUE	Rv0058							ES
60588		0	0	0	TRUE	Rv0058							ES
60609		0	0	0	TRUE	Rv0058							ES
60696		0	0	0	TRUE	Rv0058							ES
60744		0	0	0	TRUE	Rv0058							ES
60747		0	0	0	TRUE	Rv0058							ES
60790		0	0	0	TRUE	Rv0058							ES
60816		1	8.4	8.4	TRUE	Rv0058							ES
60822		0	0	0	TRUE	Rv0058							ES
60882		0	0	0	TRUE	Rv0058							ES
61001	TRUE	0	0	0	TRUE	Rv0058							ES
61307		0	0	0	TRUE	Rv0058							ES
61401		0	0	0	TRUE	Rv0058							ES
61431		1	8.4	8.4	TRUE	Rv0058							ES
61547		0	0	0	TRUE	Rv0058							ES
61553		0	0	0	TRUE	Rv0058							ES
61625	TRUE	0	0	0	TRUE	Rv0058							ES
61814		0	0	0	TRUE	Rv0058							ES
61885		0	0	0	TRUE	Rv0058							ES
61986		0	0	0	TRUE	Rv0058							ES
62045		0	0	0	TRUE	Rv0058							ES
62067		0	0	0	TRUE	Rv0058							ES
62113		0	0	0	TRUE	Rv0058							ES
62158		0	0	0	TRUE	Rv0058							ES
62164		0	0	0	TRUE	Rv0058							ES
62194		0	0	0	TRUE	Rv0058							ES
62206		0	0	0	TRUE	Rv0058							ES
62307		0	0	0	TRUE	Rv0058							ES
62310		0	0	0	TRUE	Rv0058							ES
62324		1	4.4	4.4	TRUE	Rv0058							ES
62569		0	0	0	TRUE	Rv0058							ES
62730		0	0	0	TRUE	Rv0058							ES
62791		0	0	0	TRUE	Rv0058							ES
62825		0	0	0	TRUE	Rv0058							ES
62971		0	0	0	TRUE	Rv0058							ES
63191		14	1613.4	115.2									GA
63209		14	5745.5	410.4		Rv0059							GA
63238		3	21.9	7.3		Rv0059							GA
63374		14	8222.3	587.3		Rv0059							GA
63376		14	3823.3	273.1		Rv0059							GA
63428		12	849.8	70.8		Rv0059							GA
63464		13	3792.1	291.7		Rv0059							GA
63491		14	7530.1	537.9		Rv0059							GA
63498		14	5109.2	364.9		Rv0059							GA
63518		9	697.1	77.5		Rv0059							GA
63573		14	4541	324.4		Rv0059							GA
63623		10	1535.4	153.5		Rv0059							GA
63753		11	1778.4	161.7		Rv0059							GA
63755		12	1562.3	130.2		Rv0059							GA
63785		13	1698.7	130.7		Rv0059						PROM-610	GA
63797		14	3882.3	277.3		Rv0059						PROM-610	GA
63799		11	1902.1	172.9		Rv0059						PROM-610	GA
63822		9	1479.6	164.4		Rv0059					5pUTR-Rv0060_2	PROM-544,PROM-610	GA
63860		14	7341.2	524.4		Rv0059					5pUTR-Rv0060_2	PROM-544,PROM-610	GA
63881		14	7235	516.8		Rv0059					5pUTR-Rv0060,5pUTR-Rv0060_2	PROM-544	GA
63884		14	5737.6	409.8		Rv0059					5pUTR-Rv0060,5pUTR-Rv0060_2	PROM-544	GA
63887		13	2215.8	170.4		Rv0059					5pUTR-Rv0060,5pUTR-Rv0060_2	PROM-544	GA
63905		14	1751.5	125.1							5pUTR-Rv0060,5pUTR-Rv0060_2	PROM-544	GA
63915		0	0	0	TRUE	Rv0060						PROM-544	ES
64020	TRUE	0	0	0	TRUE	Rv0060							ES
64041		0	0	0	TRUE	Rv0060							ES
64070		0	0	0	TRUE	Rv0060							ES
64176		0	0	0	TRUE	Rv0060							ES
64178		0	0	0	TRUE	Rv0060							ES
64303		0	0	0	TRUE	Rv0060							ES
64344		1	2.1	2.1	TRUE	Rv0060							ES
64417		0	0	0	TRUE	Rv0060							ES
64437		1	4.4	4.4	TRUE	Rv0060							ES
64515		2	10.1	5.1	TRUE	Rv0060							ES
64549		0	0	0	TRUE	Rv0060							ES
64569		0	0	0	TRUE	Rv0060							ES
64578		0	0	0	TRUE	Rv0060							ES
64600		0	0	0	TRUE	Rv0060							ES
64685		1	8.4	8.4	TRUE	Rv0060							ES
64688		0	0	0	TRUE	Rv0060							ES
64705		0	0	0	TRUE	Rv0060							ES
64713		1	6.9	6.9	TRUE	Rv0060							ES
64797		0	0	0	TRUE	Rv0060							ES
64820		1	8.4	8.4	TRUE	Rv0060							ES
64911		0	0	0	TRUE	Rv0060							ES
64952		14	9533	680.9		Rv0060							NE
64983		11	1077.7	98									NE
65106		13	3104.9	238.8		Rv0061c							NE
65122		2	104.5	52.2		Rv0061c							NE
65166		11	1044.1	94.9		Rv0061c							NE
65223		14	1104.6	78.9		Rv0061c							NE
65312		11	638.5	58		Rv0061c							NE
65320		8	597.8	74.7		Rv0061c							NE
65431		12	1503.5	125.3									NE
65497		14	3954.7	282.5									NE
65546		14	5171.9	369.4									NE
65548		14	1629	116.4									NE
65663		14	2566.1	183.3		Rv0062							NE
65689		14	3437.1	245.5		Rv0062							NE
65712		14	1637.4	117		Rv0062							NE
65755		5	32.7	6.5		Rv0062							NE
65837		14	3094.9	221.1		Rv0062							NE
65930		12	643.5	53.6		Rv0062							NE
65984		10	1118.3	111.8		Rv0062							NE
66032		13	2724.3	209.6		Rv0062							NE
66058		14	1487	106.2		Rv0062							NE
66062		14	3035.3	216.8		Rv0062							NE
66095		5	133.7	26.7		Rv0062							NE
66230		8	701.6	87.7		Rv0062							NE
66272		12	2012.6	167.7		Rv0062							NE
66361		8	637.2	79.7		Rv0062							NE
66383		10	2241.7	224.2		Rv0062							NE
66407		7	223.2	31.9		Rv0062							NE
66446		12	599.1	49.9		Rv0062							NE
66508		11	1490	135.5		Rv0062							NE
66575		14	4768.4	340.6		Rv0062							NE
66649	TRUE	2	62.8	31.4		Rv0062							NE
66656		12	1039.9	86.7		Rv0062							NE
66689		13	1440.5	110.8		Rv0062							NE
66761	TRUE	1	6	6									NE
66784		7	204.8	29.3									NE
67006	TRUE	1	20.2	20.2		Rv0063							NE
67068		5	255.4	51.1		Rv0063							NE
67124		13	2517	193.6		Rv0063							NE
67133		8	952.8	119.1		Rv0063							NE
67135		8	472.1	59		Rv0063							NE
67153	TRUE	0	0	0		Rv0063							NE
67244		14	3207.3	229.1		Rv0063							NE
67287		14	1865.5	133.2		Rv0063							NE
67296		11	684.3	62.2		Rv0063							NE
67313		13	3203.9	246.5		Rv0063							NE
67361		11	1831.6	166.5		Rv0063							NE
67895		9	420.4	46.7		Rv0063							NE
67913		13	1847.7	142.1		Rv0063							NE
67952		14	1783.1	127.4		Rv0063							NE
68147		11	1069.4	97.2		Rv0063							NE
68182		11	1502	136.5		Rv0063							NE
68219		10	1566.1	156.6		Rv0063							NE
68234		8	1105.2	138.1		Rv0063							NE
68243		10	7696.7	769.7		Rv0063							NE
68253		8	314.2	39.3		Rv0063							NE
68273		14	1234.2	88.2		Rv0063							NE
68307		10	1017.4	101.7		Rv0063							NE
68318		14	4141.1	295.8		Rv0063							NE
68357		9	480.4	53.4		Rv0063							NE
68374		14	4917.7	351.3									NE
68377		14	4222.7	301.6									NE
68384		3	44.2	14.7									NE
68404		8	409.6	51.2									NE
68441		8	200.6	25.1									NE
68574	TRUE	1	1.7	1.7									NE
68591		3	247.4	82.5									NE
68605		11	743.1	67.6									NE
68723		2	327.1	163.6		Rv0064							NE
68730		9	524.5	58.3		Rv0064							NE
68734		13	1749.5	134.6		Rv0064							NE
68789		10	887.3	88.7		Rv0064			DNAMethylation-6				NE
68858		5	125.2	25		Rv0064							NE
68869		8	872.7	109.1		Rv0064							NE
68891		3	463.2	154.4		Rv0064							NE
69041		6	338.8	56.5		Rv0064							NE
69082		1	2.1	2.1		Rv0064							NE
69118		2	15.7	7.9		Rv0064							NE
69167		5	107.8	21.6		Rv0064							NE
69187		14	2553.5	182.4		Rv0064							NE
69278		12	1998.4	166.5		Rv0064							NE
69298		5	103.6	20.7		Rv0064							NE
69313		12	2405.8	200.5		Rv0064							NE
69336		14	1900.5	135.8		Rv0064							NE
69364		3	157.4	52.5		Rv0064							NE
69372	TRUE	1	36	36		Rv0064							NE
69419		4	113.5	28.4		Rv0064							NE
69441		1	2.2	2.2		Rv0064							NE
69586		13	1340.6	103.1		Rv0064							NE
69588		10	714.3	71.4		Rv0064							NE
69622		2	44.6	22.3		Rv0064							NE
69649		6	383.9	64		Rv0064							NE
69654		12	2421.4	201.8		Rv0064							NE
69658		7	884.9	126.4		Rv0064							NE
69672		2	36.8	18.4		Rv0064							NE
69741		14	1701.9	121.6		Rv0064							NE
69789		8	524.8	65.6		Rv0064							NE
69803		9	930.1	103.3		Rv0064							NE
69820	TRUE	5	332.4	66.5		Rv0064							NE
69847		13	2135	164.2		Rv0064							NE
69925		12	1258.6	104.9		Rv0064							NE
69996		8	373.6	46.7		Rv0064							NE
70018	TRUE	0	0	0		Rv0064							NE
70025		8	287.7	36		Rv0064							NE
70027		14	1199.1	85.6		Rv0064							NE
70096		11	1299.3	118.1		Rv0064							NE
70099		11	1227.1	111.6		Rv0064							NE
70132		4	110.4	27.6		Rv0064							NE
70174		9	634.8	70.5		Rv0064							NE
70195		13	2158.6	166		Rv0064							NE
70201		13	1417.9	109.1		Rv0064							NE
70203		5	78.6	15.7		Rv0064							NE
70387		1	6.8	6.8		Rv0064							NE
70432		10	2114.2	211.4		Rv0064							NE
70450		10	540.7	54.1		Rv0064							NE
70456		4	81.7	20.4		Rv0064							NE
70531		11	1416.6	128.8		Rv0064							NE
70539		5	418.3	83.7		Rv0064							NE
70567		5	84.4	16.9		Rv0064							NE
70580		2	41.6	20.8		Rv0064							NE
70696	TRUE	0	0	0		Rv0064							NE
70725		6	152.2	25.4		Rv0064							NE
70741		9	408.8	45.4		Rv0064							NE
70818	TRUE	1	23.1	23.1		Rv0064							NE
70840		9	356.3	39.6		Rv0064							NE
70906		8	522.3	65.3		Rv0064							NE
70930		11	542.1	49.3		Rv0064							NE
70960		10	1277.8	127.8		Rv0064							NE
70985		10	448.5	44.8		Rv0064							NE
71095		4	218.5	54.6		Rv0064							NE
71140		14	2588.2	184.9		Rv0064							NE
71155		8	414.8	51.8		Rv0064							NE
71263		8	201.5	25.2		Rv0064							NE
71297		14	482.9	34.5		Rv0064							NE
71396		7	232.5	33.2		Rv0064							NE
71516		5	184.1	36.8		Rv0064							NE
71554		12	913.5	76.1		Rv0064						PROM-917	NE
71568		6	287.6	47.9								PROM-917	NE
71585		13	1366.5	105.1								PROM-917	NE
71591		10	429.9	43		Rv0064A						PROM-917	NE
71634		10	493.9	49.4		Rv0064A					5pUTR-Rv0065	PROM-917	NE
71676		14	9145	653.2		Rv0064A					5pUTR-Rv0065		NE
71678		14	5451.1	389.4		Rv0064A					5pUTR-Rv0065		NE
71831		12	564.5	47		Rv0065							NE
71919		2	336.7	168.3		Rv0065							NE
72028		12	1368.7	114.1		Rv0065							NE
72046	TRUE	0	0	0		Rv0065							NE
72073		14	6800.6	485.8		Rv0065							NE
72086		11	2856.5	259.7		Rv0065							NE
72106		11	740.1	67.3		Rv0065							NE
72118		7	572.2	81.7		Rv0065							NE
72252		4	769.6	192.4									NE
72330		5	278.3	55.7		Rv0066c							NE
72353		7	349.2	49.9		Rv0066c							NE
72356		3	27.4	9.1		Rv0066c							NE
72385		6	388.8	64.8		Rv0066c							NE
72503		11	794.5	72.2		Rv0066c							NE
72515		8	327.1	40.9		Rv0066c							NE
72609		9	611.2	67.9		Rv0066c							NE
72633	TRUE	0	0	0		Rv0066c							NE
72651	TRUE	1	6.9	6.9		Rv0066c							NE
72767		11	583.2	53		Rv0066c							NE
72823		8	258	32.3		Rv0066c							NE
72854		11	623.6	56.7		Rv0066c							NE
72920		6	471	78.5		Rv0066c							NE
72986		10	911.6	91.2		Rv0066c							NE
73028		0	0	0		Rv0066c							NE
73244		10	595.9	59.6		Rv0066c							NE
73346		8	740.2	92.5		Rv0066c							NE
73412		12	4333.1	361.1		Rv0066c							NE
73491		8	1057.3	132.2		Rv0066c							NE
73546		12	1977.3	164.8		Rv0066c							NE
73601		9	415	46.1		Rv0066c							NE
73679		10	273.9	27.4		Rv0066c							NE
73796		8	195.8	24.5		Rv0066c							NE
73958		2	55.9	27.9		Rv0066c							NE
73984		5	926.1	185.2		Rv0066c							NE
74042		4	121.5	30.4	TRUE	Rv0066c							NE
74092		0	0	0	TRUE	Rv0066c							NE
74126		2	304.5	152.2	TRUE	Rv0066c							NE
74174		1	13.8	13.8	TRUE	Rv0066c							NE
74189		3	30.2	10.1	TRUE	Rv0066c							NE
74221		4	137.9	34.5	TRUE	Rv0066c							NE
74278		4	56.6	14.1	TRUE	Rv0066c							NE
74310	TRUE	0	0	0	TRUE	Rv0066c							NE
74317	TRUE	0	0	0	TRUE	Rv0066c							NE
74339		4	33.5	8.4	TRUE	Rv0066c							NE
74371		8	230.2	28.8	TRUE	Rv0066c							NE
74444		12	435	36.2		Rv0066c							NE
74480		12	1868.7	155.7		Rv0066c							NE
74559		8	547.3	68.4							5pUTR-Rv0066c	PROM-763	NE
74569		2	210.3	105.1								PROM-763	NE
74575		5	159.6	31.9								PROM-763	NE
74693		11	596.7	54.2		Rv0067c							NE
74719		7	336.4	48.1		Rv0067c							NE
74746		11	645.5	58.7		Rv0067c							NE
74758		4	120.7	30.2		Rv0067c							NE
74905		12	664.5	55.4		Rv0067c							NE
75044		10	338.5	33.8		Rv0067c							NE
75046		10	546.7	54.7		Rv0067c							NE
75100		10	269.8	27		Rv0067c							NE
75125		9	351.7	39.1		Rv0067c							NE
75139		11	429.5	39		Rv0067c							NE
75153		1	1	1		Rv0067c							NE
75186		10	1213.5	121.3		Rv0067c							NE
75200		11	1252.4	113.9									NE
75239		1	65	65								PROM-1112	NE
75241		2	49.9	25								PROM-1112	NE
75250		0	0	0								PROM-1112	NE
75272		2	52.3	26.2							5pUTR-Rv0068	PROM-1112	NE
75283		14	2491.1	177.9							5pUTR-Rv0068	PROM-1112	NE
75497		13	1232.5	94.8		Rv0068							NE
75610		14	16233.9	1159.6		Rv0068							NE
75612		13	1537.1	118.2		Rv0068							NE
75805		5	340.8	68.2		Rv0068							NE
75823		7	95.1	13.6		Rv0068							NE
75859		13	777.4	59.8		Rv0068							NE
75878		5	358.2	71.6		Rv0068							NE
75980		12	1470.2	122.5		Rv0068							NE
76066		7	319.2	45.6		Rv0068							NE
76094		12	909	75.8		Rv0068							NE
76102	TRUE	2	13.5	6.7		Rv0068							NE
76195		10	788.3	78.8		Rv0068							NE
76295		11	1526.5	138.8		Rv0069c							NE
76712		10	517.6	51.8		Rv0069c							NE
76724		8	378.6	47.3		Rv0069c							NE
76886		11	1003.9	91.3		Rv0069c							NE
77002		5	27.4	5.5		Rv0069c							NE
77052		7	2161.2	308.7		Rv0069c							NE
77105		14	1862.5	133		Rv0069c							NE
77189		4	34.4	8.6		Rv0069c							NE
77286		5	142.9	28.6		Rv0069c							NE
77382		12	713.8	59.5		Rv0069c							NE
77419		6	266	44.3		Rv0069c							NE
77527		13	1471.8	113.2		Rv0069c							NE
77638		2	21.5	10.8		Rv0070c							NE
77647	TRUE	2	16.8	8.4		Rv0070c							NE
77835	TRUE	5	422	84.4		Rv0070c							NE
77922		4	160.1	40		Rv0070c							NE
77952		3	110.2	36.7		Rv0070c							NE
78290		13	3045.3	234.3		Rv0070c							NE
78361		2	28.5	14.2		Rv0070c							NE
78439		14	3703.3	264.5		Rv0070c							NE
78460		10	827.3	82.7		Rv0070c							NE
78475		7	635.3	90.8		Rv0070c							NE
78564		5	319.1	63.8		Rv0070c							NE
78625		10	433.8	43.4		Rv0070c							NE
78659	TRUE	0	0	0		Rv0070c							NE
78700		14	2712.3	193.7		Rv0070c							NE
78703		11	1118.6	101.7		Rv0070c							NE
78718	TRUE	2	212.5	106.2		Rv0070c							NE
78730		13	1769.3	136.1		Rv0070c							NE
78781		14	9902.8	707.3		Rv0070c							NE
78918		10	395.3	39.5							5pUTR-Rv0070c		NE
79149		13	5458	419.8							5pUTR-Rv0070c		NE
79253		11	4010	364.5							5pUTR-Rv0070c	PROM-369	NE
79322		14	8280	591.4								PROM-369	NE
79362		14	1817.3	129.8									NE
79395		14	4089	292.1									NE
79424		7	519.6	74.2									NE
79471		5	148.5	29.7									NE
79482		2	167.2	83.6									NE
79721		13	1551	119.3		Rv0071							NE
79784		14	2457.5	175.5		Rv0071							NE
79822		9	348.8	38.8		Rv0071							NE
79891		14	2440.4	174.3		Rv0071							NE
79914		13	2498.2	192.2		Rv0071							NE
80112		12	1527.8	127.3		Rv0071							NE
80140	TRUE	1	91.2	91.2		Rv0071							NE
80146	TRUE	0	0	0		Rv0071							NE
80225		14	2833.5	202.4								PROM-731	NE
80349		14	2064.9	147.5							5pUTR-Rv0072		NE
80382	TRUE	3	78.6	26.2							5pUTR-Rv0072		NE
80423		14	1976.2	141.2							5pUTR-Rv0072		NE
80518		14	3455.8	246.8							5pUTR-Rv0072		NE
80548		8	750.1	93.8							5pUTR-Rv0072		NE
80609		14	2448.5	174.9							5pUTR-Rv0072	PROM-1751	NE
80784		14	4555.3	325.4		Rv0072							NE
80829		14	3225.1	230.4		Rv0072							NE
81162		12	1455.7	121.3		Rv0072							NE
81176		14	1475.7	105.4		Rv0072							NE
81193		12	1292.2	107.7		Rv0072							NE
81213		14	20415.4	1458.2		Rv0072							NE
81217		14	5561.8	397.3		Rv0072							NE
81242		7	581.6	83.1		Rv0072							NE
81371		14	2636.3	188.3		Rv0072							NE
81393		12	2582.1	215.2		Rv0072							NE
81442		12	2869.4	239.1		Rv0072							NE
81459		13	1474.7	113.4		Rv0072							NE
81549	TRUE	1	23.1	23.1		Rv0072							NE
81563		14	6558.7	468.5		Rv0072							NE
81573	TRUE	0	0	0		Rv0072							NE
81607		11	743.6	67.6		Rv0072							NE
81668		6	780.6	130.1		Rv0072							NE
81709		14	5222.3	373		Rv0073							NE
81712		14	12124.1	866		Rv0073							NE
81724		6	468.9	78.1		Rv0073							NE
81732		14	3884.5	277.5		Rv0073							NE
81893		14	6853.1	489.5		Rv0073							NE
81916		8	575.6	71.9		Rv0073							NE
81924		14	3045.2	217.5		Rv0073							NE
82001		11	2154.7	195.9		Rv0073							NE
82035		12	863.9	72		Rv0073							NE
82358		14	1521.4	108.7		Rv0073							NE
82414		14	1918.2	137		Rv0073							NE
82501		7	569.7	81.4		Rv0073							NE
82514		10	5927.7	592.8		Rv0073							NE
82582		10	1018.9	101.9		Rv0073							NE
82584		14	1682.7	120.2		Rv0073							NE
82663		8	258.7	32.3		Rv0073							NE
82683		13	2969.2	228.4									NE
82762		12	1483.5	123.6		Rv0074							NE
82804		2	47.7	23.9		Rv0074							NE
82823	TRUE	6	301.3	50.2		Rv0074							NE
82909		9	338.2	37.6		Rv0074							NE
82993		11	1044.3	94.9		Rv0074							NE
83111		14	2108.6	150.6		Rv0074							NE
83138		9	505.2	56.1		Rv0074							NE
83236	TRUE	3	63.5	21.2		Rv0074							NE
83323		10	930	93		Rv0074							NE
83354		9	516.5	57.4		Rv0074							NE
83400		14	8879.6	634.3		Rv0074							NE
83406		11	1160.5	105.5		Rv0074							NE
83563		11	661.9	60.2		Rv0074							NE
83582		11	1158.9	105.4		Rv0074							NE
83735		14	5522.6	394.5		Rv0074							NE
83843		10	692.5	69.2		Rv0074							NE
83937		5	386.5	77.3		Rv0074							NE
83943		14	3293.8	235.3		Rv0074							NE
83963		14	1896.5	135.5		Rv0074							NE
83978		11	685	62.3		Rv0074							NE
83989		7	785.7	112.2									NE
84062		13	1433.7	110.3		Rv0075							NE
84078		13	3363.8	258.8		Rv0075							NE
84170	TRUE	0	0	0		Rv0075							NE
84230		11	1101.7	100.2		Rv0075							NE
84310		3	279.1	93		Rv0075							NE
84350		14	3917.8	279.8		Rv0075							NE
84431		12	1395.9	116.3		Rv0075							NE
84490		14	1779.1	127.1		Rv0075							NE
84505		7	341	48.7		Rv0075							NE
84517		4	103.5	25.9		Rv0075							NE
84540		14	3618.3	258.4		Rv0075							NE
84556	TRUE	3	125.5	41.8		Rv0075							NE
84614		14	1983.6	141.7		Rv0075							NE
84739		6	1016.3	169.4		Rv0075							NE
84808	TRUE	1	6.9	6.9		Rv0075							NE
84830		13	2574.9	198.1		Rv0075							NE
84869		14	3777.6	269.8		Rv0075							NE
84915		12	2347.4	195.6		Rv0075							NE
84927		11	707	64.3		Rv0075							NE
84949		13	3996	307.4		Rv0075							NE
84953		14	8655.5	618.2		Rv0075							NE
85007		11	2267.8	206.2		Rv0075							NE
85110		13	2141	164.7		Rv0075							NE
85132	TRUE	7	351.1	50.2		Rv0075							NE
85163		11	789.8	71.8		Rv0075							NE
85175		13	1115.7	85.8									NE
85220		14	6474	462.4		Rv0076c							NE
85273		12	3136.8	261.4		Rv0076c							NE
85297		11	2215.1	201.4		Rv0076c							NE
85572		12	1436.8	119.7									NE
85634		10	808.7	80.9		Rv0077c							NE
85717		13	1652.9	127.1		Rv0077c							NE
85870	TRUE	2	16.4	8.2		Rv0077c							NE
85912	TRUE	5	63.3	12.7		Rv0077c							NE
85973		13	1212.3	93.3		Rv0077c							NE
85983		4	173.1	43.3		Rv0077c							NE
86100		13	1028.6	79.1		Rv0077c							NE
86132		2	12.7	6.4		Rv0077c							NE
86269		8	548.7	68.6		Rv0077c							NE
86277		14	3691.5	263.7		Rv0077c							NE
86356		12	2492.5	207.7		Rv0077c							NE
86375		14	2178.5	155.6		Rv0077c							NE
86426		14	2086.6	149		Rv0077c							NE
86433		12	1463.6	122		Rv0077c							NE
86445		13	1231.8	94.8		Rv0077c							NE
86483		5	78	15.6	TRUE							PROM-1440	NE
86489		3	391.8	130.6	TRUE							PROM-1440	NE
86506		0	0	0	TRUE						5pUTR-Rv0078	PROM-1440	NE
86511		1	6	6	TRUE						5pUTR-Rv0078	PROM-1440	NE
86524		2	48.5	24.3	TRUE				DNAMethylation-7		5pUTR-Rv0078	PROM-1440	NE
86610		1	7.7	7.7	TRUE	Rv0078							NE
86618		5	195.2	39	TRUE	Rv0078							NE
86678		8	553.2	69.2	TRUE	Rv0078							NE
86695		1	11.2	11.2	TRUE	Rv0078							NE
86706		9	500	55.6		Rv0078							NE
86832		13	1238.1	95.2		Rv0078							NE
86921		11	540.2	49.1		Rv0078							NE
87121		10	215.8	21.6		Rv0078							NE
87128	TRUE	5	195.2	39		Rv0078							NE
87273		7	539.3	77		Rv0078A							NE
87285		12	797.8	66.5		Rv0078A							NE
87306		6	327.1	54.5		Rv0078A							NE
87340		14	1246.7	89		Rv0078A							NE
87430		9	867.3	96.4		Rv0078A							NE
87583		7	1127.7	161.1		Rv0078A							NE
87602		14	3191	227.9		Rv0078A							NE
87612		10	981.6	98.2		Rv0078A							NE
87628		8	500	62.5		Rv0078A							NE
87771		12	23193.2	1932.8		Rv0078A							NE
87872		13	1186.5	91.3		Rv0078B							NE
87952		14	3855	275.4		Rv0078B							NE
88012		9	885.5	98.4									NE
88073		7	214.8	30.7									NE
88229		14	5518.1	394.1		Rv0079							NE
88277		10	720.5	72.1		Rv0079							NE
88296	TRUE	4	280.1	70		Rv0079							NE
88424		14	1491.2	106.5		Rv0079							NE
88436		12	1076.8	89.7		Rv0079							NE
88451		8	508.3	63.5		Rv0079							NE
88601		10	640.8	64.1		Rv0079							NE
88628		12	478.3	39.9		Rv0079							NE
88662		11	816	74.2		Rv0079							NE
88678		14	2526.8	180.5		Rv0079							NE
88729		6	206.8	34.5		Rv0079							NE
88775		14	2420.7	172.9		Rv0079							NE
88951		12	2763.5	230.3		Rv0079							NE
88960		9	478.5	53.2		Rv0079							NE
89268		14	2941.2	210.1		Rv0080							NE
89367		3	35.3	11.8		Rv0080							NE
89380		14	1816.6	129.8		Rv0080							NE
89468		10	550.9	55.1		Rv0080							NE
89475		2	332.6	166.3		Rv0080							NE
89513		8	1010	126.2								PROM-94	NE
89520		0	0	0								PROM-94	NE
89546		7	284.3	40.6							5pUTR-Rv0081	PROM-94	NE
89590		14	2558.6	182.8		Rv0081						PROM-94	NE
89744		12	1758.1	146.5		Rv0081							NE
89794		13	1675.8	128.9		Rv0081							NE
89814	TRUE	2	209.7	104.8		Rv0081							NE
89882		13	1249.5	96.1		Rv0081							NE
89914		12	2763.2	230.3		Rv0081							NE
89979		0	0	0		Rv0082							NE
89991	TRUE	0	0	0		Rv0082							NE
90012		1	55	55		Rv0082							NE
90098		11	2181.3	198.3		Rv0082							NE
90237		13	506.5	39		Rv0082							NE
90287		8	541	67.6		Rv0082							NE
90318		10	421.1	42.1		Rv0082							NE
90494		14	1890	135		Rv0083							NE
90584	TRUE	1	13.8	13.8		Rv0083							NE
90604		13	2011.1	154.7		Rv0083							NE
90616		12	1090.6	90.9		Rv0083							NE
90808		14	2187.4	156.2		Rv0083							NE
90932		14	3691.9	263.7		Rv0083							NE
90936		13	3362.9	258.7		Rv0083							NE
91069		14	2906.6	207.6		Rv0083							NE
91162		10	1060.5	106.1		Rv0083							NE
91213		12	647	53.9		Rv0083							NE
91278	TRUE	0	0	0		Rv0083							NE
91288		5	171.4	34.3		Rv0083							NE
91350		11	698.7	63.5		Rv0083							NE
91934	TRUE	0	0	0		Rv0083							NE
92032		11	1072.3	97.5		Rv0083							NE
92131		14	1963.5	140.3		Rv0083							NE
92133		12	691.2	57.6		Rv0083							NE
92152		7	542.6	77.5		Rv0083							NE
92191		13	1035.2	79.6		Rv0083						PROM-1190	NE
92193		11	1405.1	127.7		Rv0083						PROM-1190	NE
92266		11	2517.4	228.9		Rv0083					5pUTR-Rv0084	PROM-1190	NE
92275		9	967.7	107.5		Rv0083					5pUTR-Rv0084		NE
92291		12	739.2	61.6		Rv0083					5pUTR-Rv0084		NE
92331		14	3356	239.7		Rv0084							NE
92335		10	303	30.3		Rv0084							NE
92390		6	826.4	137.7		Rv0084							NE
92404		12	821.5	68.5		Rv0084							NE
92635		10	953.4	95.3		Rv0084							NE
92813		4	119.4	29.9		Rv0084							NE
92854		7	1289.6	184.2		Rv0084							NE
92970		3	29.4	9.8	TRUE	Rv0084							NE
93196	TRUE	0	0	0	TRUE	Rv0084							NE
93291		5	119.7	23.9	TRUE	Rv0085							NE
93431		3	4.9	1.6	TRUE	Rv0085							NE
93600		3	71.6	23.9	TRUE	Rv0085							NE
93770		9	448.2	49.8		Rv0085							NE
94212		7	403.2	57.6		Rv0086							NE
94241		5	231.5	46.3		Rv0086							NE
94253		10	1972	197.2		Rv0086							NE
94266		9	388.4	43.2		Rv0086							NE
94342	TRUE	0	0	0		Rv0086							NE
94425		12	1100.8	91.7		Rv0086							NE
94469	TRUE	3	152	50.7		Rv0086							NE
94482		12	1952.5	162.7		Rv0086							NE
94535	TRUE	10	2408.8	240.9		Rv0086							NE
94561		5	172.1	34.4	TRUE	Rv0086							NE
94608		2	15.2	7.6	TRUE	Rv0086							NE
94773		4	111.5	27.9	TRUE	Rv0086							NE
94869		10	464.8	46.5	TRUE	Rv0086							NE
95039		4	73.9	18.5	TRUE	Rv0086							NE
95407		7	335.1	47.9	TRUE	Rv0086							NE
95442	TRUE	1	69.2	69.2	TRUE	Rv0087							NE
95460		5	167.2	33.4	TRUE	Rv0087							NE
95546		3	68.3	22.8	TRUE	Rv0087							NE
95564	TRUE	1	6.9	6.9	TRUE	Rv0087							NE
95591		6	479.3	79.9	TRUE	Rv0087							NE
95608		0	0	0	TRUE	Rv0087							NE
95633		3	235.3	78.4	TRUE	Rv0087							NE
95681		3	981.7	327.2	TRUE	Rv0087							NE
95724		2	190.6	95.3	TRUE	Rv0087							NE
95794		5	60.5	12.1	TRUE	Rv0087							NE
95837		7	549.1	78.4	TRUE	Rv0087							NE
96140		7	274.4	39.2	TRUE	Rv0087							NE
96185		1	2.2	2.2	TRUE	Rv0087							NE
96264		0	0	0	TRUE	Rv0087							NE
96316	TRUE	1	6.9	6.9	TRUE	Rv0087							NE
96389		5	337.3	67.5		Rv0087							NE
96455		13	756.6	58.2		Rv0087							NE
96510		14	1963.4	140.2		Rv0087							NE
96563		9	787.9	87.5		Rv0087							NE
96639		4	190.4	47.6	TRUE	Rv0087							NE
96644		1	1.7	1.7	TRUE	Rv0087							NE
96652		4	42.6	10.6	TRUE	Rv0087							NE
96685	TRUE	0	0	0	TRUE	Rv0087			DNAMethylation-8				NE
96715		0	0	0	TRUE	Rv0087							NE
96869		5	174.6	34.9	TRUE	Rv0087							NE
96887		7	531	75.9		Rv0087							NE
96909		11	792.5	72									NE
96917		0	0	0									NE
96933		8	380	47.5		Rv0088							NE
96971		6	476.4	79.4		Rv0088							NE
96977		9	631.4	70.2		Rv0088							NE
97068		7	695.2	99.3		Rv0088							NE
97099		12	1029.8	85.8		Rv0088							NE
97270		1	27.7	27.7		Rv0088							NE
97282		2	123.6	61.8		Rv0088							NE
97327		0	0	0		Rv0088							NE
97332		3	195.9	65.3		Rv0088							NE
97396		3	62.4	20.8		Rv0088							NE
97467		3	254.3	84.8		Rv0088							NE
97506		9	3645.6	405.1		Rv0088							NE
97578		13	723.2	55.6		Rv0088							NE
97589		2	162	81		Rv0088							NE
97620		3	179.7	59.9									NE
97665		6	412.2	68.7									NE
97685		1	2.2	2.2									NE
97704		13	1998.7	153.7									NE
97715	TRUE	1	57	57									NE
97785		7	1114.8	159.3		Rv0089							NE
97820	TRUE	1	180.9	180.9		Rv0089							NE
97885		9	518.4	57.6		Rv0089							NE
97890		14	2268.7	162		Rv0089							NE
98089		11	1162.6	105.7		Rv0089							NE
98149		4	90.5	22.6		Rv0089							NE
98257		13	1882.8	144.8		Rv0089							NE
98294		6	772.2	128.7		Rv0089							NE
98310		10	663.8	66.4		Rv0089							NE
98327		11	2293.3	208.5		Rv0089							NE
98346		8	405.6	50.7		Rv0089							NE
98376		10	649.1	64.9									NE
98393		5	190.8	38.2									NE
98434		0	0	0									NE
98465		14	1960.2	140									NE
98549		10	700.6	70.1		Rv0090							NE
98610		14	1234.1	88.1		Rv0090							NE
98689		10	377.7	37.8		Rv0090							NE
98706		11	1379	125.4		Rv0090							NE
98748		5	248.4	49.7		Rv0090							NE
98815		12	1701.7	141.8		Rv0090							NE
98833		4	358.7	89.7		Rv0090							NE
98960		13	7976.1	613.5		Rv0090							NE
99020		12	3696.6	308		Rv0090							NE
99134		12	2709.4	225.8		Rv0090							NE
99148		7	701.2	100.2		Rv0090							NE
99185		14	3899	278.5		Rv0090							NE
99319		14	2218.9	158.5									NE
99340		3	159	53								PROM-58	NE
99441		10	768.9	76.9							5pUTR-Rv0091	PROM-58	NE
99543		11	2171.9	197.4							5pUTR-Rv0091		NE
99606		11	601.9	54.7							5pUTR-Rv0091	PROM-702	NE
99635	TRUE	0	0	0							5pUTR-Rv0091,5pUTR-Rv0091_2	PROM-702	NE
99729		13	1445.2	111.2		Rv0091							NE
99788	TRUE	2	98.6	49.3		Rv0091							NE
99845		8	503.7	63		Rv0091							NE
99937		14	5483.8	391.7		Rv0091							NE
100017		9	656.9	73		Rv0091							NE
100065	TRUE	0	0	0		Rv0091							NE
100173		14	2698.7	192.8		Rv0091							NE
100176		14	4618	329.9		Rv0091							NE
100203		13	2784.7	214.2		Rv0091							NE
100253		7	195.5	27.9		Rv0091							NE
100307	TRUE	2	34.5	17.2		Rv0091							NE
100456		12	1461.2	121.8									NE
100502		14	3453.6	246.7								PROM-1469	NE
100514		14	4899.6	350								PROM-1469	NE
100626		14	1531.5	109.4		Rv0092							NE
100802		4	26.5	6.6		Rv0092							NE
100884	TRUE	0	0	0		Rv0092							NE
100980		11	1066.6	97		Rv0092							NE
101079		9	862.2	95.8		Rv0092							NE
101092		10	437.6	43.8		Rv0092							NE
101120		14	817.8	58.4		Rv0092							NE
101163		13	2205	169.6		Rv0092							NE
101191		14	1354.4	96.7		Rv0092							NE
101195		12	609.9	50.8		Rv0092							NE
101243		0	0	0		Rv0092							NE
101316		10	1177.8	117.8		Rv0092							NE
101328		3	147.6	49.2		Rv0092							NE
101406		14	2851.8	203.7		Rv0092							NE
101640		5	140.7	28.1		Rv0092							NE
101683	TRUE	1	25.5	25.5		Rv0092							NE
101694		5	70.1	14		Rv0092							NE
101712		6	378	63		Rv0092							NE
101847		9	713.5	79.3		Rv0092							NE
101861		10	689.8	69		Rv0092							NE
102090		0	0	0		Rv0092							NE
102132		2	44.8	22.4		Rv0092							NE
102228		9	435.2	48.4		Rv0092							NE
102382		1	123.1	123.1		Rv0092							NE
102453		12	918.9	76.6		Rv0092							NE
102528		14	1493.1	106.7		Rv0092							NE
102609		14	1091.8	78		Rv0092							NE
102680		6	232.5	38.8		Rv0092							NE
102806	TRUE	0	0	0		Rv0092							NE
102813		0	0	0		Rv0092,Rv0093c							NE
102886	TRUE	1	30.8	30.8		Rv0093c							NE
103038		11	477	43.4		Rv0093c							NE
103049		9	248.4	27.6		Rv0093c							NE
103103		6	373.5	62.2		Rv0093c							NE
103211		6	433.7	72.3		Rv0093c							NE
103402		4	100.2	25		Rv0093c							NE
103531		12	1425.3	118.8		Rv0093c							NE
103627		9	1280.9	142.3		Rv0093c							NE
103806		12	905	75.4		Rv0094c							NE
103954		13	1019.4	78.4		Rv0094c							NE
104031		10	835.4	83.5		Rv0094c							NE
104047		14	4111.5	293.7		Rv0094c							NE
104089		14	3865.5	276.1		Rv0094c							NE
104110		14	2961.8	211.6		Rv0094c							NE
104154		13	1347.4	103.6		Rv0094c							NE
104421		10	451	45.1		Rv0094c							NE
104461		11	1098.2	99.8		Rv0094c							NE
104469		14	1638.6	117		Rv0094c							NE
104488		14	3456.6	246.9		Rv0094c							NE
104559		14	2430	173.6		Rv0094c							NE
104584		8	131.3	16.4		Rv0094c							NE
104608		14	1292.6	92.3		Rv0094c							NE
104803		11	866.9	78.8		Rv0095c					5pUTR-Rv0094c		NE
104949	TRUE	0	0	0	TRUE	Rv0095c					5pUTR-Rv0094c	PROM-1096	NE
105086		0	0	0	TRUE	Rv0095c							NE
105093		2	94	47	TRUE	Rv0095c							NE
105109		0	0	0	TRUE	Rv0095c							NE
105143		0	0	0	TRUE	Rv0095c							NE
105174		1	34.6	34.6	TRUE	Rv0095c							NE
105185		7	309.8	44.3		Rv0095c							NE
105195		5	399.3	79.9		Rv0095c							NE
105205		9	411	45.7		Rv0095c							NE
105246		3	97.8	32.6									NE
105256		13	2248.8	173									NE
105285		12	380.7	31.7									NE
105316		12	4930.5	410.9									NE
105326		14	4307.3	307.7		Rv0096			DNAMethylation-9				NE
105328		14	4126.2	294.7		Rv0096			DNAMethylation-9				NE
105413		10	2757.8	275.8		Rv0096							NE
105423		14	3093.7	221		Rv0096							NE
105504		14	3717.6	265.5		Rv0096							NE
105525		13	3247.5	249.8		Rv0096							NE
105583		12	2572.2	214.4		Rv0096							NE
105600		13	1373.6	105.7		Rv0096							NE
105729		14	2448.4	174.9		Rv0096							NE
105771		10	470.3	47		Rv0096							NE
105805		10	819.9	82		Rv0096							NE
105860		6	65.8	11		Rv0096							NE
105868		4	158.5	39.6		Rv0096							NE
105874		13	1600.1	123.1		Rv0096							NE
105905		4	380.7	95.2		Rv0096							NE
105930		9	382.1	42.5		Rv0096							NE
105936		8	505.8	63.2		Rv0096							NE
105979		1	69	69		Rv0096							NE
106014		9	773.1	85.9		Rv0096							NE
106029		5	465.9	93.2		Rv0096							NE
106035		7	558.7	79.8		Rv0096							NE
106038		10	637.9	63.8		Rv0096							NE
106047		8	504.4	63		Rv0096							NE
106102		7	294.9	42.1		Rv0096							NE
106151		5	80.8	16.2		Rv0096							NE
106320		13	4647.1	357.5		Rv0096							NE
106352		14	1976.5	141.2		Rv0096							NE
106364		9	622.4	69.2		Rv0096							NE
106480		10	947.8	94.8		Rv0096							NE
106488	TRUE	1	23.1	23.1		Rv0096							NE
106532		3	291	97		Rv0096							NE
106598	TRUE	1	3.3	3.3		Rv0096							NE
106664		14	5888.8	420.6		Rv0096							NE
106685		12	2163.4	180.3		Rv0096							NE
106739		12	1003.8	83.6		Rv0097							NE
106802		12	1471	122.6		Rv0097							NE
106804		13	3598.7	276.8		Rv0097							NE
106826	TRUE	5	135.5	27.1		Rv0097							NE
106833		6	507.6	84.6		Rv0097							NE
106855		7	373	53.3		Rv0097							NE
106903		6	515.7	85.9		Rv0097							NE
106923		6	75	12.5		Rv0097							NE
106926		5	140.6	28.1		Rv0097							NE
106938		11	1580	143.6		Rv0097							NE
107021		5	237.6	47.5		Rv0097							NE
107028		13	2274.4	175		Rv0097							NE
107030		14	3213.4	229.5		Rv0097							NE
107036		9	783.3	87		Rv0097							NE
107103		14	3555.6	254		Rv0097							NE
107223		9	1549.6	172.2		Rv0097							NE
107242		14	3823.1	273.1		Rv0097						PROM-336	NE
107275		10	1346.3	134.6		Rv0097						PROM-336	NE
107285		14	1885	134.6		Rv0097						PROM-336	NE
107325		14	3102.6	221.6		Rv0097					5pUTR-Rv0098	PROM-336	NE
107433		3	251.4	83.8		Rv0097					5pUTR-Rv0098		NE
107449		14	4509.4	322.1		Rv0097					5pUTR-Rv0098		NE
107453		14	1828	130.6		Rv0097					5pUTR-Rv0098		NE
107463		7	304.4	43.5		Rv0097					5pUTR-Rv0098		NE
107550		6	134.2	22.4		Rv0097					5pUTR-Rv0098		NE
107589		6	312.1	52		Rv0097					5pUTR-Rv0098		NE
107693		3	110.4	36.8		Rv0098							NE
107714		12	1543.1	128.6		Rv0098							NE
107732		12	1668	139		Rv0098							NE
107762		4	54.5	13.6		Rv0098							NE
107792		11	1616.1	146.9		Rv0098							NE
107794		11	557.2	50.7		Rv0098							NE
107855		7	223.1	31.9		Rv0098							NE
107924		8	327.2	40.9		Rv0098							NE
107944		13	2577.3	198.3		Rv0098							NE
108056		9	653.6	72.6		Rv0098							NE
108126		3	725.1	241.7		Rv0098							NE
108146		0	0	0	TRUE	Rv0098							NE
108176		1	6	6	TRUE	Rv0099							NE
108194		3	69.6	23.2	TRUE	Rv0099							NE
108269		5	125.1	25	TRUE	Rv0099							NE
108282	TRUE	1	3	3	TRUE	Rv0099							NE
108341	TRUE	0	0	0	TRUE	Rv0099							NE
108353		8	743	92.9		Rv0099							NE
108390		12	1366.3	113.9		Rv0099							NE
108562		1	9	9		Rv0099							NE
108583		5	196.7	39.3		Rv0099							NE
108593		3	1329.5	443.2		Rv0099							NE
108689		3	27.6	9.2		Rv0099							NE
108715		6	660.6	110.1		Rv0099							NE
108804		8	703.5	87.9		Rv0099							NE
108847		10	1466.8	146.7		Rv0099							NE
108851		13	2221.7	170.9		Rv0099							NE
108896		12	1938.5	161.5		Rv0099							NE
108949		10	316.9	31.7		Rv0099							NE
108973		7	208.8	29.8	TRUE	Rv0099							NE
109021		8	180.1	22.5	TRUE	Rv0099							NE
109029		5	144.1	28.8	TRUE	Rv0099							NE
109067		3	18.8	6.3	TRUE	Rv0099							NE
109076		4	112.4	28.1	TRUE	Rv0099							NE
109101		4	26	6.5	TRUE	Rv0099							NE
109194		0	0	0	TRUE	Rv0099							NE
109212		7	579.6	82.8	TRUE	Rv0099							NE
109223	TRUE	1	6.9	6.9	TRUE	Rv0099							NE
[truncated: 72,604 more rows]
