# Supplementary material for: Comprehensive Essentiality Analysis of the Mycobacterium tuberculosis Genome via Saturating Transposon Mutagenesis
Source: mBio. 2017 Jan 17;8(1):e02133-16. doi: 10.1128/mBio.02133-16 (PMC5241402; doi:10.1128/mBio.02133-16)
Supplement: TABLE S3 [file mbo002173137st3.xlsx]

## Sheet: ORF Essentiality Calls
Table S3: List of essentiality calls based on the motif-dependent Hidden Markov Model of essentiality, for all ORFs in the M. tuberculosis H37Rv genome. Final Call key: Essential (ES), Essential Domain (ESD), Growth-Defect (GD), Non-Essential (NE), Growth-Advantage (GA), and Uncertain (for short empty genes).
ORF ID	Name	Description	Number of TA Sites	Number of Permissive (P) Sites	Number of Non-Permissive (NP) Sites	Number of Sites Belonging to Essential State	Number of Sites Belonging to Growth-Defect State	Number of Sites Belonging to Non-Essential State	Number of Sites Belonging to Growth-Advantage State	Fraction of Sites with Insertions	Mean Normalized Read-Count At Non-Zero Sites	Final Call
Rv0001	dnaA	Chromosomal replication initiator protein DnaA	32	29	3	31	0	1	0	0.125	45	ES
Rv0002	dnaN	DNA polymerase III (beta chain) DnaN (DNA nucleotidyltransferase)	31	27	4	31	0	0	0	0.0322581	1	ES
Rv0003	recF	DNA replication and repair protein RecF (single-strand DNA binding protein)	35	32	3	0	0	35	0	0.857143	38.0333	NE
Rv0004	-	hypothetical protein	8	8	0	0	0	8	0	0.375	144	NE
Rv0005	gyrB	DNA gyrase (subunit B) GyrB (DNA topoisomerase (ATP-hydrolysing)) (DNA topoisomerase II) (type II DNA topoisomerase)	40	36	4	39	0	1	0	0.025	26	ES
Rv0006	gyrA	DNA gyrase (subunit A) GyrA (DNA topoisomerase (ATP-hydrolysing)) (DNA topoisomerase II) (type II DNA topoisomerase)	46	44	2	44	0	2	0	0.130435	21.6667	ES
Rv0007	-	Possible conserved membrane protein	11	11	0	0	0	11	0	1	188.091	NE
Rv0008c	-	Possible membrane protein	4	3	1	0	0	4	0	1	94.25	NE
Rv0009	ppiA	Probable iron-regulated peptidyl-prolyl cis-trans isomerase A PpiA (PPIase A) (rotamase A)	7	6	1	0	0	7	0	0.857143	183	NE
Rv0010c	-	Probable conserved membrane protein	10	10	0	0	0	10	0	0.9	120	NE
Rv0011c	-	Probable conserved transmembrane protein	3	3	0	0	0	3	0	1	10.3333	NE
Rv0012	-	Probable conserved membrane protein	16	13	3	0	0	16	0	0.9375	163.067	NE
Rv0013	trpG	Possible anthranilate synthase component II TrpG (glutamine amidotransferase)	15	12	3	12	0	3	0	0.133333	101.5	ES
Rv0014c	pknB	Transmembrane serine/threonine-protein kinase B PknB (protein kinase B) (STPK B)	25	23	2	24	0	1	0	0.08	98.5	ES
Rv0015c	pknA	Transmembrane serine/threonine-protein kinase A PknA (protein kinase A) (STPK A)	16	14	2	13	0	3	0	0.1875	24	ES
Rv0016c	pbpA	Probable penicillin-binding protein PbpA	37	33	4	1	0	36	0	0.864865	39.125	NE
Rv0017c	rodA	Probable cell division protein RodA	27	26	1	0	0	27	0	1	89.1111	NE
Rv0018c	pstP	Phosphoserine/threonine phosphatase PstP	25	23	2	11	0	14	0	0.56	83.2857	ESD
Rv0019c	fhaB	Conserved protein with FHA domain, FhaB	13	13	0	0	0	13	0	1	57.1538	NE
Rv0020c	fhaA	Conserved protein with FHA domain, FhaA	52	41	11	43	0	9	0	0.173077	117.889	ESD
Rv0021c	-	hypothetical protein	23	21	2	0	0	23	0	1	173.304	NE
Rv0022c	whiB5	Probable transcriptional regulatory protein WhiB-like WhiB5	8	7	1	0	0	8	0	1	163	NE
Rv0023	-	Possible transcriptional regulatory protein	12	9	3	0	11	1	0	0.416667	3	GD
Rv0024	-	Putative secreted protein P60-related protein	13	11	2	0	0	13	0	1	92.3846	NE
Rv0025	-	hypothetical protein	8	8	0	0	0	8	0	1	85.25	NE
Rv0026	-	hypothetical protein	15	12	3	0	0	15	0	0.866667	138.231	NE
Rv0027	-	hypothetical protein	5	5	0	0	0	5	0	1	49.8	NE
Rv0028	-	hypothetical protein	5	5	0	0	0	5	0	1	171	NE
Rv0029	-	hypothetical protein	19	18	1	0	0	19	0	1	131.737	NE
Rv0030	-	hypothetical protein	5	5	0	0	0	5	0	1	92.6	NE
Rv0031	-	Possible remnant of a transposase	1	0	1	0	0	1	0	1	11	Uncertain
Rv0032	bioF2	Possible 8-amino-7-oxononanoate synthase BioF2 (AONS) (8-amino-7-ketopelargonate synthase) (7-keto-8-amino-pelargonic acid synthetase) (7-KAP synthetase) (L-alanine--pimelyl CoA ligase)	57	53	4	0	0	57	0	0.842105	140.729	NE
Rv0033	acpA	Probable acyl carrier protein AcpA (ACP)	3	3	0	0	0	3	0	1	244.333	NE
Rv0034	-	hypothetical protein	5	4	1	0	0	5	0	1	140	NE
Rv0035	fadD34	Probable fatty-acid-CoA ligase FadD34 (fatty-acid-CoA synthetase) (fatty-acid-CoA synthase)	25	22	3	0	0	25	0	0.96	180.125	NE
Rv0036c	-	hypothetical protein	4	4	0	0	0	4	0	1	155	NE
Rv0037c	-	Probable conserved integral membrane protein	21	19	2	0	0	21	0	0.952381	187.85	NE
Rv0038	-	hypothetical protein	8	8	0	0	0	8	0	1	191	NE
Rv0039c	-	Possible conserved transmembrane protein	4	3	1	0	0	4	0	1	126.75	NE
Rv0040c	mtc28	Secreted proline rich protein Mtc28 (proline rich 28 kDa antigen)	10	9	1	0	0	10	0	1	156.4	NE
Rv0041	leuS	Probable leucyl-tRNA synthetase LeuS (leucine--tRNA ligase) (LEURS)	73	69	4	72	0	1	0	0.0273973	111.5	ES
Rv0042c	-	Possible transcriptional regulatory protein (probably MarR-family)	5	5	0	0	0	5	0	1	66.2	NE
Rv0043c	-	Probable transcriptional regulatory protein (probably GntR-family)	11	11	0	0	0	11	0	1	85.3636	NE
Rv0044c	-	Possible oxidoreductase	20	18	2	0	0	20	0	0.95	111.263	NE
Rv0045c	-	Possible hydrolase	7	7	0	0	0	5	2	1	202.143	NE
Rv0046c	ino1	myo-inositol-1-phosphate synthase Ino1 (inositol 1-phosphate synthetase) (D-glucose 6-phosphate cycloaldolase) (glucose 6-phosphate cyclase) (glucocycloaldolase)	17	14	3	16	0	0	1	0.0588235	14	ES
Rv0047c	-	hypothetical protein	8	8	0	0	0	8	0	1	209.625	NE
Rv0048c	-	Possible membrane protein	16	15	1	0	0	16	0	1	261.625	NE
Rv0049	-	hypothetical protein	9	9	0	0	0	9	0	1	127.222	NE
Rv0050	ponA1	Probable bifunctional penicillin-binding protein 1A/1B PonA1 (murein polymerase) (PBP1): penicillin-insensitive transglycosylase (peptidoglycan TGASE) + penicillin-sensitive transpeptidase (DD-transpeptidase)	37	36	1	0	0	37	0	0.945946	32.6571	NE
Rv0051	-	Probable conserved transmembrane protein	34	30	4	0	0	34	0	0.970588	81.7576	NE
Rv0052	-	hypothetical protein	7	6	1	0	0	7	0	1	222	NE
Rv0053	rpsF	30S ribosomal protein S6 RpsF	7	7	0	5	0	2	0	0.285714	39.5	ES
Rv0054	ssb	Single-strand binding protein Ssb (helix-destabilizing protein)	5	4	1	5	0	0	0	0	0	ES
Rv0055	rpsR1	30S ribosomal protein S18-1 RpsR1	5	4	1	3	0	2	0	0.2	123	ES
Rv0056	rplI	50S ribosomal protein L9 RplI	8	7	1	0	0	8	0	1	63.5	NE
Rv0057	-	Hypothetical protein	16	15	1	1	0	15	0	0.9375	47.1333	NE
Rv0058	dnaB	Probable replicative DNA helicase DnaB	39	37	2	39	0	0	0	0	0	ES
Rv0059	-	Hypothetical protein	21	21	0	0	0	0	21	1	262.429	GA
Rv0060	-	hypothetical protein	23	22	1	22	0	1	0	0.130435	198	ES
Rv0061c	-	Hypothetical protein	6	6	0	0	0	6	0	1	81.6667	NE
Rv0062	celA1	Possible cellulase CelA1 (endoglucanase) (endo-1,4-beta-glucanase) (FI-cmcase) (carboxymethyl cellulase)	22	21	1	0	0	22	0	1	115.818	NE
Rv0063	-	Possible oxidoreductase	24	22	2	0	0	24	0	0.958333	116.957	NE
Rv0064	-	Probable conserved transmembrane protein	69	64	5	0	0	69	0	0.942029	54.3077	NE
Rv0064A	vapB1	Possible antitoxin VapB1	4	4	0	0	0	4	0	1	277.25	NE
Rv0065	vapC1	Possible toxin VapC1	8	7	1	0	0	8	0	0.875	122.714	NE
Rv0066c	icd2	Probable isocitrate dehydrogenase [NADP] Icd2 (oxalosuccinate decarboxylase) (IDH) (NADP+-specific ICDH) (IDP)	38	34	4	0	0	38	0	0.868421	44.7576	NE
Rv0067c	-	Possible transcriptional regulatory protein (possibly TetR-family)	12	12	0	0	0	12	0	0.916667	36.3636	NE
Rv0068	-	Probable oxidoreductase	12	11	1	0	0	12	0	1	142	NE
Rv0069c	sdaA	Probable L-serine dehydratase SdaA (L-serine deaminase) (SDH) (L-SD)	12	12	0	0	0	12	0	1	57.0833	NE
Rv0070c	glyA2	Serine hydroxymethyltransferase GlyA2 (serine methylase 2) (SHMT 2)	18	14	4	0	0	18	0	0.944444	107.412	NE
Rv0071	-	Possible maturase	8	6	2	0	0	8	0	0.875	114.143	NE
Rv0072	-	Probable glutamine-transport transmembrane protein ABC transporter	17	15	2	0	0	17	0	0.941176	251.938	NE
Rv0073	-	Probable glutamine-transport ATP-binding protein ABC transporter	16	16	0	0	0	16	0	1	205.062	NE
Rv0074	-	hypothetical protein	20	18	2	0	0	20	0	1	107.95	NE
Rv0075	-	Probable aminotransferase	25	21	4	0	0	25	0	0.96	140.792	NE
Rv0076c	-	Probable membrane protein	3	3	0	0	0	3	0	1	279.667	NE
Rv0077c	-	Probable oxidoreductase	15	13	2	0	0	15	0	1	89.7333	NE
Rv0078	-	Probable transcriptional regulatory protein	9	8	1	0	0	9	0	1	28.6667	NE
Rv0078A	-	Hypothetical protein	10	10	0	0	0	10	0	1	191.5	NE
Rv0078B	-	hypothetical protein	2	2	0	0	0	2	0	1	186.5	NE
Rv0079	-	hypothetical protein	14	13	1	0	0	14	0	1	99.5714	NE
Rv0080	-	hypothetical protein	5	5	0	0	0	5	0	1	75.4	NE
Rv0081	-	Probable transcriptional regulatory protein	6	5	1	0	0	6	0	1	127.333	NE
Rv0082	-	Probable oxidoreductase	7	6	1	0	0	7	0	0.714286	53.6	NE
Rv0083	-	Probable oxidoreductase	23	20	3	0	0	23	0	0.913043	103.905	NE
Rv0084	hycD	Possible formate hydrogenlyase HycD (FHL)	9	8	1	0	0	9	0	0.888889	68.625	NE
Rv0085	hycP	Possible hydrogenase HycP	4	4	0	0	0	4	0	0.75	15.3333	NE
Rv0086	hycQ	Possible hydrogenase HycQ	15	12	3	0	0	15	0	0.933333	49.3571	NE
Rv0087	hycE	Possible formate hydrogenase HycE (FHL)	26	22	4	0	0	26	0	0.769231	29.3	NE
Rv0088	-	Possible polyketide cyclase/dehydrase	14	14	0	0	0	14	0	0.928571	47.6154	NE
Rv0089	-	Possible methyltransferase/methylase	11	10	1	0	0	11	0	1	73.9091	NE
Rv0090	-	Possible membrane protein	12	12	0	0	0	12	0	1	137.5	NE
Rv0091	mtn	Probable bifunctional MTA/SAH nucleosidase Mtn: 5'-methylthioadenosine nucleosidase (methylthioadenosine methylthioribohydrolase) + S-adenosylhomocysteine nucleosidase (S-adenosyl-L-homocysteine homocysteinylribohydrolase)	11	8	3	0	0	11	0	0.909091	138	NE
Rv0092	ctpA	Cation transporter P-type ATPase a CtpA	30	27	3	0	0	30	0	0.833333	56.6	NE
Rv0093c	-	Probable conserved membrane protein	9	8	1	0	0	9	0	0.888889	41.5	NE
Rv0094c	-	hypothetical protein	14	14	0	0	0	14	0	1	133.071	NE
Rv0095c	-	hypothetical protein	10	9	1	0	0	10	0	0.6	26	NE
Rv0096	PPE1	PPE family protein PPE1	34	32	2	0	0	34	0	0.970588	115.848	NE
Rv0097	-	Possible oxidoreductase	26	25	1	0	0	26	0	1	107.808	NE
Rv0098	fcoT	Probable fatty acyl CoA thioesterase type III FcoT	12	12	0	0	0	12	0	0.916667	67.2727	NE
Rv0099	fadD10	Possible fatty-acid-CoA ligase FadD10 (fatty-acid-CoA synthetase) (fatty-acid-CoA synthase)	32	29	3	0	0	32	0	0.84375	39.2593	NE
Rv0100	-	hypothetical protein	4	4	0	0	0	4	0	1	88	NE
Rv0101	nrp	Probable peptide synthetase Nrp (peptide synthase)	123	105	18	0	0	123	0	0.926829	74.0877	NE
Rv0102	-	Probable conserved integral membrane protein	42	37	5	41	0	1	0	0.142857	9.33333	ES
Rv0103c	ctpB	Probable cation-transporter P-type ATPase B CtpB	31	29	2	0	0	31	0	0.903226	140.179	NE
Rv0104	-	hypothetical protein	28	25	3	0	0	28	0	0.964286	165.926	NE
Rv0105c	rpmB1	50S ribosomal protein L28-1 RpmB1	5	5	0	0	0	5	0	0.8	113	NE
Rv0106	-	hypothetical protein	12	10	2	0	0	12	0	0.916667	84	NE
Rv0107c	ctpI	Probable cation-transporter ATPase I CtpI	66	55	11	0	0	66	0	0.848485	82.8036	NE
Rv0108c	-	Hypothetical protein	2	2	0	0	0	2	0	1	147.5	NE
Rv0109	PE_PGRS1	PE-PGRS family protein PE_PGRS1	28	18	10	0	0	28	0	0.785714	68.0909	NE
Rv0110	-	Probable conserved integral membrane protein	13	13	0	0	0	13	0	1	231.308	NE
Rv0111	-	Possible transmembrane acyltransferase	43	40	3	0	0	43	0	0.976744	111.31	NE
Rv0112	gca	Possible GDP-mannose 4,6-dehydratase Gca (GDP-D-mannose dehydratase)	31	29	2	0	0	31	0	0.903226	44.0357	NE
Rv0113	gmhA	Probable sedoheptulose-7-phosphate isomerase GmhA (phosphoheptose isomerase)	13	12	1	0	0	13	0	0.923077	23.5833	NE
Rv0114	gmhB	Possible D-alpha,beta-D-heptose-1,7-biphosphate phosphatase GmhB (D-glycero-D-manno-heptose 7-phosphate kinase)	10	10	0	0	0	10	0	1	173	NE
Rv0115	hddA	Possible D-alpha-D-heptose-7-phosphate kinase HddA	18	18	0	0	0	18	0	0.944444	154.824	NE
Rv0116c	ldtA	Probable L,D-transpeptidase LdtA	18	17	1	0	0	18	0	0.944444	174.824	NE
Rv0117	oxyS	Oxidative stress response regulatory protein OxyS	17	15	2	0	0	17	0	0.941176	55.4375	NE
Rv0118c	oxcA	Probable oxalyl-CoA decarboxylase OxcA	26	23	3	0	0	26	0	0.807692	48.8095	NE
Rv0119	fadD7	Probable fatty-acid-CoA ligase FadD7 (fatty-acid-CoA synthetase) (fatty-acid-CoA synthase)	14	11	3	0	0	14	0	0.714286	11.2	NE
Rv0120c	fusA2	Probable elongation factor G FusA2 (EF-G)	28	26	2	0	0	28	0	0.821429	30.1304	NE
Rv0121c	-	hypothetical protein	10	10	0	0	0	10	0	0.9	44.8889	NE
Rv0122	-	Hypothetical protein	9	9	0	0	0	9	0	0.777778	49.4286	NE
Rv0123	-	hypothetical protein	9	7	2	0	0	9	0	0.555556	64	NE
Rv0124	PE_PGRS2	PE-PGRS family protein PE_PGRS2	14	11	3	0	0	14	0	0.857143	61.9167	NE
Rv0125	pepA	Probable serine protease PepA (serine proteinase) (MTB32A)	10	10	0	0	0	10	0	1	69.3	NE
Rv0126	treS	Trehalose synthase TreS	31	31	0	0	0	31	0	1	221.645	NE
Rv0127	mak	Maltokinase Mak	30	29	1	0	0	30	0	1	96.3667	NE
Rv0128	-	Probable conserved transmembrane protein	20	20	0	0	0	20	0	1	209.65	NE
Rv0129c	fbpC	Secreted antigen 85-C FbpC (85C) (antigen 85 complex C) (AG58C) (mycolyl transferase 85C) (fibronectin-binding protein C)	28	25	3	0	0	28	0	0.928571	139.923	NE
Rv0130	htdZ	Probable 3-hydroxyl-thioester dehydratase	4	4	0	0	0	4	0	1	76.5	NE
Rv0131c	fadE1	Probable acyl-CoA dehydrogenase FadE1	18	18	0	0	0	18	0	1	77.1111	NE
Rv0132c	fgd2	Putative F420-dependent glucose-6-phosphate dehydrogenase Fgd2	15	14	1	0	0	15	0	0.933333	147.286	NE
Rv0133	-	GCN5-related N-acetyltransferase	8	7	1	0	0	8	0	1	135	NE
Rv0134	ephF	Possible epoxide hydrolase EphF (epoxide hydratase) (arene-oxide hydratase)	12	12	0	0	0	12	0	1	177.917	NE
Rv0135c	-	Possible transcriptional regulatory protein	12	10	2	0	0	12	0	0.916667	70.4545	NE
Rv0136	cyp138	Probable cytochrome P450 138 Cyp138	23	22	1	0	0	23	0	1	147.696	NE
Rv0137c	msrA	Probable peptide methionine sulfoxide reductase MsrA (protein-methionine-S-oxide reductase) (peptide met(O) reductase)	11	9	2	0	0	9	2	1	149	NE
Rv0138	-	hypothetical protein	7	7	0	0	0	0	7	1	535.571	GA
Rv0139	-	Possible oxidoreductase	12	11	1	0	0	2	10	1	248.333	GA
Rv0140	-	hypothetical protein	16	14	2	0	0	16	0	0.9375	129.733	NE
Rv0141c	-	hypothetical protein	9	7	2	0	0	9	0	0.888889	97.75	NE
Rv0142	-	hypothetical protein	7	6	1	0	0	7	0	1	67.1429	NE
Rv0143c	-	Probable conserved transmembrane protein	28	25	3	0	0	28	0	1	136.5	NE
Rv0144	-	Probable transcriptional regulatory protein (possibly TetR-family)	14	14	0	0	0	14	0	1	295.714	NE
Rv0145	-	Possible S-adenosylmethionine-dependent methyltransferase	15	13	2	0	0	15	0	1	172.067	NE
Rv0146	-	Possible S-adenosylmethionine-dependent methyltransferase	17	15	2	0	0	6	11	0.941176	192.562	GA
Rv0147	-	Probable aldehyde dehydrogenase (NAD+) dependent	26	24	2	0	0	0	26	0.961538	241.52	GA
Rv0148	-	Probable short-chain type dehydrogenase/reductase	17	17	0	0	0	0	17	1	189.588	GA
Rv0149	-	Possible quinone oxidoreductase (NADPH:quinone oxidoreductase) (zeta-crystallin)	22	21	1	0	0	0	22	0.954545	144.952	GA
Rv0150c	-	hypothetical protein	5	3	2	0	0	0	5	1	37	GA
Rv0151c	PE1	PE family protein PE1	44	41	3	0	0	0	44	1	231.159	GA
Rv0152c	PE2	PE family protein PE2	40	37	3	0	0	2	38	0.95	274.789	GA
Rv0153c	ptbB	Phosphotyrosine protein phosphatase PTPB (protein-tyrosine-phosphatase) (PTPase)	11	11	0	0	0	11	0	1	98.5455	NE
Rv0154c	fadE2	Probable acyl-CoA dehydrogenase FadE2	12	11	1	0	0	12	0	0.916667	220.909	NE
Rv0155	pntAa	Probable NAD(P) transhydrogenase (subunit alpha) PntAa [first part; catalytic part] (pyridine nucleotide transhydrogenase subunit alpha) (nicotinamide nucleotide transhydrogenase subunit alpha)	11	11	0	0	0	11	0	1	130.636	NE
Rv0156	pntAb	Probable NAD(P) transhydrogenase (subunit alpha) PntAb [second part; integral membrane protein] (pyridine nucleotide transhydrogenase subunit alpha) (nicotinamide nucleotide transhydrogenase subunit alpha)	1	1	0	0	0	1	0	1	297	Uncertain
Rv0157	pntB	Probable NAD(P) transhydrogenase (subunit beta) PntB [integral membrane protein] (pyridine nucleotide transhydrogenase subunit beta) (nicotinamide nucleotide transhydrogenase subunit beta)	15	15	0	0	0	15	0	1	172.467	NE
Rv0157A	-	hypothetical protein	5	4	1	0	0	5	0	1	104	NE
Rv0158	-	Probable transcriptional regulatory protein (possibly TetR-family)	16	16	0	0	0	3	13	1	225.125	GA
Rv0159c	PE3	PE family protein PE3	50	47	3	0	0	0	50	1	301.94	GA
Rv0160c	PE4	PE family protein PE4	42	36	6	0	0	14	28	0.928571	213.692	GA
Rv0161	-	Possible oxidoreductase	19	14	5	0	0	19	0	1	58.6842	NE
Rv0162c	adhE1	Probable zinc-type alcohol dehydrogenase (E subunit) AdhE1	17	16	1	0	0	17	0	0.941176	57.5625	NE
Rv0163	-	hypothetical protein	11	11	0	0	0	11	0	1	145	NE
Rv0164	TB18.5	Conserved protein TB18.5	9	7	2	7	0	2	0	0.222222	575.5	ES
Rv0165c	mce1R	Probable transcriptional regulatory protein Mce1R (probably GntR-family)	6	6	0	0	0	6	0	1	121.667	NE
Rv0166	fadD5	Probable fatty-acid-CoA ligase FadD5 (fatty-acid-CoA synthetase) (fatty-acid-CoA synthase)	28	28	0	0	0	28	0	0.928571	178	NE
Rv0167	yrbE1A	Conserved integral membrane protein YrbE1A	7	6	1	0	0	7	0	1	96	NE
Rv0168	yrbE1B	Conserved integral membrane protein YrbE1B	15	14	1	0	0	15	0	1	136.8	NE
Rv0169	mce1A	Mce-family protein Mce1A	39	36	3	0	0	39	0	0.948718	158.757	NE
Rv0170	mce1B	Mce-family protein Mce1B	18	17	1	0	0	18	0	1	132.611	NE
Rv0171	mce1C	Mce-family protein Mce1C	25	24	1	0	0	25	0	1	112.24	NE
Rv0172	mce1D	Mce-family protein Mce1D	33	31	2	0	0	33	0	0.939394	156	NE
Rv0173	lprK	Possible Mce-family lipoprotein LprK (Mce-family lipoprotein Mce1E)	16	15	1	0	0	16	0	0.9375	170.533	NE
Rv0174	mce1F	Mce-family protein Mce1F	31	29	2	0	0	31	0	1	145.71	NE
Rv0175	-	Probable conserved Mce associated membrane protein	9	8	1	0	0	9	0	0.888889	199.25	NE
Rv0176	-	Probable conserved Mce associated transmembrane protein	15	13	2	0	0	15	0	0.933333	84.7857	NE
Rv0177	-	Probable conserved Mce associated protein	12	10	2	0	0	12	0	1	64.0833	NE
Rv0178	-	Probable conserved Mce associated membrane protein	12	10	2	0	0	12	0	1	135.917	NE
Rv0179c	lprO	Possible lipoprotein LprO	23	22	1	0	0	23	0	1	156	NE
Rv0180c	-	Probable conserved transmembrane protein	29	29	0	0	0	29	0	0.965517	13.6071	NE
Rv0181c	-	hypothetical protein	16	16	0	0	0	16	0	1	198.938	NE
Rv0182c	sigG	Probable alternative RNA polymerase sigma factor SigG (RNA polymerase ECF type sigma factor)	21	21	0	0	0	21	0	1	163.095	NE
Rv0183	-	Possible lysophospholipase	16	16	0	0	0	16	0	1	210.125	NE
Rv0184	-	hypothetical protein	11	11	0	0	0	11	0	0.909091	76.8	NE
Rv0185	-	hypothetical protein	10	7	3	0	0	10	0	0.7	55.8571	NE
Rv0186	bglS	Probable beta-glucosidase BglS (gentiobiase) (cellobiase) (beta-D-glucoside glucohydrolase)	34	30	4	0	0	34	0	0.970588	58.9091	NE
Rv0186A	mymT	Metallothionein, MymT	4	4	0	0	0	4	0	1	157	NE
Rv0187	-	Probable O-methyltransferase	8	6	2	0	0	8	0	1	53.625	NE
Rv0188	-	Probable conserved transmembrane protein	11	9	2	0	0	11	0	1	145.273	NE
Rv0189c	ilvD	Probable dihydroxy-acid dehydratase IlvD (dad)	23	19	4	23	0	0	0	0	0	ES
Rv0190	-	hypothetical protein	3	3	0	0	0	0	3	1	166.333	GA
Rv0191	-	Probable conserved integral membrane protein	20	16	4	0	0	0	20	1	254.35	GA
Rv0192	-	hypothetical protein	14	14	0	0	0	0	14	1	297.071	GA
Rv0192A	-	Conserved secreted protein	3	3	0	0	0	0	3	1	154	GA
Rv0193c	-	Hypothetical protein	35	34	1	0	0	0	35	1	198.657	GA
Rv0194	-	Probable transmembrane multidrug efflux pump	56	52	4	0	0	0	56	1	247.232	GA
Rv0195	-	Possible two component transcriptional regulatory protein (probably LuxR-family)	6	6	0	0	0	0	6	1	303.5	GA
Rv0196	-	Possible transcriptional regulatory protein	7	7	0	0	0	7	0	1	170	NE
Rv0197	-	Possible oxidoreductase	34	33	1	0	0	34	0	0.970588	74.8182	NE
Rv0198c	zmp1	Probable zinc metalloprotease Zmp1	43	35	8	0	0	43	0	0.883721	63.5526	NE
Rv0199	-	Probable conserved membrane protein	12	9	3	0	0	12	0	1	111.5	NE
Rv0200	-	Possible conserved transmembrane protein	8	5	3	0	0	8	0	0.875	105	NE
Rv0201c	-	hypothetical protein	9	9	0	0	0	9	0	1	86.3333	NE
Rv0202c	mmpL11	Probable conserved transmembrane transport protein MmpL11	39	36	3	0	0	39	0	0.948718	110.27	NE
Rv0203	-	Possible exported protein	4	4	0	0	0	4	0	1	64.5	NE
Rv0204c	-	Probable conserved transmembrane protein	20	20	0	0	0	20	0	1	150.15	NE
Rv0205	-	Probable conserved transmembrane protein	13	12	1	0	0	13	0	1	132.308	NE
Rv0206c	mmpL3	Possible conserved transmembrane transport protein MmpL3	35	32	3	31	0	4	0	0.114286	121.75	ESD
Rv0207c	-	hypothetical protein	9	7	2	0	0	9	0	1	160.889	NE
Rv0208c	-	Hypothetical methlytransferase (methylase)	12	11	1	0	0	12	0	1	81.8333	NE
Rv0209	-	Hypothetical protein	15	11	4	0	0	15	0	0.866667	75	NE
Rv0210	-	Hypothetical protein	13	11	2	0	0	11	2	1	212.462	NE
Rv0211	pckA	Probable iron-regulated phosphoenolpyruvate carboxykinase [GTP] PckA (phosphoenolpyruvate carboxylase) (PEPCK)(pep carboxykinase)	25	23	2	0	0	19	6	0.96	152.542	NE
Rv0212c	nadR	Possible transcriptional regulatory protein NadR (probably AsnC-family)	7	6	1	0	0	7	0	0.857143	145.667	NE
Rv0213c	-	Possible methyltransferase (methylase)	31	29	2	0	0	31	0	0.967742	149.6	NE
Rv0214	fadD4	Probable fatty-acid-CoA ligase FadD4 (fatty-acid-CoA synthetase) (fatty-acid-CoA synthase)	34	31	3	0	0	34	0	0.970588	110.727	NE
Rv0215c	fadE3	Probable acyl-CoA dehydrogenase FadE3	18	17	1	0	0	18	0	0.888889	153.5	NE
Rv0216	-	Double hotdog hydratase	24	22	2	0	0	24	0	0.75	41.1667	NE
Rv0217c	lipW	Possible esterase LipW	22	21	1	0	0	22	0	0.954545	76.5714	NE
Rv0218	-	Probable conserved transmembrane protein	19	17	2	0	0	19	0	0.947368	120.167	NE
Rv0219	-	Probable conserved transmembrane protein	12	12	0	0	0	12	0	1	71.6667	NE
Rv0220	lipC	Probable esterase LipC	25	24	1	0	0	25	0	0.88	64.2273	NE
Rv0221	-	Possible triacylglycerol synthase (diacylglycerol acyltransferase)	28	26	2	0	0	28	0	0.928571	148.692	NE
Rv0222	echA1	Probable enoyl-CoA hydratase EchA1 (enoyl hydrase) (unsaturated acyl-CoA hydratase) (crotonase)	9	8	1	0	0	9	0	1	65.4444	NE
Rv0223c	-	Probable aldehyde dehydrogenase	26	26	0	0	0	26	0	0.884615	80.2174	NE
Rv0224c	-	Possible methyltransferase (methylase)	16	15	1	15	0	1	0	0.0625	25	ES
Rv0225	-	Possible conserved protein	20	17	3	20	0	0	0	0	0	ES
Rv0226c	-	Probable conserved transmembrane protein	30	28	2	28	0	0	2	0.133333	195	ES
Rv0227c	-	Probable conserved membrane protein	24	20	4	24	0	0	0	0	0	ES
Rv0228	-	Probable integral membrane acyltransferase	14	13	1	13	0	1	0	0.142857	20	ES
Rv0229c	-	Possible conserved membrane protein with PIN domain	17	17	0	0	0	17	0	1	115.059	NE
Rv0230c	php	Probable phosphotriesterase Php (parathion hydrolase) (PTE) (aryldialkylphosphatase) (paraoxonase) (a-esterase) (aryltriphosphatase) (paraoxon hydrolase)	16	15	1	0	0	1	15	1	239.625	GA
Rv0231	fadE4	Probable acyl-CoA dehydrogenase FadE4	37	36	1	0	0	0	37	1	256.351	GA
Rv0232	-	Probable transcriptional regulatory protein (probably TetR/AcrR-family)	9	9	0	0	0	0	9	1	290.111	GA
Rv0233	nrdB	Ribonucleoside-diphosphate reductase (beta chain) NrdB (ribonucleotide reductase small chain)	12	12	0	0	0	10	2	1	175.75	NE
Rv0234c	gabD1	Succinate-semialdehyde dehydrogenase [NADP+] dependent (SSDH) GabD1	24	21	3	0	0	24	0	0.916667	40.9091	NE
Rv0235c	-	Probable conserved transmembrane protein	27	26	1	0	0	27	0	0.962963	75.4231	NE
Rv0236c	aftD	Possible arabinofuranosyltransferase AftD	40	34	6	39	0	1	0	0.025	306	ES
Rv0236A	-	Small secreted protein	4	3	1	0	0	4	0	0.25	36	NE
Rv0237	lpqI	Probable conserved lipoprotein LpqI	14	11	3	0	0	14	0	0.785714	94.4545	NE
Rv0238	-	Possible transcriptional regulatory protein (probably TetR-family)	13	11	2	0	0	13	0	0.846154	24.3636	NE
Rv0239	vapB24	Possible antitoxin VapB24	2	2	0	0	0	2	0	1	106	NE
Rv0240	vapC24	Possible toxin VapC24 Contains PIN domain	9	8	1	0	0	9	0	1	140.778	NE
Rv0241c	htdX	Probable 3-hydroxyacyl-thioester dehydratase HtdX	17	14	3	0	0	17	0	0.882353	66.6	NE
Rv0242c	fabG4	Probable 3-oxoacyl-[acyl-carrier protein] reductase FabG4 (3-ketoacyl-acyl carrier protein reductase)	11	10	1	0	0	11	0	0.909091	47.2	NE
Rv0243	fadA2	Probable acetyl-CoA acyltransferase FadA2 (3-ketoacyl-CoA thiolase) (beta-ketothiolase)	20	19	1	0	0	20	0	1	68.4	NE
Rv0244c	fadE5	Probable acyl-CoA dehydrogenase FadE5	23	23	0	0	0	23	0	1	25.3913	NE
Rv0245	-	Possible oxidoreductase	5	4	1	0	0	5	0	1	107.4	NE
Rv0246	-	Probable conserved integral membrane protein	34	31	3	0	0	34	0	0.970588	98.9091	NE
Rv0247c	-	Probable succinate dehydrogenase [iron-sulfur subunit] (succinic dehydrogenase)	13	12	1	0	0	13	0	0.846154	35.6364	NE
Rv0248c	-	Probable succinate dehydrogenase [iron-sulfur subunit] (succinic dehydrogenase)	40	38	2	0	0	40	0	0.975	48.2308	NE
Rv0249c	-	Probable succinate dehydrogenase [membrane anchor subunit] (succinic dehydrogenase)	23	23	0	0	0	23	0	1	47.7826	NE
Rv0250c	-	hypothetical protein	4	4	0	0	0	4	0	1	59.5	NE
Rv0251c	hsp	Heat shock protein Hsp (heat-stress-induced ribosome-binding protein A)	6	6	0	0	0	6	0	1	176.333	NE
Rv0252	nirB	Probable nitrite reductase [NAD(P)H] large subunit [FAD flavoprotein] NirB	41	36	5	0	0	41	0	0.95122	109.128	NE
Rv0253	nirD	Probable nitrite reductase [NAD(P)H] small subunit NirD	8	6	2	0	0	8	0	0.875	163.286	NE
Rv0254c	cobU	Probable bifunctional cobalamin biosynthesis protein CobU: cobinamide kinase + cobinamide phosphate guanylyltransferase	6	5	1	0	0	6	0	1	204.667	NE
Rv0255c	cobQ1	Probable cobyric acid synthase CobQ1	15	13	2	0	0	15	0	0.866667	100.077	NE
Rv0256c	PPE2	PPE family protein PPE2	32	29	3	0	0	32	0	0.96875	163.839	NE
Rv0257	-	hypothetical protein	4	4	0	0	0	4	0	1	128	NE
Rv0258c	-	hypothetical protein	9	5	4	0	0	9	0	0.555556	50.4	NE
Rv0259c	-	hypothetical protein	8	8	0	0	0	8	0	0.875	62.2857	NE
Rv0260c	-	Possible transcriptional regulatory protein	22	19	3	0	0	22	0	0.909091	59.4	NE
Rv0261c	narK3	Probable integral membrane nitrite extrusion protein NarK3 (nitrite facilitator)	26	25	1	0	0	26	0	1	57.8462	NE
Rv0262c	aac	Aminoglycoside 2'-N-acetyltransferase Aac (Aac(2')-IC)	8	8	0	0	0	8	0	0.875	59.4286	NE
Rv0263c	-	hypothetical protein	17	15	2	0	0	17	0	0.882353	40.0667	NE
Rv0264c	-	hypothetical protein	10	9	1	0	0	10	0	1	153	NE
Rv0265c	-	Probable periplasmic iron-transport lipoprotein	9	9	0	0	0	9	0	1	186	NE
Rv0266c	oplA	Probable 5-oxoprolinase OplA (5-oxo-L-prolinase) (pyroglutamase) (5-OPASE)	43	37	6	0	0	43	0	0.976744	165.31	NE
Rv0267	narU	Probable integral membrane nitrite extrusion protein NarU (nitrite facilitator)	16	16	0	0	0	3	13	1	264.25	GA
Rv0268c	-	Hypothetical protein	13	13	0	0	0	0	13	1	320.923	GA
Rv0269c	-	hypothetical protein	11	10	1	0	0	11	0	0.909091	177.9	NE
Rv0270	fadD2	Probable fatty-acid-CoA ligase FadD2 (fatty-acid-CoA synthetase) (fatty-acid-CoA synthase)	26	25	1	0	0	26	0	0.961538	201.6	NE
Rv0271c	fadE6	Probable acyl-CoA dehydrogenase FadE6	35	33	2	0	0	35	0	0.971429	104	NE
Rv0272c	-	hypothetical protein	16	13	3	0	0	16	0	0.8125	55.1538	NE
Rv0273c	-	Possible transcriptional regulatory protein	17	17	0	0	0	17	0	0.823529	81	NE
Rv0274	-	hypothetical protein	9	8	1	0	0	9	0	0.888889	102.75	NE
Rv0275c	-	Possible transcriptional regulatory protein (possibly TetR-family)	10	7	3	0	0	10	0	0.8	60.5	NE
Rv0276	-	hypothetical protein	18	16	2	0	0	18	0	0.888889	136	NE
Rv0277c	vapC25	Possible toxin VapC25 Contains PIN domain	7	7	0	0	0	7	0	1	152.143	NE
Rv0278c	PE_PGRS3	PE-PGRS family protein PE_PGRS3	27	17	10	0	0	27	0	0.851852	51.3913	NE
Rv0279c	PE_PGRS4	PE-PGRS family protein PE_PGRS4	21	18	3	0	0	21	0	1	53.2381	NE
Rv0280	PPE3	PPE family protein PPE3	26	23	3	0	0	26	0	0.961538	168.6	NE
Rv0281	-	Possible S-adenosylmethionine-dependent methyltransferase	14	13	1	0	0	14	0	1	127	NE
Rv0282	eccA3	ESX conserved component EccA3 ESX-3 type VII secretion system protein	24	22	2	23	0	1	0	0.0833333	78.5	ES
Rv0283	eccB3	ESX conserved component EccB3 ESX-3 type VII secretion system protein Possible membrane protein	24	16	8	24	0	0	0	0	0	ES
Rv0284	eccC3	ESX conserved component EccC3 ESX-3 type VII secretion system protein Possible membrane protein	61	56	5	61	0	0	0	0	0	ES
Rv0285	PE5	PE family protein PE5	5	5	0	5	0	0	0	0	0	ES
Rv0286	PPE4	PPE family protein PPE4	32	31	1	30	0	2	0	0.09375	12.6667	ES
Rv0287	esxG	ESAT-6 like protein EsxG (conserved protein TB9.8)	5	5	0	0	5	0	0	0.2	17	GD
Rv0288	esxH	Low molecular weight protein antigen 7 EsxH (10 kDa antigen) (CFP-7) (protein TB10.4)	8	7	1	0	8	0	0	0.125	3	GD
Rv0289	espG3	ESX-3 secretion-associated protein EspG3	14	13	1	13	0	1	0	0.0714286	97	ES
Rv0290	eccD3	ESX conserved component EccD3 ESX-3 type VII secretion system protein Probable transmembrane protein	19	15	4	19	0	0	0	0	0	ES
Rv0291	mycP3	Probable membrane-anchored mycosin MycP3 (serine protease) (subtilisin-like protease) (subtilase-like) (mycosin-3)	13	10	3	13	0	0	0	0	0	ES
Rv0292	eccE3	ESX conserved component EccE3 ESX-3 type VII secretion system protein Probable transmembrane protein	17	16	1	15	0	2	0	0.176471	64.6667	ES
Rv0293c	-	hypothetical protein	27	25	2	0	0	27	0	1	110.333	NE
Rv0294	tam	Probable trans-aconitate methyltransferase Tam	15	14	1	0	0	15	0	0.866667	95.9231	NE
Rv0295c	-	hypothetical protein	10	7	3	0	0	10	0	0.9	83.5556	NE
Rv0296c	-	Probable sulfatase	43	37	6	0	0	43	0	1	134.326	NE
Rv0297	PE_PGRS5	PE-PGRS family protein PE_PGRS5	14	9	5	0	0	14	0	0.928571	58.6154	NE
Rv0298	-	Hypothetical protein	5	5	0	0	0	5	0	1	143	NE
Rv0299	-	Hypothetical protein	3	3	0	0	0	3	0	1	171	NE
Rv0300	vapB2	Possible antitoxin VapB2	5	5	0	0	0	5	0	1	288.6	NE
Rv0301	vapC2	Possible toxin VapC2	8	8	0	0	0	8	0	1	262.25	NE
Rv0302	-	Probable transcriptional regulatory protein (probably TetR/AcrR-family)	8	7	1	0	0	8	0	1	165.75	NE
Rv0303	-	Probable dehydrogenase/reductase	13	13	0	0	0	13	0	1	214.769	NE
Rv0304c	PPE5	PPE family protein PPE5	137	127	10	0	0	137	0	0.963504	145.182	NE
Rv0305c	PPE6	PPE family protein PPE6	61	56	5	0	0	61	0	0.95082	137.776	NE
Rv0306	-	Putative oxidoreductase	9	9	0	0	0	9	0	1	181.111	NE
Rv0307c	-	hypothetical protein	9	8	1	0	0	9	0	1	158.556	NE
Rv0308	-	Probable conserved integral membrane protein	16	15	1	0	0	16	0	0.875	143.786	NE
Rv0309	-	Possible conserved exported protein	13	12	1	0	0	13	0	1	71.1538	NE
Rv0310c	-	hypothetical protein	12	11	1	0	0	12	0	0.833333	66.9	NE
Rv0311	-	hypothetical protein	17	17	0	0	0	17	0	0.941176	110.75	NE
Rv0312	-	Conserved hypothetical proline and threonine rich protein	22	21	1	0	0	22	0	0.772727	50.9412	NE
Rv0313	-	hypothetical protein	6	6	0	0	0	0	6	1	276	GA
Rv0314c	-	Possible conserved membrane protein	7	6	1	0	0	0	7	0.857143	475.167	GA
Rv0315	-	Possible beta-1,3-glucanase precursor	11	10	1	0	0	5	6	1	219.182	GA
Rv0316	-	Possible muconolactone isomerase	8	5	3	0	0	8	0	1	63.25	NE
Rv0317c	glpQ2	Possible glycerophosphoryl diester phosphodiesterase GlpQ2 (glycerophosphodiester phosphodiesterase)	14	13	1	0	0	14	0	1	148.357	NE
Rv0318c	-	Probable conserved integral membrane protein	8	8	0	0	0	8	0	1	129.25	NE
Rv0319	pcp	Probable pyrrolidone-carboxylate peptidase Pcp (5-oxoprolyl-peptidase) (pyroglutamyl-peptidase I) (PGP-I) (pyrase)	9	9	0	0	0	9	0	1	103	NE
Rv0320	-	Possible conserved exported protein	16	15	1	0	0	16	0	1	171.875	NE
Rv0321	dcd	Probable deoxycytidine triphosphate deaminase Dcd (dCTP deaminase)	7	7	0	0	0	7	0	1	161.571	NE
Rv0322	udgA	Probable UDP-glucose 6-dehydrogenase UdgA (UDP-GLC dehydrogenase) (UDP-GLCDH) (UDPGDH)	24	22	2	0	0	24	0	0.958333	66.5217	NE
Rv0323c	-	hypothetical protein	13	10	3	0	0	13	0	0.923077	78	NE
Rv0324	-	Possible transcriptional regulatory protein (possibly ArsR-family)	12	11	1	0	0	12	0	0.916667	78.4545	NE
Rv0325	-	Hypothetical protein	7	7	0	0	0	7	0	1	246	NE
Rv0326	-	Hypothetical protein	10	9	1	0	0	10	0	0.8	79.5	NE
Rv0327c	cyp135A1	Possible cytochrome P450 135A1 Cyp135A1	25	23	2	0	0	25	0	0.76	97.1579	NE
Rv0328	-	Possible transcriptional regulatory protein (possibly TetR/AcrR-family)	11	10	1	0	0	11	0	0.909091	71.8	NE
Rv0329c	-	hypothetical protein	9	8	1	0	0	9	0	0.888889	100.875	NE
Rv0330c	-	Hypothetical protein	10	9	1	0	0	10	0	1	169.6	NE
Rv0331	-	Possible dehydrogenase/reductase	18	16	2	0	0	18	0	1	102.222	NE
Rv0332	-	hypothetical protein	13	13	0	0	0	13	0	1	174.923	NE
Rv0333	-	hypothetical protein	4	3	1	0	0	4	0	1	213.5	NE
Rv0334	rmlA	Alpha-D-glucose-1-phosphate thymidylyltransferase RmlA (dTDP-glucose synthase) (dTDP-glucose pyrophosphorylase)	19	18	1	19	0	0	0	0	0	ES
Rv0335c	PE6	PE family protein PE6	3	3	0	0	0	3	0	0.666667	7.5	Uncertain
Rv0336	-	Conserved 13E12 repeat family protein	18	18	0	0	0	0	18	1	320.556	GA
Rv0337c	aspC	Probable aspartate aminotransferase AspC (transaminase A) (ASPAT)	23	20	3	22	0	0	1	0.0434783	175	ES
Rv0338c	-	Probable iron-sulfur-binding reductase	37	35	2	37	0	0	0	0.0810811	1.33333	ES
Rv0339c	-	Possible transcriptional regulatory protein	30	23	7	0	0	30	0	0.966667	59.069	NE
Rv0340	-	hypothetical protein	6	6	0	0	0	6	0	1	90.6667	NE
Rv0341	iniB	Isoniazid inductible gene protein IniB	19	12	7	0	0	19	0	0.736842	102.214	NE
Rv0342	iniA	Isoniazid inductible gene protein IniA	27	25	2	0	0	27	0	0.962963	124.846	NE
Rv0343	iniC	Isoniazid inductible gene protein IniC	13	11	2	0	0	13	0	1	48	NE
Rv0344c	lpqJ	Probable lipoprotein LpqJ	12	9	3	0	0	12	0	1	157.5	NE
Rv0345	-	hypothetical protein	7	7	0	0	0	7	0	1	212.429	NE
Rv0346c	ansP2	Possible L-asparagine permease AnsP2 (L-asparagine transport protein)	29	26	3	0	0	29	0	0.965517	146.679	NE
Rv0347	-	Probable conserved membrane protein	18	15	3	0	17	1	0	0.166667	36.3333	GD
Rv0348	-	Possible transcriptional regulatory protein	19	18	1	0	8	11	0	0.789474	35.0667	NE
Rv0349	-	Hypothetical protein	8	8	0	0	0	8	0	1	285.375	NE
Rv0350	dnaK	Probable chaperone protein DnaK (heat shock protein 70) (heat shock 70 kDa protein) (HSP70)	17	16	1	17	0	0	0	0	0	ES
Rv0351	grpE	Probable GrpE protein (HSP-70 cofactor)	10	10	0	7	0	3	0	0.3	65.6667	ES
Rv0352	dnaJ1	Probable chaperone protein DnaJ1	14	12	2	0	0	14	0	0.785714	32.8182	NE
Rv0353	hspR	Probable heat shock protein transcriptional repressor HspR (MerR family)	6	5	1	0	0	6	0	1	162.833	NE
Rv0354c	PPE7	PPE family protein PPE7	6	6	0	0	0	0	6	1	355.167	GA
Rv0355c	PPE8	PPE family protein PPE8	172	149	23	0	0	46	126	0.988372	233.982	GA
Rv0356c	-	hypothetical protein	10	10	0	0	0	10	0	1	91.4	NE
Rv0357c	purA	Probable adenylosuccinate synthetase PurA (imp--aspartate ligase) (ADSS) (ampsase)	24	23	1	24	0	0	0	0.0416667	1	ES
Rv0358	-	hypothetical protein	14	14	0	0	11	3	0	0.428571	20.8333	GD
Rv0359	-	Probable conserved integral membrane protein	11	11	0	0	0	11	0	1	239.818	NE
Rv0360c	-	hypothetical protein	9	8	1	0	0	9	0	1	140.111	NE
Rv0361	-	Probable conserved membrane protein	8	8	0	0	0	8	0	1	133	NE
Rv0362	mgtE	Possible Mg2+ transport transmembrane protein MgtE	16	14	2	0	0	16	0	1	144.938	NE
Rv0363c	fba	Probable fructose-bisphosphate aldolase Fba	18	17	1	16	0	2	0	0.277778	23	ES
Rv0364	-	Possible conserved transmembrane protein	13	11	2	10	0	3	0	0.230769	72	ES
Rv0365c	-	hypothetical protein	21	17	4	0	0	21	0	1	172.905	NE
Rv0366c	-	hypothetical protein	7	6	1	0	0	7	0	1	120.857	NE
Rv0367c	-	Hypothetical protein	2	2	0	0	0	2	0	1	128	NE
Rv0368c	-	hypothetical protein	18	16	2	0	0	18	0	1	119.222	NE
Rv0369c	-	Possible membrane oxidoreductase	7	6	1	0	0	7	0	0.857143	33.5	NE
Rv0370c	-	Possible oxidoreductase	21	19	2	0	0	21	0	0.857143	32.2222	NE
Rv0371c	-	hypothetical protein	7	7	0	0	0	7	0	1	11.5714	NE
Rv0372c	-	hypothetical protein	6	5	1	0	0	6	0	0.833333	35.2	NE
Rv0373c	-	Probable carbon monoxyde dehydrogenase (large chain)	39	39	0	0	0	39	0	0.871795	58.5882	NE
Rv0374c	-	Probable carbon monoxyde dehydrogenase (small chain)	6	6	0	0	0	6	0	1	34.6667	NE
Rv0375c	-	Probable carbon monoxyde dehydrogenase (medium chain)	8	7	1	0	0	8	0	0.875	46.4286	NE
Rv0376c	-	hypothetical protein	21	17	4	0	0	21	0	0.904762	105.421	NE
Rv0377	-	Probable transcriptional regulatory protein (probably LysR-family)	10	9	1	0	0	10	0	0.9	73.7778	NE
Rv0378	-	Conserved hypothetical glycine rich protein	3	1	2	0	0	3	0	0.666667	57	Uncertain
Rv0379	secE2	Possible protein transport protein SecE2	4	3	1	0	0	4	0	1	87.25	NE
Rv0380c	-	Possible RNA methyltransferase (RNA methylase)	11	11	0	0	0	11	0	1	33.7273	NE
Rv0381c	-	Hypothetical protein	17	15	2	0	0	17	0	0.882353	173	NE
Rv0382c	pyrE	Probable orotate phosphoribosyltransferase PyrE (OPRT) (oprtase)	13	9	4	12	0	1	0	0.0769231	57	ES
Rv0383c	-	Possible conserved secreted protein	9	9	0	0	7	2	0	0.222222	95.5	GD
Rv0384c	clpB	Probable endopeptidase ATP binding protein (chain B) ClpB (ClpB protein) (heat shock protein F84.1)	25	20	5	0	25	0	0	0.76	5	GD
Rv0385	-	Probable monooxygenase	20	19	1	0	0	8	12	1	252.55	GA
Rv0386	-	Probable transcriptional regulatory protein (probably LuxR/UhpA-family)	44	41	3	0	0	44	0	1	129.25	NE
Rv0387c	-	hypothetical protein	15	14	1	0	0	15	0	1	151.867	NE
Rv0388c	PPE9	PPE family protein PPE9	10	10	0	0	0	10	0	1	111.5	NE
Rv0389	purT	Probable phosphoribosylglycinamide formyltransferase 2 PurT (GART 2) (gar transformylase 2) (5'-phosphoribosylglycinamide transformylase 2) (formate-dependent gar transformylase)	9	8	1	0	0	9	0	0.888889	164.875	NE
Rv0390	-	hypothetical protein	8	7	1	0	0	8	0	1	118.125	NE
Rv0391	metZ	Probable O-succinylhomoserine sulfhydrylase MetZ (OSH sulfhydrylase)	22	18	4	0	0	22	0	0.772727	83.8235	NE
Rv0392c	ndhA	Probable membrane NADH dehydrogenase NdhA	17	16	1	0	0	17	0	0.941176	94.3125	NE
Rv0393	-	Conserved 13E12 repeat family protein	10	8	2	0	0	10	0	0.9	216.889	NE
Rv0394c	-	Possible secreted protein	10	10	0	0	0	10	0	1	163.1	NE
Rv0395	-	Hypothetical protein	8	8	0	0	0	8	0	1	118	NE
Rv0396	-	Hypothetical protein	6	5	1	0	0	6	0	1	74.5	NE
Rv0397	-	Conserved 13E12 repeat family protein	4	4	0	0	0	4	0	1	126	NE
Rv0397A	-	hypothetical protein	8	7	1	0	0	8	0	0.875	95.7143	NE
Rv0398c	-	Possible secreted protein	6	6	0	0	0	6	0	1	51.6667	NE
Rv0399c	lpqK	Possible conserved lipoprotein LpqK	25	23	2	0	0	25	0	0.88	62.7273	NE
Rv0400c	fadE7	Acyl-CoA dehydrogenase FadE7	11	9	2	0	0	11	0	0.909091	50.8	NE
Rv0401	-	Probable conserved transmembrane protein	3	3	0	0	0	3	0	1	48	NE
Rv0402c	mmpL1	Probable conserved transmembrane transport protein MmpL1	56	52	4	0	0	56	0	0.982143	126.309	NE
Rv0403c	mmpS1	Probable conserved membrane protein MmpS1	7	7	0	0	0	7	0	1	104.857	NE
Rv0404	fadD30	Fatty-acid-AMP ligase FadD30 (fatty-acid-AMP synthetase) (fatty-acid-AMP synthase)	87	85	2	0	10	77	0	0.804598	38.8571	NE
Rv0405	pks6	Probable membrane bound polyketide synthase Pks6	124	119	5	6	37	81	0	0.741935	71.5978	ESD
Rv0406c	-	Beta lactamase like protein	15	14	1	0	0	15	0	0.933333	102.643	NE
Rv0407	fgd1	F420-dependent glucose-6-phosphate dehydrogenase Fgd1	20	20	0	0	0	20	0	1	101	NE
Rv0408	pta	Probable phosphate acetyltransferase Pta (phosphotransacetylase)	44	42	2	0	0	44	0	0.977273	65.4884	NE
Rv0409	ackA	Probable acetate kinase AckA (acetokinase)	17	16	1	0	0	17	0	1	87.1176	NE
Rv0410c	pknG	Serine/threonine-protein kinase PknG (protein kinase G) (STPK G)	32	29	3	0	0	32	0	0.96875	39.0645	NE
Rv0411c	glnH	Probable glutamine-binding lipoprotein GlnH (GLNBP)	9	9	0	0	0	9	0	1	52.1111	NE
Rv0412c	-	Possible conserved membrane protein	23	21	2	0	0	23	0	0.956522	50.4091	NE
Rv0413	mutT3	Possible mutator protein MutT3 (7,8-dihydro-8-oxoguanine-triphosphatase) (8-oxo-dGTPase) (dGTP pyrophosphohydrolase)	8	8	0	0	0	8	0	1	161	NE
Rv0414c	thiE	Thiamine-phosphate pyrophosphorylase ThiE (TMP pyrophosphorylase) (TMP-PPASE) (thiamine-phosphate synthase)	10	8	2	9	0	1	0	0.1	95	ES
Rv0415	thiO	Possible thiamine biosynthesis oxidoreductase ThiO	12	12	0	12	0	0	0	0	0	ES
Rv0416	thiS	Possible protein ThiS	4	3	1	4	0	0	0	0	0	ES
Rv0417	thiG	Probable thiamin biosynthesis protein ThiG (thiazole biosynthesis protein)	16	12	4	16	0	0	0	0	0	ES
Rv0418	lpqL	Probable lipoprotein aminopeptidase LpqL	28	26	2	0	0	28	0	0.928571	53.5	NE
Rv0419	lpqM	Possible lipoprotein peptidase LpqM	23	20	3	0	0	23	0	0.956522	127.455	NE
Rv0420c	-	Possible transmembrane protein	10	9	1	0	0	10	0	1	154.7	NE
Rv0421c	-	hypothetical protein	10	9	1	0	2	8	0	0.9	52.7778	NE
Rv0422c	thiD	Probable phosphomethylpyrimidine kinase ThiD (HMP-phosphate kinase) (HMP-P kinase)	14	12	2	0	14	0	0	0.0714286	1	GD
Rv0423c	thiC	Probable thiamine biosynthesis protein ThiC	22	20	2	19	3	0	0	0.0909091	8	ES
Rv0424c	-	Hypothetical protein	9	8	1	0	0	9	0	1	211.889	NE
Rv0425c	ctpH	Possible metal cation transporting P-type ATPase CtpH	40	33	7	0	0	40	0	0.925	89.8108	NE
Rv0426c	-	Possible transmembrane protein	3	3	0	0	0	3	0	1	226.333	NE
Rv0427c	xthA	Probable exodeoxyribonuclease III protein XthA (exonuclease III) (EXO III) (AP endonuclease VI)	14	14	0	0	0	14	0	0.928571	92.9231	NE
Rv0428c	-	GCN5-related N-acetyltransferase	17	14	3	0	0	17	0	0.882353	95.2	NE
Rv0429c	def	Probable polypeptide deformylase Def (PDF) (formylmethionine deformylase)	10	10	0	9	0	1	0	0.2	160	ES
Rv0430	-	hypothetical protein	3	3	0	0	0	3	0	0	0	ES
Rv0431	-	Putative tuberculin related peptide	10	9	1	0	0	10	0	0.8	145.75	NE
Rv0432	sodC	Periplasmic superoxide dismutase [Cu-Zn] SodC	13	13	0	0	0	13	0	1	113.077	NE
Rv0433	-	hypothetical protein	24	19	5	0	0	24	0	0.958333	112.348	NE
Rv0434	-	hypothetical protein	14	12	2	0	0	14	0	1	184.714	NE
Rv0435c	-	Putative conserved ATPase	24	22	2	0	0	24	0	1	129.458	NE
Rv0436c	pssA	Probable CDP-diacylglycerol--serine O-phosphatidyltransferase PssA (PS synthase) (phosphatidylserine synthase)	17	17	0	0	0	17	0	1	67	NE
Rv0437c	psd	Possible phosphatidylserine decarboxylase Psd (PS decarboxylase)	8	5	3	0	0	8	0	0.875	61.4286	NE
Rv0438c	moeA2	Probable molybdopterin biosynthesis protein MoeA2	15	15	0	0	0	15	0	1	103	NE
Rv0439c	-	Probable dehydrogenase/reductase	19	17	2	0	0	19	0	0.947368	155.611	NE
Rv0440	groEL2	60 kDa chaperonin 2 GroEL2 (protein CPN60-2) (GroEL protein 2) (65 kDa antigen) (heat shock protein 65) (cell wall protein A) (antigen A)	13	13	0	13	0	0	0	0	0	ES
Rv0441c	-	Hypothetical protein	10	9	1	0	0	10	0	1	222.9	NE
Rv0442c	PPE10	PPE family protein PPE10	25	22	3	0	0	25	0	0.92	139.696	NE
Rv0443	-	hypothetical protein	15	12	3	0	0	15	0	1	260.2	NE
Rv0444c	rskA	Anti-sigma factor RskA (regulator of sigma K)	9	7	2	0	0	9	0	1	85.5556	NE
Rv0445c	sigK	Alternative RNA polymerase sigma factor SigK	10	9	1	0	0	10	0	0.9	218	NE
Rv0446c	-	Possible conserved transmembrane protein	17	17	0	0	0	17	0	1	143.882	NE
Rv0447c	ufaA1	Probable cyclopropane-fatty-acyl-phospholipid synthase UfaA1 (cyclopropane fatty acid synthase) (CFA synthase)	27	25	2	0	0	27	0	0.962963	195.654	NE
Rv0448c	-	hypothetical protein	16	16	0	0	0	16	0	1	171.75	NE
Rv0449c	-	hypothetical protein	23	22	1	0	0	23	0	1	129.652	NE
Rv0450c	mmpL4	Probable conserved transmembrane transport protein MmpL4	84	79	5	0	0	84	0	0.928571	59.5256	NE
Rv0451c	mmpS4	Probable conserved membrane protein MmpS4	15	15	0	0	0	15	0	1	27.8	NE
Rv0452	-	Possible transcriptional regulatory protein	10	8	2	0	0	10	0	1	159.8	NE
Rv0453	PPE11	PPE family protein PPE11	23	19	4	0	0	23	0	0.913043	180.81	NE
Rv0454	-	hypothetical protein	7	7	0	0	0	7	0	1	253.857	NE
Rv0455c	-	hypothetical protein	12	11	1	0	0	12	0	0.833333	30.5	NE
Rv0456c	echA2	enoyl-CoA hydratase EchA2 (enoyl hydrase) (unsaturated acyl-CoA hydratase) (crotonase)	12	11	1	0	0	12	0	1	147	NE
Rv0456A	mazF1	Possible toxin MazF1	4	4	0	0	0	4	0	0.75	177.667	NE
Rv0456B	mazE1	Possible antitoxin MazE1	13	13	0	0	0	13	0	1	179.231	NE
Rv0457c	-	Probable peptidase	39	35	4	0	0	39	0	0.897436	101.4	NE
Rv0458	-	Probable aldehyde dehydrogenase	23	22	1	0	0	23	0	1	148.304	NE
Rv0459	-	hypothetical protein	6	5	1	0	0	6	0	1	118.667	NE
Rv0460	-	Conserved hydrophobic protein	3	3	0	0	0	3	0	1	121.333	NE
Rv0461	-	Probable transmembrane protein	17	16	1	0	0	4	13	1	273.353	GA
Rv0462	lpdC	Dihydrolipoamide dehydrogenase LpdC (lipoamide reductase (NADH)) (lipoyl dehydrogenase) (dihydrolipoyl dehydrogenase) (diaphorase)	27	25	2	0	27	0	0	0.851852	8.21739	GD
Rv0463	-	Probable conserved membrane protein	4	3	1	0	0	4	0	1	221.75	NE
Rv0464c	-	hypothetical protein	16	13	3	0	0	16	0	1	174.938	NE
Rv0465c	-	Probable transcriptional regulatory protein	28	27	1	0	0	28	0	0.964286	210.444	NE
Rv0466	-	hypothetical protein	8	7	1	0	0	8	0	1	240.125	NE
Rv0467	icl1	Isocitrate lyase Icl (isocitrase) (isocitratase)	19	18	1	0	16	3	0	0.631579	27	GD
Rv0468	fadB2	3-hydroxybutyryl-CoA dehydrogenase FadB2 (beta-hydroxybutyryl-CoA dehydrogenase) (BHBD)	13	12	1	0	0	13	0	0.923077	122.5	NE
Rv0469	umaA	Possible mycolic acid synthase UmaA	25	25	0	0	0	25	0	0.96	100.083	NE
Rv0470c	pcaA	Mycolic acid synthase PcaA (cyclopropane synthase)	13	13	0	0	0	13	0	1	60.6154	NE
Rv0470A	-	Hypothetical protein	11	10	1	0	0	0	11	1	258.545	GA
Rv0471c	-	Hypothetical protein	12	11	1	0	0	0	12	1	351.667	GA
Rv0472c	-	Probable transcriptional regulatory protein (possibly TetR-family)	11	11	0	0	0	0	11	1	106.273	GA
Rv0473	-	Possible conserved transmembrane protein	16	15	1	0	0	0	16	1	243.625	GA
Rv0474	-	Probable transcriptional regulatory protein	8	8	0	0	0	0	8	1	257.375	GA
Rv0475	hbhA	Iron-regulated heparin binding hemagglutinin HbhA (adhesin)	10	10	0	0	0	0	10	1	130.2	GA
Rv0476	-	Possible conserved transmembrane protein	7	6	1	0	0	0	7	0.857143	261.5	GA
Rv0477	-	Possible conserved secreted protein	6	6	0	0	0	0	6	1	457.333	GA
Rv0478	deoC	Probable deoxyribose-phosphate aldolase DeoC (phosphodeoxyriboaldolase) (deoxyriboaldolase)	3	3	0	0	0	0	3	1	114.667	GA
Rv0479c	-	Probable conserved membrane protein	13	11	2	12	0	1	0	0.153846	49.5	ES
Rv0480c	-	Possible amidohydrolase	16	15	1	0	0	16	0	0.9375	147.067	NE
Rv0481c	-	Hypothetical protein	12	12	0	0	0	6	6	1	185.583	NE
Rv0482	murB	Probable UDP-N-acetylenolpyruvoylglucosamine reductase MurB (UDP-N-acetylmuramate dehydrogenase)	14	11	3	13	0	0	1	0.214286	152.667	ES
Rv0483	lprQ	Probable conserved lipoprotein LprQ	30	28	2	0	0	0	30	1	319.067	GA
Rv0484c	-	Probable short-chain type oxidoreductase	11	8	3	0	0	0	11	0.909091	169.3	GA
Rv0485	-	Possible transcriptional regulatory protein	23	20	3	0	0	23	0	1	126.174	NE
Rv0486	mshA	Glycosyltransferase MshA	13	13	0	0	0	13	0	1	29.6154	NE
Rv0487	-	hypothetical protein	10	10	0	0	0	10	0	1	248.9	NE
Rv0488	-	Probable conserved integral membrane protein	9	9	0	0	0	9	0	1	142	NE
Rv0489	gpm1	Probable phosphoglycerate mutase 1 Gpm1 (phosphoglyceromutase) (PGAM) (BPG-dependent PGAM)	12	12	0	0	0	12	0	0.916667	89.8182	NE
Rv0490	senX3	Putative two component sensor histidine kinase SenX3	16	14	2	0	0	16	0	0.875	124.071	NE
Rv0491	regX3	Two component sensory transduction protein RegX3 (transcriptional regulatory protein) (probably LuxR-family)	10	6	4	0	0	10	0	0.9	278.444	NE
Rv0492c	-	Probable oxidoreductase GMC-type	19	16	3	0	0	19	0	0.947368	135.611	NE
Rv0492A	-	Hypothetical protein	5	5	0	0	0	5	0	1	154.8	NE
Rv0493c	-	hypothetical protein	17	16	1	0	0	17	0	1	127.588	NE
Rv0494	-	Probable transcriptional regulatory protein (probably GntR-family)	8	8	0	0	0	8	0	1	95.125	NE
Rv0495c	-	hypothetical protein	14	14	0	0	0	14	0	1	46	NE
Rv0496	-	hypothetical protein	8	7	1	0	0	8	0	1	99	NE
Rv0497	-	Probable conserved transmembrane protein	15	12	3	0	0	15	0	1	94.7333	NE
Rv0498	-	hypothetical protein	12	10	2	0	0	12	0	0.916667	188.818	NE
Rv0499	-	hypothetical protein	6	6	0	0	0	6	0	1	152.667	NE
Rv0500	proC	Probable pyrroline-5-carboxylate reductase ProC (P5CR) (P5C reductase)	13	13	0	12	0	1	0	0.0769231	20	ES
Rv0500A	-	hypothetical protein	5	4	1	0	0	5	0	1	99.2	NE
Rv0500B	-	hypothetical protein	2	2	0	0	0	2	0	1	134.5	NE
Rv0501	galE2	Possible UDP-glucose 4-epimerase GalE2 (galactowaldenase) (UDP-galactose 4-epimerase) (uridine diphosphate galactose 4-epimerase) (uridine diphospho-galactose 4-epimerase)	26	24	2	0	0	26	0	0.923077	109	NE
Rv0502	-	hypothetical protein	19	16	3	0	0	17	2	1	161.947	NE
Rv0503c	cmaA2	Cyclopropane-fatty-acyl-phospholipid synthase 2 CmaA2 (cyclopropane fatty acid synthase) (CFA synthase) (cyclopropane mycolic acid synthase 2) (mycolic acid trans-cyclopropane synthetase)	21	21	0	0	0	0	21	1	416.857	GA
Rv0504c	-	hypothetical protein	9	8	1	0	0	8	1	1	53.8889	NE
Rv0505c	serB1	Possible phosphoserine phosphatase SerB1 (PSP) (O-phosphoserine phosphohydrolase) (pspase)	22	18	4	0	0	22	0	0.909091	18.9	NE
Rv0506	mmpS2	Probable conserved membrane protein MmpS2	9	6	3	0	0	9	0	1	214.889	NE
Rv0507	mmpL2	Probable conserved transmembrane transport protein MmpL2	82	73	9	0	0	82	0	0.902439	111.068	NE
Rv0508	-	hypothetical protein	9	8	1	0	0	9	0	0.777778	220.714	NE
Rv0509	hemA	Probable glutamyl-tRNA reductase HemA (GLUTR)	22	20	2	22	0	0	0	0.0454545	1	ES
Rv0510	hemC	Probable porphobilinogen deaminase HemC (PBG) (hydroxymethylbilane synthase) (HMBS) (pre-uroporphyrinogen synthase)	13	12	1	12	1	0	0	0.0769231	8	ES
Rv0511	hemD	Probable uroporphyrin-III C-methyltransferase HemD (uroporphyrinogen III methylase) (urogen III methylase) (SUMT) (urogen III methylase) (UROM)	19	18	1	0	19	0	0	0.105263	5.5	GD
Rv0512	hemB	Probable delta-aminolevulinic acid dehydratase HemB (porphobilinogen synthase) (ALAD) (ALADH)	22	20	2	21	0	1	0	0.0454545	205	ES
Rv0513	-	Possible conserved transmembrane protein	7	7	0	0	0	7	0	1	162.571	NE
Rv0514	-	Possible transmembrane protein	2	1	1	0	0	2	0	1	272	NE
Rv0515	-	Conserved 13E12 repeat family protein	19	19	0	0	0	14	5	1	311	NE
Rv0516c	-	Possible anti-anti-sigma factor	10	10	0	0	0	0	10	1	206.3	GA
Rv0517	-	Possible membrane acyltransferase	21	21	0	0	0	0	21	1	283.81	GA
Rv0518	-	Possible exported protein	12	12	0	0	0	0	12	0.916667	312.636	GA
Rv0519c	-	Possible conserved membrane protein	10	10	0	0	0	0	10	1	233.4	GA
Rv0520	-	Possible methyltransferase/methylase (fragment)	5	5	0	0	0	0	5	1	331.6	GA
Rv0521	-	Possible methyltransferase/methylase (fragment)	5	4	1	0	0	5	0	1	94.6	NE
Rv0522	gabP	Probable GABA permease GabP (4-amino butyrate transport carrier) (GAMA-aminobutyrate permease)	23	21	2	0	0	23	0	1	133.304	NE
Rv0523c	-	hypothetical protein	10	10	0	0	0	10	0	0.9	133.667	NE
Rv0524	hemL	Probable glutamate-1-semialdehyde 2,1-aminomutase HemL (GSA) (glutamate-1-semialdehyde aminotransferase) (GSA-at)	21	19	2	21	0	0	0	0	0	ES
Rv0525	-	hypothetical protein	10	9	1	9	0	1	0	0.1	121	ES
Rv0526	-	Possible thioredoxin protein (thiol-disulfide interchange protein)	7	6	1	7	0	0	0	0.285714	1	ES
Rv0527	ccdA	Possible cytochrome C-type biogenesis protein CcdA	5	5	0	5	0	0	0	0.2	1	ES
Rv0528	-	Probable conserved transmembrane protein	16	16	0	16	0	0	0	0.125	1	ES
Rv0529	ccsA	Possible cytochrome C-type biogenesis protein CcsA	18	14	4	17	0	1	0	0.111111	1	ES
Rv0530	-	hypothetical protein	18	16	2	0	0	18	0	1	168.222	NE
Rv0530A	-	hypothetical protein	4	4	0	0	0	4	0	1	321	NE
Rv0531	-	Possible conserved membrane protein	4	3	1	0	0	4	0	0.75	7	NE
Rv0532	PE_PGRS6	PE-PGRS family protein PE_PGRS6	21	15	6	0	0	21	0	0.857143	85.4444	NE
Rv0533c	fabH	3-oxoacyl-[acyl-carrier-protein] synthase III FabH (beta-ketoacyl-ACP synthase III) (KAS III)	16	14	2	0	0	16	0	1	158.75	NE
Rv0534c	menA	1,4-dihydroxy-2-naphthoate octaprenyltransferase MenA (DHNA-octaprenyltransferase)	12	11	1	11	0	1	0	0.0833333	16	ES
Rv0535	pnp	Probable 5'-methylthioadenosine phosphorylase Pnp (MTA phosphorylase)	9	8	1	0	0	9	0	1	92.7778	NE
Rv0536	galE3	Probable UDP-glucose 4-epimerase GalE3 (galactowaldenase) (UDP-galactose 4-epimerase) (uridine diphosphate galactose 4-epimerase) (uridine diphospho-galactose 4-epimerase)	12	12	0	0	0	12	0	1	62.3333	NE
Rv0537c	-	Probable integral membrane protein	20	18	2	0	0	20	0	1	185.45	NE
Rv0538	-	Possible conserved membrane protein	15	13	2	0	0	15	0	0.933333	88.2857	NE
Rv0539	-	Probable dolichyl-phosphate sugar synthase (dolichol-phosphate sugar synthetase) (dolichol-phosphate sugar transferase) (sugar phosphoryldolichol synthase)	6	4	2	0	0	6	0	0.833333	91.6	NE
Rv0540	-	hypothetical protein	11	9	2	0	0	11	0	1	31.0909	NE
Rv0541c	-	Probable conserved integral membrane protein	19	16	3	0	0	19	0	0.842105	33	NE
Rv0542c	menE	Possible O-succinylbenzoic acid--CoA ligase MenE (OSB-CoA synthetase) (O-succinylbenzoate-CoA synthase)	15	14	1	14	0	1	0	0.133333	84	ES
Rv0543c	-	hypothetical protein	3	1	2	3	0	0	0	0	0	ES
Rv0544c	-	Possible conserved transmembrane protein	7	7	0	0	0	7	0	1	143.571	NE
Rv0545c	pitA	Probable low-affinity inorganic phosphate transporter integral membrane protein PitA	14	11	3	0	0	14	0	1	57.5	NE
Rv0546c	-	hypothetical protein	8	7	1	0	0	8	0	1	174.875	NE
Rv0547c	-	Possible oxidoreductase	10	10	0	0	0	10	0	1	192.1	NE
Rv0548c	menB	Naphthoate synthase MenB (dihydroxynaphthoic acid synthetase) (DHNA synthetase)	13	13	0	11	0	2	0	0.153846	88	ES
Rv0549c	vapC3	Possible toxin VapC3	4	4	0	0	0	4	0	1	107	NE
Rv0550c	vapB3	Possible antitoxin VapB3	3	3	0	0	0	3	0	1	216	NE
Rv0551c	fadD8	Probable fatty-acid-CoA ligase FadD8 (fatty-acid-CoA synthetase) (fatty-acid-CoA synthase)	33	31	2	0	0	33	0	1	114.939	NE
Rv0552	-	hypothetical protein	19	17	2	0	0	19	0	1	81.3158	NE
Rv0553	menC	Probable muconate cycloisomerase MenC (cis,cis-muconate lactonizing enzyme) (MLE)	12	11	1	10	0	2	0	0.166667	32	ES
Rv0554	bpoC	Possible peroxidase BpoC (non-haem peroxidase)	14	13	1	0	0	14	0	1	112	NE
Rv0555	menD	Probable bifunctional menaquinone biosynthesis protein MenD : 2-succinyl-6-hydroxy-2,4-cyclohexadiene-1-carboxylate synthase (SHCHC synthase) + 2-oxoglutarate decarboxylase (alpha-ketoglutarate decarboxylase) (KDC)	15	13	2	15	0	0	0	0	0	ES
Rv0556	-	Probable conserved transmembrane protein	13	13	0	12	0	1	0	0.153846	4	ES
Rv0557	mgtA	Mannosyltransferase MgtA	15	14	1	0	0	15	0	0.8	29.1667	NE
Rv0558	menH	Probable ubiquinone/menaquinone biosynthesis methyltransferase MenH (2-heptaprenyl-1,4-naphthoquinone methyltransferase)	14	14	0	14	0	0	0	0	0	ES
Rv0559c	-	Possible conserved secreted protein	7	7	0	0	0	7	0	1	170.714	NE
Rv0560c	-	Possible benzoquinone methyltransferase (methylase)	15	14	1	0	0	15	0	0.8	122.333	NE
Rv0561c	-	Possible oxidoreductase	18	17	1	0	0	18	0	0.888889	41.25	NE
Rv0562	grcC1	Probable polyprenyl-diphosphate synthase GrcC1 (polyprenyl pyrophosphate synthetase)	15	14	1	14	0	1	0	0.0666667	131	ES
Rv0563	htpX	Probable protease transmembrane protein heat shock protein HtpX	11	11	0	0	0	11	0	1	77.9091	NE
Rv0564c	gpdA1	Probable glycerol-3-phosphate dehydrogenase [NAD(P)+] GpdA1 (NAD(P)H-dependent glycerol-3-phosphate dehydrogenase) (NAD(P)H-dependent dihydroxyacetone-phosphate reductase)	12	11	1	0	0	12	0	1	153.75	NE
Rv0565c	-	Probable monooxygenase	36	35	1	0	0	36	0	1	122.361	NE
Rv0566c	-	hypothetical protein	6	6	0	0	0	6	0	1	145.333	NE
Rv0567	-	Probable methyltransferase/methylase	20	19	1	0	0	20	0	0.95	233.053	NE
Rv0568	cyp135B1	Possible cytochrome P450 135B1 Cyp135B1	12	10	2	0	0	12	0	0.833333	174	NE
Rv0569	-	hypothetical protein	4	4	0	0	0	4	0	1	216.5	NE
Rv0570	nrdZ	Probable ribonucleoside-diphosphate reductase (large subunit) NrdZ (ribonucleotide reductase)	37	31	6	0	0	37	0	0.864865	83.4062	NE
Rv0571c	-	hypothetical protein	14	12	2	0	0	14	0	1	43.5	NE
Rv0572c	-	Hypothetical protein	8	8	0	0	0	8	0	1	233.875	NE
Rv0573c	pncB2	Nicotinic acid phosphoribosyltransferase PncB2	17	17	0	0	0	17	0	0.941176	101.812	NE
Rv0574c	-	hypothetical protein	21	18	3	0	0	21	0	0.952381	139.05	NE
Rv0575c	-	Possible oxidoreductase	14	13	1	0	0	14	0	1	205.286	NE
Rv0576	-	Probable transcriptional regulatory protein (possibly ArsR-family)	20	17	3	0	0	20	0	0.95	66.5789	NE
Rv0577	TB27.3	Conserved protein TB27.3	14	13	1	0	0	14	0	0.928571	211.462	NE
Rv0578c	PE_PGRS7	PE-PGRS family protein PE_PGRS7	28	19	9	0	0	28	0	0.785714	40.2727	NE
Rv0579	-	hypothetical protein	15	14	1	0	0	15	0	1	134.867	NE
Rv0580c	-	hypothetical protein	10	10	0	0	0	10	0	0.9	93.2222	NE
Rv0581	vapB26	Possible antitoxin VapB26	4	4	0	0	0	4	0	1	145	NE
Rv0582	vapC26	Possible toxin VapC26 Contains PIN domain	10	9	1	0	0	10	0	1	33.4	NE
Rv0583c	lpqN	Probable conserved lipoprotein LpqN	8	8	0	0	0	8	0	1	165.875	NE
Rv0584	-	Possible conserved exported protein	62	56	6	0	0	62	0	0.951613	102.881	NE
Rv0585c	-	Probable conserved integral membrane protein	42	38	4	0	0	42	0	0.809524	58.2941	NE
Rv0586	mce2R	Probable transcriptional regulatory protein Mce2R (GntR-family)	12	10	2	0	0	12	0	0.833333	34	NE
Rv0587	yrbE2A	Conserved hypothetical integral membrane protein YrbE2A	13	13	0	0	0	13	0	1	47.2308	NE
Rv0588	yrbE2B	Conserved hypothetical integral membrane protein YrbE2B	16	14	2	0	0	16	0	0.9375	50.8	NE
Rv0589	mce2A	Mce-family protein Mce2A	27	25	2	0	0	27	0	0.925926	58.76	NE
Rv0590	mce2B	Mce-family protein Mce2B	11	11	0	0	0	11	0	0.909091	62.4	NE
Rv0590A	-	Mce-family related protein	7	7	0	0	0	7	0	0.714286	78.6	NE
Rv0591	mce2C	Mce-family protein Mce2C	22	22	0	0	0	22	0	0.954545	64.5238	NE
Rv0592	mce2D	Mce-family protein Mce2D	29	28	1	0	0	29	0	0.931034	48.4815	NE
Rv0593	lprL	Possible Mce-family lipoprotein LprL (Mce-family lipoprotein Mce2E)	19	14	5	0	0	19	0	0.736842	116.214	NE
Rv0594	mce2F	Mce-family protein Mce2F	30	27	3	0	0	30	0	0.966667	233.552	NE
Rv0595c	vapC4	Possible toxin VapC4	8	8	0	0	0	8	0	1	131.375	NE
Rv0596c	vapB4	Possible antitoxin VapB4	5	4	1	0	0	5	0	0.6	34.3333	NE
Rv0597c	-	hypothetical protein	14	12	2	0	0	14	0	0.928571	101.538	NE
Rv0598c	vapC27	Possible toxin VapC27 Contains PIN domain	7	7	0	0	0	7	0	1	89.7143	NE
Rv0599c	vapB27	Possible antitoxin VapB27	6	5	1	0	0	6	0	1	34.8333	NE
Rv0600c	-	Two component sensor kinase [second part]	4	4	0	0	0	4	0	1	139.25	NE
Rv0601c	-	Two component sensor kinase [first part]	4	4	0	0	0	4	0	0.75	80.6667	NE
Rv0602c	tcrA	Two component DNA binding transcriptional regulatory protein TcrA	11	9	2	0	0	11	0	0.818182	93.4444	NE
Rv0603	-	Possible exported protein	2	2	0	0	0	2	0	1	33	NE
Rv0604	lpqO	Probable conserved lipoprotein LpqO	7	6	1	0	0	7	0	1	122	NE
Rv0605	-	Possible resolvase	10	9	1	0	0	10	0	1	205.4	NE
Rv0606	-	Possible transposase (fragment)	9	7	2	0	0	9	0	1	81.3333	NE
Rv0607	-	Hypothetical protein	1	1	0	0	0	1	0	1	46	Uncertain
Rv0608	vapB28	Possible antitoxin VapB28	2	1	1	0	0	2	0	0.5	71	Uncertain
Rv0609	vapC28	Possible toxin VapC28 Contains PIN domain	7	6	1	0	0	7	0	1	51	NE
Rv0609A	-	hypothetical protein	2	2	0	0	0	2	0	1	59	Uncertain
Rv0610c	-	Hypothetical protein	11	10	1	0	0	11	0	1	84	NE
Rv0611c	-	Hypothetical protein	13	10	3	0	0	13	0	1	125	NE
Rv0612	-	hypothetical protein	6	6	0	0	0	6	0	1	47.8333	NE
Rv0613c	-	hypothetical protein	17	17	0	0	0	17	0	1	152.059	NE
Rv0614	-	hypothetical protein	14	12	2	0	0	14	0	0.928571	121.923	NE
Rv0615	-	Probable integral membrane protein	5	5	0	0	0	5	0	1	150.6	NE
Rv0616c	-	Hypothetical protein	7	6	1	0	0	7	0	0.857143	97.8333	NE
Rv0616A	vapB29	Possible antitoxin VapB29	4	4	0	0	0	4	0	1	45.5	NE
Rv0617	vapC29	Possible toxin VapC29 Contains PIN domain	3	3	0	0	0	3	0	1	289.333	NE
Rv0618	galTa	Probable galactose-1-phosphate uridylyltransferase GalTa [first part]	9	8	1	0	0	9	0	1	30.5556	NE
Rv0619	galTb	Probable galactose-1-phosphate uridylyltransferase GalTb [second part]	12	11	1	0	0	12	0	0.833333	29.5	NE
Rv0620	galK	Probable galactokinase GalK (galactose kinase)	9	9	0	0	0	9	0	0.888889	19.125	NE
Rv0621	-	Possible membrane protein	9	8	1	0	0	9	0	0.777778	102.714	NE
Rv0622	-	Possible membrane protein	13	12	1	0	0	13	0	0.846154	79.5455	NE
Rv0623	vapB30	Possible antitoxin VapB30	3	2	1	0	0	3	0	1	35.3333	NE
Rv0624	vapC30	Possible toxin VapC30 Contains PIN domain	7	7	0	0	0	7	0	1	88.8571	NE
Rv0625c	-	Probable conserved transmembrane protein	10	9	1	0	0	10	0	1	98.2	NE
Rv0626	vapB5	Possible antitoxin VapB5	4	4	0	0	0	4	0	1	57.25	NE
Rv0627	vapC5	Possible toxin VapC5	1	1	0	0	0	1	0	0	0	Uncertain
Rv0628c	-	hypothetical protein	4	3	1	0	0	4	0	0.75	210.667	NE
Rv0629c	recD	Probable exonuclease V (alpha chain) RecD (exodeoxyribonuclease V alpha chain) (exodeoxyribonuclease V polypeptide)	16	14	2	0	0	16	0	0.8125	44.1538	NE
Rv0630c	recB	Probable exonuclease V (beta chain) RecB (exodeoxyribonuclease V beta chain)(exodeoxyribonuclease V polypeptide) (chi-specific endonuclease)	34	33	1	0	0	34	0	0.852941	51.8966	NE
Rv0631c	recC	Probable exonuclease V (gamma chain) RecC (exodeoxyribonuclease V gamma chain)(exodeoxyribonuclease V polypeptide)	19	16	3	0	0	19	0	0.894737	43.4706	NE
Rv0632c	echA3	Probable enoyl-CoA hydratase EchA3 (enoyl hydrase) (unsaturated acyl-CoA hydratase) (crotonase)	14	14	0	0	0	14	0	1	93.7857	NE
Rv0633c	-	Possible exported protein	14	13	1	0	0	14	0	0.928571	228.615	NE
Rv0634c	-	Possible glyoxalase II (hydroxyacylglutathione hydrolase) (GLX II)	13	13	0	0	0	13	0	1	111.308	NE
Rv0634A	-	hypothetical protein	6	4	2	0	0	6	0	1	70.5	NE
Rv0634B	rpmG2	50S ribosomal protein L33 RpmG2	4	3	1	0	4	0	0	0.25	1	GD
Rv0635	hadA	(3R)-hydroxyacyl-ACP dehydratase subunit HadA	14	13	1	14	0	0	0	0.0714286	1	ES
Rv0636	hadB	(3R)-hydroxyacyl-ACP dehydratase subunit HadB	8	8	0	7	0	1	0	0.125	92	ES
Rv0637	hadC	(3R)-hydroxyacyl-ACP dehydratase subunit HadC	8	6	2	0	0	8	0	0.625	78.8	NE
Rv0638	secE1	Probable preprotein translocase SecE1	9	8	1	9	0	0	0	0	0	ES
Rv0639	nusG	Probable transcription antitermination protein NusG	13	12	1	12	0	1	0	0.153846	38.5	ES
Rv0640	rplK	50S ribosomal protein L11 RplK	6	5	1	0	0	6	0	0.166667	89	NE
Rv0641	rplA	50S ribosomal protein L1 RplA	8	8	0	7	0	0	1	0.125	261	ES
Rv0642c	mmaA4	Methoxy mycolic acid synthase 4 MmaA4 (methyl mycolic acid synthase 4) (MMA4) (hydroxy mycolic acid synthase)	19	18	1	0	0	0	19	1	319.474	GA
Rv0643c	mmaA3	Methoxy mycolic acid synthase 3 MmaA3 (methyl mycolic acid synthase 3) (MMA3) (hydroxy mycolic acid synthase)	23	22	1	0	0	0	23	0.956522	282.5	GA
Rv0644c	mmaA2	Methoxy mycolic acid synthase 2 MmaA2 (methyl mycolic acid synthase 2) (MMA2) (hydroxy mycolic acid synthase)	12	11	1	0	0	0	12	0.916667	509.091	GA
Rv0645c	mmaA1	Methoxy mycolic acid synthase 1 MmaA1 (methyl mycolic acid synthase 1) (MMA1) (hydroxy mycolic acid synthase)	21	21	0	0	0	0	21	1	455.81	GA
Rv0646c	lipG	Probable lipase/esterase LipG	10	10	0	0	0	0	10	1	118.1	GA
Rv0647c	-	hypothetical protein	15	14	1	12	0	2	1	0.333333	101.4	ES
Rv0648	-	Alpha-mannosidase	38	34	4	0	0	38	0	0.947368	141.944	NE
Rv0649	fabD2	Possible malonyl CoA-acyl carrier protein transacylase FabD2 (MCT)	4	3	1	0	0	4	0	1	49	NE
Rv0650	-	Possible sugar kinase	6	5	1	0	0	6	0	1	100.167	NE
Rv0651	rplJ	50S ribosomal protein L10 RplJ	6	6	0	6	0	0	0	0	0	ES
Rv0652	rplL	50S ribosomal protein L7/L12 RplL (SA1)	1	1	0	0	0	1	0	1	343	Uncertain
Rv0653c	-	Possible transcriptional regulatory protein (probably TetR-family)	11	11	0	0	0	11	0	1	125.182	NE
Rv0654	-	Probable dioxygenase	27	26	1	0	0	12	15	0.962963	269.731	GA
Rv0655	mkl	Possible ribonucleotide-transport ATP-binding protein ABC transporter Mkl	15	13	2	0	0	0	15	0.933333	141.5	GA
Rv0656c	vapC6	Possible toxin VapC6	5	5	0	0	0	0	5	1	170.4	GA
Rv0657c	vapB6	Possible antitoxin VapB6	2	2	0	0	0	0	2	1	69.5	GA
Rv0658c	-	Probable conserved integral membrane protein	17	13	4	0	0	14	3	0.823529	112	NE
Rv0659c	mazF2	Toxin MazF2	4	4	0	0	0	4	0	1	244	NE
Rv0660c	mazE2	Possible antitoxin MazE2	2	2	0	0	0	2	0	1	266	NE
Rv0661c	vapC7	Possible toxin VapC7	5	5	0	0	0	5	0	1	117.8	NE
Rv0662c	vapB7	Possible antitoxin VapB7	1	1	0	0	0	1	0	1	277	Uncertain
Rv0663	atsD	Possible arylsulfatase AtsD (aryl-sulfate sulphohydrolase) (arylsulphatase)	47	44	3	0	0	47	0	0.978723	63.3478	NE
Rv0664	vapB8	Possible antitoxin VapB8	3	2	1	0	0	3	0	1	50.3333	NE
Rv0665	vapC8	Possible toxin VapC8	5	4	1	0	0	5	0	1	109	NE
Rv0666	-	Possible membrane protein	0	0	0	0	0	0	0	0	0	Uncertain
Rv0667	rpoB	DNA-directed RNA polymerase (beta chain) RpoB (transcriptase beta chain) (RNA polymerase beta subunit)	39	38	1	38	0	1	0	0.0512821	19.5	ES
Rv0668	rpoC	DNA-directed RNA polymerase (beta' chain) RpoC (transcriptase beta' chain) (RNA polymerase beta' subunit)	52	46	6	42	0	10	0	0.192308	70.2	ES
Rv0669c	-	Possible hydrolase	37	36	1	0	0	37	0	1	128.784	NE
Rv0670	end	Probable endonuclease IV End (endodeoxyribonuclease IV) (apurinase)	5	5	0	0	0	5	0	1	165	NE
Rv0671	lpqP	Possible conserved lipoprotein LpqP	13	13	0	0	0	13	0	1	99.1538	NE
Rv0672	fadE8	Probable acyl-CoA dehydrogenase FadE8	27	25	2	0	0	27	0	0.925926	107.04	NE
Rv0673	echA4	Possible enoyl-CoA hydratase EchA4 (enoyl hydrase) (unsaturated acyl-CoA hydratase) (crotonase)	10	9	1	0	0	10	0	0.9	88.5556	NE
Rv0674	-	hypothetical protein	7	6	1	0	0	7	0	0.571429	15.5	NE
Rv0675	echA5	Probable enoyl-CoA hydratase EchA5 (enoyl hydrase) (unsaturated acyl-CoA hydratase) (crotonase)	5	4	1	0	0	5	0	1	31.2	NE
Rv0676c	mmpL5	Probable conserved transmembrane transport protein MmpL5	32	28	4	0	0	32	0	1	165.844	NE
Rv0677c	mmpS5	Possible conserved membrane protein MmpS5	6	5	1	0	0	6	0	0.833333	154.8	NE
Rv0678	-	hypothetical protein	5	5	0	0	0	5	0	1	315.2	NE
Rv0679c	-	Conserved threonine rich protein	6	4	2	0	0	6	0	1	119.5	NE
Rv0680c	-	Probable conserved transmembrane protein	3	3	0	0	0	3	0	1	192.667	NE
Rv0681	-	Probable transcriptional regulatory protein (possibly TetR-family)	13	12	1	0	0	13	0	1	143.462	NE
Rv0682	rpsL	30S ribosomal protein S12 RpsL	8	8	0	8	0	0	0	0.125	1	ES
Rv0683	rpsG	30S ribosomal protein S7 RpsG	5	5	0	5	0	0	0	0	0	ES
Rv0684	fusA1	Probable elongation factor G FusA1 (EF-G)	34	32	2	34	0	0	0	0	0	ES
Rv0685	tuf	Probable iron-regulated elongation factor TU Tuf (EF-TU)	12	12	0	11	0	1	0	0.166667	104.5	ES
Rv0686	-	Probable membrane protein	12	12	0	0	0	12	0	1	264.667	NE
Rv0687	-	Probable short-chain type dehydrogenase/reductase	17	15	2	0	0	17	0	0.941176	41.625	NE
Rv0688	-	Putative ferredoxin reductase	19	15	4	0	0	19	0	0.894737	70.6471	NE
Rv0689c	-	Hypothetical protein	5	4	1	0	0	5	0	1	115	NE
Rv0690c	-	hypothetical protein	17	14	3	0	0	17	0	0.941176	107.312	NE
Rv0691c	-	Probable transcriptional regulatory protein	9	9	0	0	0	9	0	1	91	NE
Rv0691A	-	Mycofactocin precursor protein	4	3	1	0	0	4	0	1	87	NE
Rv0692	-	hypothetical protein	7	6	1	0	0	7	0	0.857143	96.5	NE
Rv0693	pqqE	Probable coenzyme PQQ synthesis protein E PqqE (coenzyme PQQ synthesis protein III)	19	18	1	0	0	19	0	0.842105	70.9375	NE
Rv0694	lldD1	Possible L-lactate dehydrogenase (cytochrome) LldD1	18	15	3	0	0	18	0	0.944444	24.2941	NE
Rv0695	-	hypothetical protein	12	11	1	0	0	12	0	0.916667	37.7273	NE
Rv0696	-	Probable membrane sugar transferase	27	26	1	0	0	27	0	1	42.4815	NE
Rv0697	-	Probable dehydrogenase	27	23	4	0	26	1	0	0.592593	9.4375	GD
Rv0698	-	hypothetical protein	12	9	3	0	0	12	0	0.75	30.6667	NE
Rv0699	-	Hypothetical protein	3	3	0	0	0	3	0	1	68	NE
Rv0700	rpsJ	30S ribosomal protein S10 RpsJ (transcription antitermination factor NusE)	7	6	1	0	6	1	0	0.428571	12.3333	GD
Rv0701	rplC	50S ribosomal protein L3 RplC	16	16	0	16	0	0	0	0	0	ES
Rv0702	rplD	50S ribosomal protein L4 RplD	11	9	2	11	0	0	0	0	0	ES
Rv0703	rplW	50S ribosomal protein L23 RplW	5	5	0	4	1	0	0	0.2	7	ES
Rv0704	rplB	50S ribosomal protein L2 RplB	18	15	3	18	0	0	0	0	0	ES
Rv0705	rpsS	30S ribosomal protein S19 RpsS	2	2	0	2	0	0	0	0	0	ES
Rv0706	rplV	50S ribosomal protein L22 RplV	9	8	1	9	0	0	0	0	0	ES
Rv0707	rpsC	30S ribosomal protein S3 RpsC	14	12	2	14	0	0	0	0	0	ES
Rv0708	rplP	50S ribosomal protein L16 RplP	10	9	1	9	1	0	0	0.1	18	ES
Rv0709	rpmC	50S ribosomal protein L29 RpmC	4	4	0	0	4	0	0	0.25	3	GD
Rv0710	rpsQ	30S ribosomal protein S17 RpsQ	12	12	0	10	0	2	0	0.166667	194	ES
Rv0711	atsA	Possible arylsulfatase AtsA (aryl-sulfate sulphohydrolase) (arylsulphatase)	46	45	1	0	0	46	0	1	179.413	NE
Rv0712	-	hypothetical protein	20	18	2	0	0	20	0	0.95	70.5789	NE
Rv0713	-	Probable conserved transmembrane protein	20	19	1	0	0	20	0	0.95	248.947	NE
Rv0714	rplN	50S ribosomal protein L14 RplN	5	5	0	5	0	0	0	0	0	ES
Rv0715	rplX	50S ribosomal protein L24 RplX	5	4	1	5	0	0	0	0	0	ES
Rv0716	rplE	50S ribosomal protein L5 RplE	4	3	1	4	0	0	0	0	0	ES
Rv0717	rpsN1	30S ribosomal protein S14 RpsN1	3	3	0	2	0	1	0	0.333333	7	Uncertain
Rv0718	rpsH	30S ribosomal protein S8 RpsH	10	9	1	10	0	0	0	0	0	ES
Rv0719	rplF	50S ribosomal protein L6 RplF	16	14	2	16	0	0	0	0	0	ES
Rv0720	rplR	50S ribosomal protein L18 RplR	4	4	0	4	0	0	0	0	0	ES
Rv0721	rpsE	30S ribosomal protein S5 RpsE	13	10	3	9	0	4	0	0.307692	38	ES
Rv0722	rpmD	50S ribosomal protein L30 RpmD	2	2	0	0	0	2	0	0.5	4	Uncertain
Rv0723	rplO	50S ribosomal protein L15 RplO	3	3	0	0	0	3	0	0.333333	105	Uncertain
Rv0724	sppA	Possible protease IV SppA (endopeptidase IV) (signal peptide peptidase)	31	30	1	0	0	31	0	0.967742	106.3	NE
Rv0724A	-	hypothetical protein	6	5	1	0	0	6	0	0.833333	83	NE
Rv0725c	-	hypothetical protein	15	11	4	0	0	15	0	0.866667	66.9231	NE
Rv0726c	-	Possible S-adenosylmethionine-dependent methyltransferase	16	16	0	0	0	16	0	1	115.875	NE
Rv0727c	fucA	Possible L-fuculose phosphate aldolase FucA (L-fuculose-1-phosphate aldolase)	13	13	0	0	0	13	0	1	143.077	NE
Rv0728c	serA2	Possible D-3-phosphoglycerate dehydrogenase SerA2 (phosphoglycerate dehydrogenase) (PGDH)	9	8	1	0	0	9	0	0.888889	139.75	NE
Rv0729	xylB	Possible D-xylulose kinase XylB (xylulokinase) (xylulose kinase)	19	14	5	0	0	11	8	0.894737	207.529	NE
Rv0730	-	GCN5-related N-acetyltransferase	4	4	0	0	0	0	4	1	304.75	GA
Rv0731c	-	Possible S-adenosylmethionine-dependent methyltransferase	10	9	1	0	0	0	10	1	183.8	GA
Rv0732	secY	Probable preprotein translocase SecY	28	25	3	27	0	1	0	0.0714286	65.5	ES
Rv0733	adk	Adenylate kinase Adk (ATP-AMP transphosphorylase)	6	5	1	0	0	6	0	0.166667	140	NE
Rv0734	mapA	Methionine aminopeptidase MapA (map) (peptidase M) (MetAP)	10	6	4	0	0	10	0	0.7	120.714	NE
Rv0735	sigL	Probable alternative RNA polymerase sigma factor SigL	7	7	0	0	0	7	0	1	303	NE
Rv0736	rslA	Anti-sigma factor RslA	9	8	1	0	0	9	0	0.777778	71.8571	NE
Rv0737	-	Possible transcriptional regulatory protein	5	4	1	0	0	5	0	1	107.6	NE
Rv0738	-	hypothetical protein	1	1	0	0	0	1	0	1	55	Uncertain
Rv0739	-	hypothetical protein	18	16	2	0	0	18	0	1	219.111	NE
Rv0740	-	hypothetical protein	10	9	1	0	0	10	0	1	131	NE
Rv0741	-	Probable transposase (fragment)	4	4	0	0	0	4	0	1	164.75	NE
Rv0742	PE_PGRS8	PE-PGRS family protein PE_PGRS8	6	5	1	0	0	6	0	1	164.667	NE
Rv0743c	-	Hypothetical protein	10	10	0	0	0	10	0	1	339.2	NE
Rv0744c	-	Possible transcriptional regulatory protein	9	8	1	0	0	9	0	1	51.2222	NE
Rv0745	-	hypothetical protein	7	6	1	0	0	7	0	1	131.714	NE
Rv0746	PE_PGRS9	PE-PGRS family protein PE_PGRS9	15	10	5	0	0	15	0	0.866667	41.0769	NE
Rv0747	PE_PGRS10	PE-PGRS family protein PE_PGRS10	17	13	4	0	0	17	0	0.823529	84.0714	NE
Rv0748	vapB31	Possible antitoxin VapB31	3	3	0	0	0	3	0	1	116.333	NE
Rv0749	vapC31	Possible toxin VapC31 Contains PIN domain	5	5	0	0	0	5	0	1	180.6	NE
Rv0749A	-	hypothetical protein	2	2	0	0	0	2	0	1	129.5	NE
Rv0750	-	hypothetical protein	5	4	1	0	0	5	0	1	84	NE
Rv0751c	mmsB	Probable 3-hydroxyisobutyrate dehydrogenase MmsB (hibadh)	8	8	0	0	0	8	0	1	109	NE
Rv0752c	fadE9	Probable acyl-CoA dehydrogenase FadE9	16	13	3	0	0	16	0	0.875	45.7857	NE
Rv0753c	mmsA	Probable methylmalonate-semialdehyde dehydrogenase MmsA (methylmalonic acid semialdehyde dehydrogenase) (MMSDH)	19	18	1	0	0	19	0	1	86.8421	NE
Rv0754	PE_PGRS11	PE-PGRS family protein PE_PGRS11	31	24	7	0	0	24	7	0.935484	142.379	NE
Rv0755c	PPE12	PPE family protein PPE12	56	49	7	0	25	28	3	0.642857	47.7778	NE
Rv0755A	-	Putative transposase (fragment)	7	6	1	0	0	0	7	1	497	GA
Rv0756c	-	hypothetical protein	7	7	0	0	0	7	0	1	202	NE
Rv0757	phoP	Possible two component system response transcriptional positive regulator PhoP	12	11	1	0	0	12	0	0.916667	117.818	NE
Rv0758	phoR	Possible two component system response sensor kinase membrane associated PhoR	18	18	0	0	0	18	0	1	85	NE
Rv0759c	-	hypothetical protein	2	2	0	0	0	2	0	1	115.5	NE
Rv0760c	-	hypothetical protein	6	5	1	0	0	6	0	0.833333	101.4	NE
Rv0761c	adhB	Possible zinc-containing alcohol dehydrogenase NAD dependent AdhB	14	13	1	0	0	14	0	0.928571	179.385	NE
Rv0762c	-	hypothetical protein	14	12	2	0	0	14	0	1	111.929	NE
Rv0763c	-	Possible ferredoxin	3	2	1	0	0	3	0	0.666667	44.5	Uncertain
Rv0764c	cyp51	Cytochrome P450 51 Cyp51 (CYPL1) (P450-L1A1) (sterol 14-alpha demethylase) (lanosterol 14-alpha demethylase) (P450-14DM)	19	18	1	0	0	19	0	0.947368	55.8889	NE
Rv0765c	-	Probable oxidoreductase	12	10	2	0	0	12	0	0.833333	38.2	NE
Rv0766c	cyp123	Probable cytochrome P450 123 Cyp123	26	25	1	0	0	26	0	0.846154	46.0455	NE
Rv0767c	-	hypothetical protein	14	13	1	0	0	14	0	0.928571	61.0769	NE
Rv0768	aldA	Probable aldehyde dehydrogenase NAD dependent AldA (aldehyde dehydrogenase [NAD+])	28	25	3	0	0	28	0	0.892857	29.24	NE
Rv0769	-	Probable dehydrogenase/reductase	17	14	3	0	0	17	0	0.882353	83.8	NE
Rv0770	-	Probable dehydrogenase/reductase	10	9	1	0	0	10	0	0.9	92.4444	NE
Rv0771	-	Possible 4-carboxymuconolactone decarboxylase (CMD)	11	10	1	0	0	11	0	0.909091	90.9	NE
Rv0772	purD	Probable phosphoribosylamine--glycine ligase PurD (GARS) (glycinamide ribonucleotide synthetase) (phosphoribosylglycinamide synthetase) (5'-phosphoribosylglycinamide synthetase)	25	22	3	24	0	1	0	0.04	15	ES
Rv0773c	ggtA	Probable bifunctional acylase GgtA: cephalosporin acylase (GL-7ACA acylase) + gamma-glutamyltranspeptidase (GGT)	21	21	0	0	0	21	0	0.952381	32.9	NE
Rv0774c	-	Probable conserved exported protein	11	8	3	0	0	11	0	0.909091	65.8	NE
Rv0775	-	hypothetical protein	9	9	0	0	0	9	0	1	226.889	NE
Rv0776c	-	hypothetical protein	15	14	1	0	0	15	0	0.933333	161.643	NE
Rv0777	purB	Probable adenylosuccinate lyase PurB (adenylosuccinase) (ASL) (ASASE)	19	16	3	18	0	1	0	0.0526316	50	ES
Rv0778	cyp126	Possible cytochrome P450 126 Cyp126	22	22	0	0	0	22	0	1	56.6364	NE
Rv0779c	-	Possible conserved transmembrane protein	9	9	0	0	0	9	0	1	24.2222	NE
Rv0780	purC	Phosphoribosylaminoimidazole-succinocarboxamide synthase PurC (SAICAR synthetase)	26	25	1	26	0	0	0	0	0	ES
Rv0781	ptrBa	Probable protease II PtrBa [first part] (oligopeptidase B)	26	23	3	0	0	26	0	0.692308	15.6667	NE
Rv0782	ptrBb	Probable protease II PtrBb [second part] (oligopeptidase B)	46	42	4	0	0	46	0	0.847826	50.359	NE
Rv0783c	emrB	Possible multidrug resistance integral membrane efflux protein EmrB	27	26	1	0	0	27	0	0.777778	48.8571	NE
Rv0784	-	hypothetical protein	10	9	1	0	0	10	0	0.9	13	NE
Rv0785	-	hypothetical protein	36	28	8	0	0	36	0	0.861111	61.2258	NE
Rv0786c	-	hypothetical protein	12	10	2	0	0	12	0	0.833333	61.1	NE
Rv0787	-	hypothetical protein	16	16	0	0	0	16	0	1	112.875	NE
Rv0787A	-	hypothetical protein	2	2	0	2	0	0	0	0	0	ES
Rv0788	purQ	Probable phosphoribosylformylglycinamidine synthase I PURG (FGAM synthase I)	12	11	1	12	0	0	0	0.0833333	1	ES
Rv0789c	-	Hypothetical protein	7	7	0	0	0	7	0	1	104	NE
Rv0790c	-	Hypothetical protein	21	19	2	0	0	21	0	1	190.143	NE
Rv0791c	-	hypothetical protein	13	13	0	0	0	13	0	1	98.9231	NE
Rv0792c	-	Probable transcriptional regulatory protein (probably GntR-family)	19	16	3	0	0	19	0	0.947368	127.556	NE
Rv0793	-	Possible monooxygenase	9	8	1	0	0	9	0	1	106.889	NE
Rv0794c	-	Probable oxidoreductase	21	20	1	0	0	21	0	0.904762	73.4737	NE
Rv0795	-	Putative transposase for insertion sequence element IS6110 (fragment)	5	5	0	0	0	5	0	1	143	NE
Rv0796	-	Putative transposase for insertion sequence element IS6110	25	23	2	0	0	25	0	1	174.76	NE
Rv0797	-	Putative transposase for insertion sequence element IS1547	13	12	1	0	0	13	0	1	166.538	NE
Rv0798c	cfp29	29 KDa antigen CFP29	17	15	2	0	0	17	0	0.823529	50.2143	NE
Rv0799c	-	hypothetical protein	10	9	1	0	0	10	0	0.9	115	NE
Rv0800	pepC	Probable aminopeptidase PepC	17	14	3	0	0	17	0	0.941176	75.3125	NE
Rv0801	-	hypothetical protein	2	2	0	0	0	2	0	1	99.5	NE
Rv0802c	-	Possible succinyltransferase in the GCN5-related N-acetyltransferase family	16	13	3	0	0	16	0	0.9375	62.8	NE
Rv0803	purL	Phosphoribosylformylglycinamidine synthase II PurL (FGAM synthase II)	35	31	4	34	0	1	0	0.0285714	9	ES
Rv0804	-	hypothetical protein	7	6	1	0	0	7	0	0.857143	82.1667	NE
Rv0805	-	Class III cyclic nucleotide phosphodiesterase (cNMP PDE)	18	16	2	0	0	18	0	0.944444	149.059	NE
Rv0806c	cpsY	Possible UDP-glucose-4-epimerase CpsY (galactowaldenase) (UDP-galactose-4-epimerase) (uridine diphosphate galactose-4-epimerase) (uridine diphospho-galactose-4-epimerase)	42	39	3	0	0	42	0	0.928571	114.205	NE
Rv0807	-	hypothetical protein	2	1	1	0	0	2	0	1	43.5	NE
Rv0808	purF	Amidophosphoribosyltransferase PurF (glutamine phosphoribosylpyrophosphate amidotransferase) (ATASE) (gpatase)	27	24	3	23	0	4	0	0.148148	55.5	ES
Rv0809	purM	Probable phosphoribosylformylglycinamidine CYCLO-ligase PurM (AIRS) (phosphoribosyl-aminoimidazole synthetase) (air synthase)	15	14	1	14	0	0	1	0.0666667	697	ES
Rv0810c	-	hypothetical protein	5	4	1	4	0	0	1	0.2	197	ES
Rv0811c	-	hypothetical protein	17	16	1	16	0	1	0	0.0588235	24	ES
Rv0812	-	Probable amino acid aminotransferase	17	17	0	0	16	0	1	0.352941	5.16667	GD
Rv0813c	-	hypothetical protein	14	13	1	0	0	0	14	1	162.857	GA
Rv0814c	sseC2	Conserved protein SseC2	3	3	0	0	0	0	3	1	547.667	GA
Rv0815c	cysA2	Probable thiosulfate sulfurtransferase CysA2 (rhodanese-like protein) (thiosulfate cyanide transsulfurase) (thiosulfate thiotransferase)	15	15	0	0	0	0	15	1	339.6	GA
Rv0816c	thiX	Probable thioredoxin ThiX	3	2	1	0	0	0	3	1	136.333	GA
Rv0817c	-	Probable conserved exported protein	16	16	0	0	15	0	1	0.6875	39.3636	GD
Rv0818	-	Transcriptional regulatory protein	11	11	0	0	0	0	11	1	310.273	GA
Rv0819	mshD	GCN5-related N-acetyltransferase, MshD	14	11	3	0	0	0	14	1	77	GA
Rv0820	phoT	Probable phosphate-transport ATP-binding protein ABC transporter PhoT	13	12	1	0	0	0	13	0.923077	432.667	GA
Rv0821c	phoY2	Probable phosphate-transport system transcriptional regulatory protein PhoY2	7	7	0	0	0	0	7	1	108.857	GA
Rv0822c	-	hypothetical protein	30	28	2	0	0	0	30	1	244.033	GA
Rv0823c	-	Possible transcriptional regulatory protein	17	12	5	0	0	0	17	0.941176	234.375	GA
Rv0824c	desA1	Probable acyl-[acyl-carrier protein] desaturase DesA1 (acyl-[ACP] desaturase) (stearoyl-ACP desaturase) (protein Des)	20	19	1	19	0	0	1	0.05	31	ES
Rv0825c	-	hypothetical protein	10	10	0	0	0	10	0	1	194.9	NE
Rv0826	-	hypothetical protein	22	21	1	0	0	22	0	1	257.227	NE
Rv0827c	kmtR	Metal sensor transcriptional regulator KmtR (ArsR-SmtB family)	8	8	0	0	0	8	0	1	59.75	NE
Rv0828c	-	Possible deaminase	10	10	0	0	0	10	0	1	302.1	NE
Rv0829	-	Possible transposase (fragment)	4	4	0	0	0	4	0	1	171.75	NE
Rv0830	-	Possible S-adenosylmethionine-dependent methyltransferase	21	20	1	0	0	21	0	1	249.952	NE
Rv0831c	-	hypothetical protein	20	20	0	0	0	20	0	1	202	NE
Rv0832	PE_PGRS12	PE-PGRS family protein PE_PGRS12	4	3	1	0	0	4	0	1	156.75	NE
Rv0833	PE_PGRS13	PE-PGRS family protein PE_PGRS13	12	6	6	0	0	12	0	0.583333	12.2857	NE
Rv0834c	PE_PGRS14	PE-PGRS family protein PE_PGRS14	28	23	5	0	0	28	0	0.928571	68.4231	NE
Rv0835	lpqQ	Possible lipoprotein LpqQ	15	12	3	0	0	15	0	0.933333	146.571	NE
Rv0836c	-	Hypothetical protein	10	8	2	0	0	10	0	1	128.2	NE
Rv0837c	-	Hypothetical protein	23	21	2	0	0	23	0	0.956522	153.591	NE
Rv0838	lpqR	Probable conserved lipoprotein LpqR	7	7	0	0	0	7	0	1	129.429	NE
Rv0839	-	hypothetical protein	15	14	1	0	0	15	0	0.866667	168.462	NE
Rv0840c	pip	Probable proline iminopeptidase Pip (prolyl aminopeptidase) (pap)	9	8	1	0	0	9	0	0.888889	171.375	NE
Rv0841	-	Probable conserved transmembrane protein	3	3	0	0	0	3	0	1	94.6667	NE
Rv0842	-	Probable conserved integral membrane protein	24	21	3	0	0	24	0	0.958333	73.913	NE
Rv0843	-	Probable dehydrogenase	18	14	4	0	0	18	0	0.888889	153.438	NE
Rv0844c	narL	Possible nitrate/nitrite response transcriptional regulatory protein NarL	10	10	0	0	0	10	0	1	191.2	NE
Rv0845	-	Possible two component sensor kinase	27	27	0	0	0	27	0	1	117.741	NE
Rv0846c	-	Probable oxidase	31	26	5	0	0	31	0	0.870968	76.037	NE
Rv0847	lpqS	Probable lipoprotein LpqS	6	5	1	0	0	6	0	1	114.167	NE
Rv0848	cysK2	Possible cysteine synthase a CysK2 (O-acetylserine sulfhydrylase) (O-acetylserine (thiol)-lyase) (CSASE)	29	27	2	0	0	29	0	0.931034	83.3333	NE
Rv0849	-	Probable conserved integral membrane transport protein	23	20	3	0	0	23	0	0.956522	92.8182	NE
Rv0850	-	Putative transposase (fragment)	10	7	3	0	0	10	0	0.9	46.2222	NE
Rv0851c	-	Probable short-chain type dehydrogenase/reductase	10	8	2	0	0	10	0	0.8	73	NE
Rv0852	fadD16	Possible fatty-acid-CoA ligase FadD16 (fatty-acid-CoA synthetase) (fatty-acid-CoA synthase)	15	13	2	0	0	15	0	0.933333	54.7857	NE
Rv0853c	pdc	Probable pyruvate or indole-3-pyruvate decarboxylase Pdc	26	25	1	0	0	26	0	0.884615	130.913	NE
Rv0854	-	hypothetical protein	7	7	0	0	0	7	0	1	248.571	NE
Rv0855	far	Probable fatty-acid-CoA racemase Far	14	12	2	0	0	14	0	0.857143	215.5	NE
Rv0856	-	hypothetical protein	5	5	0	0	0	5	0	1	135	NE
Rv0857	-	hypothetical protein	9	7	2	0	0	9	0	1	116.111	NE
Rv0858c	dapC	Probable N-succinyldiaminopimelate aminotransferase DapC (DAP-at)	22	21	1	0	0	22	0	0.954545	93.4762	NE
Rv0859	fadA	Possible acyl-CoA thiolase FadA	9	9	0	0	0	9	0	1	58.4444	NE
Rv0860	fadB	Probable fatty oxidation protein FadB	27	25	2	0	0	27	0	0.925926	23.04	NE
Rv0861c	ercc3	DNA helicase Ercc3	27	26	1	0	0	27	0	0.925926	44.6	NE
Rv0862c	-	hypothetical protein	30	27	3	0	0	30	0	0.8	53.2083	NE
Rv0863	-	hypothetical protein	7	6	1	0	0	7	0	0.857143	207.833	NE
Rv0864	moaC2	Probable molybdenum cofactor biosynthesis protein C 2 MoaC2	11	10	1	0	0	11	0	1	177.455	NE
Rv0865	mog	Probable molybdopterin biosynthesis Mog protein	8	8	0	0	0	8	0	1	197.625	NE
Rv0866	moaE2	Probable molybdenum cofactor biosynthesis protein E2 MoaE2 (molybdopterin converting factor large subunit) (molybdopterin [MPT] converting factor, subunit 2)	4	3	1	0	0	4	0	1	118.75	NE
Rv0867c	rpfA	Possible resuscitation-promoting factor RpfA	12	10	2	0	0	10	2	1	291.917	NE
Rv0868c	moaD2	Probable molybdenum cofactor biosynthesis protein D 2 MoaD2 (molybdopterin converting factor small subunit) (molybdopterin [MPT] converting factor, subunit 1)	7	6	1	0	0	7	0	1	268.429	NE
Rv0869c	moaA2	Probable molybdenum cofactor biosynthesis protein A2 MoaA2	15	13	2	0	0	15	0	0.933333	151.429	NE
Rv0870c	-	Possible conserved integral membrane protein	6	6	0	0	0	6	0	1	172.167	NE
Rv0871	cspB	Probable cold shock-like protein B CspB	5	4	1	0	0	5	0	0.8	156.25	NE
Rv0872c	PE_PGRS15	PE-PGRS family protein PE_PGRS15	28	21	7	0	0	26	2	0.821429	150.522	NE
Rv0873	fadE10	Probable acyl-CoA dehydrogenase FadE10	35	31	4	0	0	32	3	0.942857	152.909	NE
Rv0874c	-	hypothetical protein	10	8	2	0	0	10	0	0.7	276.429	NE
Rv0875c	-	Possible conserved exported protein	12	10	2	0	0	12	0	0.916667	9.81818	NE
Rv0876c	-	Possible conserved transmembrane protein	26	25	1	0	0	26	0	0.923077	75.5	NE
Rv0877	-	hypothetical protein	16	15	1	0	0	1	15	1	422.312	GA
Rv0878c	PPE13	PPE family protein PPE13	19	19	0	0	0	3	16	1	212.211	GA
Rv0879c	-	Possible conserved transmembrane protein	4	4	0	0	0	4	0	0.75	61	NE
Rv0880	-	Possible transcriptional regulatory protein (possibly MarR-family)	1	1	0	0	0	1	0	1	39	Uncertain
Rv0881	-	Possible rRNA methyltransferase (rRNA methylase)	15	13	2	0	0	15	0	1	71.2	NE
Rv0882	-	Probable transmembrane protein	2	1	1	0	0	2	0	1	42	NE
Rv0883c	-	hypothetical protein	7	6	1	5	0	2	0	0.285714	4	ES
Rv0884c	serC	Possible phosphoserine aminotransferase SerC (PSAT)	13	11	2	12	0	1	0	0.0769231	191	ES
Rv0885	-	hypothetical protein	15	12	3	0	0	15	0	0.8	93.1667	NE
Rv0886	fprB	Probable NADPH:adrenodoxin oxidoreductase FprB (adrenodoxin reductase) (AR) (ferredoxin-NADP(+) reductase)	26	23	3	0	0	26	0	0.884615	91.1739	NE
Rv0887c	-	hypothetical protein	5	5	0	0	0	5	0	1	44.8	NE
Rv0888	-	Probable exported protein	31	27	4	0	0	31	0	0.903226	203.964	NE
Rv0889c	citA	Probable citrate synthase II CitA	13	11	2	0	0	13	0	0.923077	89.3333	NE
Rv0890c	-	Probable transcriptional regulatory protein (probably LuxR-family)	48	44	4	0	0	48	0	0.958333	172.326	NE
Rv0891c	-	Possible transcriptional regulatory protein	25	24	1	0	0	25	0	1	99.88	NE
Rv0892	-	Probable monooxygenase	43	40	3	0	0	43	0	0.860465	33.1892	NE
Rv0893c	-	Possible S-adenosylmethionine-dependent methyltransferase	25	22	3	0	0	25	0	0.8	18.95	NE
Rv0894	-	Possible transcriptional regulatory protein (possibly LuxR-family)	18	15	3	0	0	18	0	0.666667	48	NE
Rv0895	-	Possible triacylglycerol synthase (diacylglycerol acyltransferase)	29	26	3	0	0	29	0	0.965517	96.5357	NE
Rv0896	gltA2	Probable citrate synthase I GltA2	29	25	4	0	28	1	0	0.275862	1.75	GD
Rv0897c	-	Probable oxidoreductase	21	20	1	0	0	21	0	0.904762	50.7368	NE
Rv0898c	-	hypothetical protein	2	2	0	0	0	2	0	1	78	Uncertain
Rv0899	ompA	Outer membrane protein A OmpA	20	18	2	0	0	20	0	0.9	48.8889	NE
Rv0900	-	Possible membrane protein	2	2	0	0	0	2	0	1	52	NE
Rv0901	-	Possible conserved exported or membrane protein	9	9	0	0	0	9	0	1	94.3333	NE
Rv0902c	prrB	Two component sensor histidine kinase PrrB	15	14	1	12	0	3	0	0.2	95.6667	ES
Rv0903c	prrA	Two component response transcriptional regulatory protein PrrA	10	10	0	9	0	1	0	0.1	91	ES
Rv0904c	accD3	Putative acetyl-coenzyme A carboxylase carboxyl transferase (subunit beta) AccD3 (accase beta chain)	25	21	4	0	0	25	0	0.88	35.3636	NE
Rv0905	echA6	Possible enoyl-CoA hydratase EchA6 (enoyl hydrase) (unsaturated acyl-CoA hydratase) (crotonase)	10	8	2	0	0	10	0	1	52.1	NE
Rv0906	-	hypothetical protein	16	12	4	0	0	16	0	0.8125	78.3846	NE
Rv0907	-	hypothetical protein	40	37	3	0	0	40	0	0.95	50.8684	NE
Rv0908	ctpE	Probable metal cation transporter ATPase P-type CtpE	31	27	4	0	0	31	0	0.903226	83.1071	NE
Rv0909	-	hypothetical protein	3	3	0	0	0	3	0	1	225.667	NE
Rv0910	-	hypothetical protein	7	6	1	0	0	7	0	0.857143	63.6667	NE
Rv0911	-	hypothetical protein	16	16	0	0	0	16	0	1	68.5625	NE
Rv0912	-	Probable conserved transmembrane protein	5	5	0	0	0	5	0	1	86.6	NE
Rv0913c	-	Possible dioxygenase	41	39	2	0	0	41	0	0.829268	34.4706	NE
Rv0914c	-	Possible lipid carrier protein or keto acyl-CoA thiolase	17	16	1	0	0	17	0	1	84.2353	NE
Rv0915c	PPE14	PPE family protein PPE14	20	19	1	0	0	20	0	1	119.95	NE
Rv0916c	PE7	PE family protein PE7	6	5	1	0	0	6	0	1	66	NE
Rv0917	betP	Possible glycine betaine transport integral membrane protein BetP	42	38	4	0	0	42	0	0.928571	140.103	NE
Rv0918	-	hypothetical protein	8	8	0	0	0	8	0	1	72	NE
Rv0919	-	GCN5-related N-acetyltransferase	10	9	1	0	0	10	0	1	186.5	NE
Rv0920c	-	Probable transposase	22	21	1	0	0	22	0	0.954545	65.9524	NE
Rv0921	-	Possible resolvase	7	7	0	0	0	7	0	1	171.143	NE
Rv0922	-	Possible transposase	18	17	1	0	0	18	0	1	188.444	NE
Rv0923c	-	hypothetical protein	22	19	3	0	0	22	0	0.909091	120.55	NE
Rv0924c	mntH	Divalent cation-transport integral membrane protein MntH (BRAMP) (MRAMP)	20	20	0	0	0	20	0	1	92.65	NE
Rv0925c	-	hypothetical protein	18	16	2	0	0	18	0	0.888889	128.75	NE
Rv0926c	-	hypothetical protein	21	20	1	0	0	21	0	0.952381	83.2	NE
Rv0927c	-	Probable short-chain type dehydrogenase/reductase	6	6	0	0	0	6	0	1	91.5	NE
Rv0928	pstS3	Periplasmic phosphate-binding lipoprotein PstS3 (PBP-3) (PstS3) (PHOS1)	22	21	1	0	0	22	0	1	137.182	NE
Rv0929	pstC2	Phosphate-transport integral membrane ABC transporter PstC2	17	16	1	0	0	17	0	1	111.706	NE
Rv0930	pstA1	Probable phosphate-transport integral membrane ABC transporter PstA1	17	17	0	0	0	17	0	0.941176	158.75	NE
Rv0931c	pknD	Transmembrane serine/threonine-protein kinase D PknD (protein kinase D) (STPK D)	46	44	2	0	0	16	30	1	269.304	GA
Rv0932c	pstS2	Periplasmic phosphate-binding lipoprotein PstS2 (PBP-2) (PstS2)	25	25	0	0	0	25	0	1	166.08	NE
Rv0933	pstB	Phosphate-transport ATP-binding protein ABC transporter PstB	12	11	1	0	0	12	0	1	73.1667	NE
Rv0934	pstS1	Periplasmic phosphate-binding lipoprotein PstS1 (PBP-1) (PstS1)	22	20	2	0	0	22	0	0.954545	157.952	NE
Rv0935	pstC1	Phosphate-transport integral membrane ABC transporter PstC1	12	11	1	0	0	12	0	0.916667	170.455	NE
Rv0936	pstA2	Phosphate-transport integral membrane ABC transporter PstA2	20	18	2	0	0	20	0	0.95	74.6842	NE
Rv0937c	mku	DNA end-binding protein, Mku	12	11	1	0	0	12	0	0.833333	40.1	NE
Rv0938	ligD	ATP dependent DNA ligase LigD (ATP dependent polydeoxyribonucleotide synthase) (thermostable DNA ligase) (ATP dependent polynucleotide ligase) (sealase) (DNA repair enzyme) (DNA joinase)	43	34	9	0	0	43	0	0.744186	61.2188	NE
Rv0939	-	Possible bifunctional enzyme: 2-hydroxyhepta-2,4-diene-1,7-dioate isomerase (HHDD isomerase) + cyclase/dehydrase	32	28	4	0	0	32	0	0.9375	41.9333	NE
Rv0940c	-	Possible oxidoreductase	16	16	0	0	0	16	0	0.875	53.3571	NE
Rv0941c	-	hypothetical protein	9	8	1	0	0	9	0	1	108.333	NE
Rv0942	-	Hypothetical protein	8	7	1	0	0	8	0	1	101.125	NE
Rv0943c	-	Probable monooxygenase	17	13	4	0	0	17	0	1	117.412	NE
Rv0944	-	Possible formamidopyrimidine-DNA glycosylase (FAPY-DNA glycosylase)	9	8	1	0	0	9	0	1	97.7778	NE
Rv0945	-	Probable short-chain type dehydrogenase/reductase	8	7	1	0	1	7	0	0.625	27.4	NE
Rv0946c	pgi	Probable glucose-6-phosphate isomerase Pgi (GPI) (phosphoglucose isomerase) (phosphohexose isomerase) (phi)	20	17	3	0	14	6	0	0.9	11.6667	GD
Rv0948c	-	Chorismate mutase	7	7	0	5	0	2	0	0.285714	114	ES
Rv0949	uvrD1	Probable ATP-dependent DNA helicase II UvrD1	45	40	5	0	15	30	0	0.8	23.5833	NE
Rv0950c	-	hypothetical protein	21	18	3	0	0	21	0	0.952381	127.15	NE
Rv0951	sucC	Probable succinyl-CoA synthetase (beta chain) SucC (SCS-beta)	16	12	4	16	0	0	0	0	0	ES
Rv0952	sucD	Probable succinyl-CoA synthetase (alpha chain) SucD (SCS-alpha)	12	12	0	11	0	1	0	0.0833333	9	ES
Rv0953c	-	Possible oxidoreductase	14	14	0	0	0	14	0	1	94.1429	NE
Rv0954	-	Probable conserved transmembrane protein	29	27	2	0	0	29	0	0.896552	103.308	NE
Rv0955	-	Probable conserved integral membrane protein	19	17	2	0	0	19	0	1	84.8421	NE
Rv0956	purN	Probable 5'-phosphoribosylglycinamide formyltransferase PurN (GART) (gar transformylase) (5'-phosphoribosylglycinamide transformylase)	15	15	0	13	0	2	0	0.133333	35.5	ES
Rv0957	purH	Probable bifunctional purine biosynthesis protein PurH: phosphoribosylaminoimidazolecarboxamide formyltransferase (AICAR transformylase) (5'-phosphoribosyl-5-aminoimidazole-4-carboxamide formyltransferase) + inosinemonophosphate cyclohydrolase (imp cyclohydrolase) (inosinicase) (imp synthetase) (ATIC)	24	23	1	24	0	0	0	0.0833333	1	ES
Rv0958	-	Possible magnesium chelatase	16	14	2	0	0	16	0	0.875	123.786	NE
Rv0959	-	hypothetical protein	20	20	0	0	0	20	0	0.9	49	NE
Rv0959A	vapB9	Possible antitoxin VapB9	3	2	1	0	0	3	0	1	190.667	NE
Rv0960	vapC9	Possible toxin VapC9	7	5	2	0	0	7	0	1	122.714	NE
Rv0961	-	Probable integral membrane protein	7	5	2	0	0	7	0	0.857143	111.167	NE
Rv0962c	lprP	Possible lipoprotein LprP	15	15	0	0	0	15	0	1	162.2	NE
Rv0963c	-	hypothetical protein	11	11	0	0	0	11	0	1	146.909	NE
Rv0964c	-	Hypothetical protein	5	5	0	0	0	5	0	1	88.8	NE
Rv0965c	-	hypothetical protein	7	7	0	0	0	7	0	1	125.714	NE
Rv0966c	-	hypothetical protein	10	10	0	0	0	10	0	1	91.2	NE
Rv0967	csoR	Copper-sensitive operon repressor CsoR	1	1	0	0	0	1	0	1	291	Uncertain
Rv0968	-	hypothetical protein	6	5	1	0	0	6	0	1	214	NE
Rv0969	ctpV	Probable metal cation transporter P-type ATPase CtpV	21	17	4	0	0	21	0	0.904762	133.211	NE
Rv0970	-	Probable conserved integral membrane protein	12	11	1	0	0	12	0	1	144.167	NE
Rv0971c	echA7	Probable enoyl-CoA hydratase EchA7 (enoyl hydrase) (unsaturated acyl-CoA hydratase) (crotonase)	7	7	0	0	0	7	0	0.857143	59.8333	NE
Rv0972c	fadE12	Acyl-CoA dehydrogenase FadE12	18	16	2	0	0	18	0	0.833333	24.2	NE
Rv0973c	accA2	Probable acetyl-/propionyl-coenzyme A carboxylase alpha chain (alpha subunit) AccA2: biotin carboxylase + biotin carboxyl carrier protein (BCCP)	25	25	0	0	0	25	0	0.84	23	NE
Rv0974c	accD2	Probable acetyl-/propionyl-CoA carboxylase (beta subunit) AccD2	20	18	2	0	0	20	0	0.75	16.7333	NE
Rv0975c	fadE13	Probable acyl-CoA dehydrogenase FadE13	20	17	3	0	0	20	0	0.9	111.389	NE
Rv0976c	-	hypothetical protein	20	20	0	0	0	20	0	0.95	75.2632	NE
Rv0977	PE_PGRS16	PE-PGRS family protein PE_PGRS16	32	25	7	0	0	14	18	0.90625	269.414	GA
Rv0978c	PE_PGRS17	PE-PGRS family protein PE_PGRS17	10	8	2	0	0	0	10	0.9	278.667	GA
Rv0979c	-	Hypothetical protein	2	1	1	0	0	0	2	1	4	GA
Rv0979A	rpmF	50S ribosomal protein L32 RpmF	2	2	0	0	0	0	2	0.5	1	Uncertain
Rv0980c	PE_PGRS18	PE-PGRS family protein PE_PGRS18	17	14	3	0	0	0	17	0.941176	237.625	GA
Rv0981	mprA	Mycobacterial persistence regulator MRPA (two component response transcriptional regulatory protein)	11	10	1	0	0	0	11	0.909091	175	GA
Rv0982	mprB	Two component sensor kinase MprB	23	17	6	21	0	2	0	0.130435	329	ES
Rv0983	pepD	Probable serine protease PepD (serine proteinase) (MTB32B)	19	14	5	0	0	19	0	1	74.9474	NE
Rv0984	moaB2	Possible pterin-4-alpha-carbinolamine dehydratase MoaB2 (PHS) (4-alpha-hydroxy-tetrahydropterin dehydratase) (pterin-4-a-carbinolamine dehydratase) (phenylalanine hydroxylase-stimulating protein) (PHS) (pterin carbinolamine dehydratase) (PCD)	5	3	2	0	0	5	0	0.8	135.75	NE
Rv0985c	mscL	Possible large-conductance ion mechanosensitive channel MscL	10	9	1	0	0	10	0	0.9	221.111	NE
Rv0986	-	Probable adhesion component transport ATP-binding protein ABC transporter	25	24	1	0	0	25	0	0.88	77.5909	NE
Rv0987	-	Probable adhesion component transport transmembrane protein ABC transporter	94	92	2	0	15	79	0	0.861702	39.8889	NE
Rv0988	-	Possible conserved exported protein	41	40	1	0	0	41	0	0.756098	22.5806	NE
Rv0989c	grcC2	Probable polyprenyl-diphosphate synthase GrcC2 (polyprenyl pyrophosphate synthetase)	19	18	1	0	0	19	0	1	119.105	NE
Rv0990c	-	Hypothetical protein	8	4	4	0	0	8	0	0.875	102.571	NE
Rv0991c	-	Conserved serine rich protein	3	3	0	0	0	3	0	1	243.333	NE
Rv0992c	-	hypothetical protein	6	6	0	0	0	6	0	1	162.833	NE
Rv0993	galU	UTP--glucose-1-phosphate uridylyltransferase GalU (UDP-glucose pyrophosphorylase) (UDPGP) (alpha-D-glucosyl-1-phosphate uridylyltransferase) (uridine diphosphoglucose pyrophosphorylase)	15	14	1	14	0	1	0	0.0666667	243	ES
Rv0994	moeA1	Probable molybdopterin biosynthesis protein MoeA1	14	12	2	0	0	14	0	0.928571	84.4615	NE
Rv0995	rimJ	Ribosomal-protein-alanine acetyltransferase RimJ (acetylating enzyme for N-terminal of ribosomal protein S5)	6	6	0	0	0	6	0	1	73.1667	NE
Rv0996	-	Probable conserved transmembrane protein	18	17	1	0	0	18	0	1	158.611	NE
Rv0997	-	Hypothetical protein	7	6	1	0	0	7	0	0.857143	161.667	NE
Rv0998	-	hypothetical protein	13	9	4	0	0	13	0	0.769231	56.8	NE
Rv0999	-	hypothetical protein	11	11	0	0	0	11	0	1	194.818	NE
Rv1000c	-	hypothetical protein	9	9	0	0	0	9	0	1	269	NE
Rv1001	arcA	Probable arginine deiminase ArcA (adi) (ad) (arginine dihydrolase)	21	19	2	0	0	21	0	1	124.667	NE
Rv1002c	-	hypothetical protein	24	23	1	0	20	4	0	0.791667	4.47368	GD
Rv1003	-	hypothetical protein	9	8	1	0	0	9	0	0.888889	46.125	NE
Rv1004c	-	Probable membrane protein	13	11	2	0	0	13	0	0.923077	120.5	NE
Rv1005c	pabB	Probable para-aminobenzoate synthase component I PABD	25	16	9	22	0	0	3	0.12	1405.33	ES
Rv1006	-	hypothetical protein	42	37	5	0	0	0	42	1	219.452	GA
Rv1007c	metS	Methionyl-tRNA synthetase MetS (MetRS) (methionine--tRNA ligase)	31	30	1	31	0	0	0	0	0	ES
Rv1008	tatD	Probable deoxyribonuclease TatD (YJJV protein)	13	13	0	0	0	0	13	1	210.923	GA
Rv1009	rpfB	Probable resuscitation-promoting factor RpfB	12	10	2	0	0	12	0	0.916667	100.273	NE
Rv1010	ksgA	Probable dimethyladenosine transferase KsgA (S-adenosylmethionine-6-N', N'-adenosyl(rRNA) dimethyltransferase) (16S rRNA dimethylase) (high level kasugamycin resistance protein KsgA) (kasugamycin dimethyltransferase)	12	11	1	0	0	12	0	1	29	NE
Rv1011	ispE	Probable 4-diphosphocytidyl-2-C-methyl-D-erythritol kinase IspE (CMK) (4-(cytidine-5'-diphospho)-2-C-methyl-D-erythritol kinase)	13	12	1	13	0	0	0	0	0	ES
Rv1012	-	Hypothetical protein	6	4	2	0	0	6	0	0.833333	129.2	NE
Rv1013	pks16	Putative polyketide synthase Pks16	22	22	0	0	0	22	0	1	232.182	NE
Rv1014c	pth	Probable peptidyl-tRNA hydrolase Pth	12	12	0	11	0	1	0	0.0833333	29	ES
Rv1015c	rplY	50S ribosomal protein L25 RplY	11	11	0	2	8	0	1	0.636364	10.8571	GD
Rv1016c	lpqT	Probable conserved lipoprotein LpqT	7	5	2	0	0	0	7	1	202.286	GA
Rv1017c	prsA	Probable ribose-phosphate pyrophosphokinase PrsA (phosphoribosyl pyrophosphate synthetase) (PRPP synthetase)	13	12	1	12	0	0	1	0.153846	75	ES
Rv1018c	glmU	Probable UDP-N-acetylglucosamine pyrophosphorylase GlmU	24	23	1	24	0	0	0	0.0416667	1	ES
Rv1019	-	Probable transcriptional regulatory protein (probably TetR-family)	9	9	0	0	0	9	0	1	108.556	NE
Rv1020	mfd	Probable transcription-repair coupling factor Mfd (TRCF)	40	37	3	0	0	40	0	0.925	145.432	NE
Rv1021	-	hypothetical protein	14	12	2	0	0	14	0	0.857143	105.333	NE
Rv1022	lpqU	Probable conserved lipoprotein LpqU	15	14	1	0	0	15	0	0.933333	66.2143	NE
Rv1023	eno	Probable enolase Eno	17	14	3	0	16	1	0	0.647059	10.0909	GD
Rv1024	-	Possible conserved membrane protein	8	8	0	8	0	0	0	0	0	ES
Rv1025	-	hypothetical protein	7	6	1	5	0	2	0	0.285714	2	ES
Rv1026	-	hypothetical protein	9	8	1	0	0	9	0	0.777778	10.4286	NE
Rv1027c	kdpE	Probable transcriptional regulatory protein KdpE	12	10	2	0	0	12	0	0.75	30.7778	NE
Rv1028c	kdpD	Probable sensor protein KdpD	28	23	5	0	0	28	0	0.892857	46.6	NE
Rv1028A	kdpF	Probable membrane protein KdpF	3	3	0	0	0	3	0	1	26	NE
Rv1029	kdpA	Probable potassium-transporting ATPase a chain KdpA (potassium-translocating ATPase a chain) (ATP phosphohydrolase [potassium-transporting] a chain) (potassium binding and translocating subunit A)	28	27	1	0	0	28	0	0.964286	104.963	NE
Rv1030	kdpB	Probable potassium-transporting P-type ATPase B chain KdpB (potassium-translocating ATPase B chain) (ATP phosphohydrolase [potassium-transporting] B chain) (potassium binding and translocating subunit B)	15	13	2	0	0	15	0	1	94	NE
Rv1031	kdpC	Probable potassium-transporting ATPase C chain KdpC (potassium-translocating ATPase C chain) (ATP phosphohydrolase [potassium-transporting] C chain) (potassium binding and translocating subunit C)	10	9	1	0	0	10	0	0.9	86.2222	NE
Rv1032c	trcS	Two component sensor histidine kinase TrcS	25	21	4	0	0	25	0	0.96	117.792	NE
Rv1033c	trcR	Two component transcriptional regulator TrcR	15	15	0	0	0	3	12	1	375.467	GA
Rv1034c	-	Probable transposase (fragment)	3	3	0	0	0	3	0	1	17.6667	NE
Rv1035c	-	Probable transposase (fragment)	5	5	0	0	0	5	0	1	49	NE
Rv1036c	-	Probable IS1560 transposase (fragment)	5	4	1	0	0	5	0	1	189.8	NE
Rv1037c	esxI	Putative ESAT-6 like protein EsxI (ESAT-6 like protein 1)	5	5	0	0	0	5	0	1	204.6	NE
Rv1038c	esxJ	ESAT-6 like protein EsxJ (ESAT-6 like protein 2)	3	3	0	0	0	3	0	1	224.667	NE
Rv1039c	PPE15	PPE family protein PPE15	24	23	1	0	0	24	0	0.958333	196	NE
Rv1040c	PE8	PE family protein PE8	9	9	0	0	0	9	0	1	143.333	NE
Rv1041c	-	Probable is like-2 transposase	19	18	1	0	0	19	0	1	130.579	NE
Rv1042c	-	Probable is like-2 transposase	6	5	1	0	0	6	0	1	65.8333	NE
Rv1043c	-	hypothetical protein	15	12	3	0	0	0	15	1	250.133	GA
Rv1044	-	hypothetical protein	13	13	0	11	0	2	0	0.153846	170.5	ES
Rv1045	-	Hypothetical protein	12	11	1	0	0	12	0	1	175.167	NE
Rv1046c	-	Hypothetical protein	5	5	0	0	0	5	0	1	265	NE
Rv1047	-	Probable transposase	17	14	3	0	0	17	0	1	106.824	NE
Rv1048c	-	Hypothetical protein	24	23	1	0	0	24	0	0.916667	140.136	NE
Rv1049	-	Probable transcriptional repressor protein	4	3	1	0	0	4	0	1	177.75	NE
Rv1050	-	Probable oxidoreductase	12	11	1	0	0	12	0	0.916667	48.6364	NE
Rv1051c	-	hypothetical protein	8	8	0	0	0	8	0	0.75	65.5	NE
Rv1052	-	Hypothetical protein	7	7	0	0	0	7	0	1	120.429	NE
Rv1053c	-	Hypothetical protein	7	7	0	0	0	7	0	1	90	NE
Rv1054	-	Probable integrase (fragment)	5	4	1	0	0	5	0	1	57.6	NE
Rv1055	-	Possible integrase (fragment)	3	3	0	0	0	3	0	1	21.3333	NE
Rv1056	-	hypothetical protein	23	22	1	0	0	23	0	1	141.435	NE
Rv1057	-	hypothetical protein	20	18	2	0	0	20	0	1	199.2	NE
Rv1058	fadD14	Probable medium chain fatty-acid-CoA ligase FadD14 (fatty-acid-CoA synthetase) (fatty-acid-CoA synthase)	30	27	3	0	0	30	0	0.9	100.148	NE
Rv1059	-	hypothetical protein	10	10	0	0	0	10	0	1	38.4	NE
Rv1060	-	hypothetical protein	5	4	1	0	0	5	0	1	46.6	NE
Rv1061	-	hypothetical protein	14	12	2	0	0	14	0	1	125.714	NE
Rv1062	-	hypothetical protein	6	6	0	0	0	6	0	1	89.3333	NE
Rv1063c	-	hypothetical protein	15	12	3	0	0	15	0	1	123.333	NE
Rv1064c	lpqV	Possible lipoprotein LpqV	7	6	1	0	0	7	0	1	101.143	NE
Rv1065	-	hypothetical protein	10	10	0	0	0	10	0	1	168.4	NE
Rv1066	-	hypothetical protein	5	3	2	0	0	5	0	0.8	58.75	NE
Rv1067c	PE_PGRS19	PE-PGRS family protein PE_PGRS19	16	11	5	0	0	16	0	0.8125	71.3077	NE
Rv1068c	PE_PGRS20	PE-PGRS family protein PE_PGRS20	14	9	5	0	0	14	0	0.857143	145.417	NE
Rv1069c	-	hypothetical protein	21	20	1	0	0	21	0	1	260.905	NE
Rv1070c	echA8	Probable enoyl-CoA hydratase EchA8 (enoyl hydrase) (unsaturated acyl-CoA hydratase) (crotonase)	8	7	1	0	0	8	0	1	136	NE
Rv1071c	echA9	Possible enoyl-CoA hydratase EchA9 (enoyl hydrase) (unsaturated acyl-CoA hydratase) (crotonase)	13	12	1	0	0	13	0	1	171	NE
Rv1072	-	Probable conserved transmembrane protein	18	18	0	0	0	18	0	1	100.5	NE
Rv1073	-	hypothetical protein	19	17	2	0	0	5	14	0.947368	255.556	GA
Rv1074c	fadA3	Probable beta-ketoacyl CoA thiolase FadA3	11	11	0	0	0	2	9	1	316.636	GA
Rv1075c	-	Conserved exported protein	19	15	4	0	0	19	0	1	122.263	NE
Rv1076	lipU	Possible lipase LipU	22	20	2	0	0	22	0	0.772727	125.471	NE
Rv1077	cbs	Probable cystathionine beta-synthase Cbs (serine sulfhydrase) (beta-thionase) (hemoprotein H-450)	28	26	2	0	0	28	0	0.964286	153.852	NE
Rv1078	pra	Probable proline-rich antigen homolog Pra	18	16	2	0	0	18	0	1	90	NE
Rv1079	metB	Cystathionine gamma-synthase MetB (CGS) (O-succinylhomoserine [thiol]-lyase)	19	16	3	0	0	19	0	0.842105	90.3125	NE
Rv1080c	greA	Probable transcription elongation factor GreA (transcript cleavage factor GreA)	10	10	0	0	0	10	0	1	66.2	NE
Rv1081c	-	Probable conserved membrane protein	7	6	1	0	0	7	0	0.857143	6	NE
Rv1082	mca	Mycothiol conjugate amidase Mca (mycothiol S-conjugate amidase)	13	11	2	0	0	13	0	1	119.615	NE
Rv1083	-	hypothetical protein	4	3	1	0	0	4	0	1	50.25	NE
Rv1084	-	hypothetical protein	27	25	2	0	0	27	0	0.888889	84.0417	NE
Rv1085c	-	Possible hemolysin-like protein	11	11	0	0	0	11	0	1	207.273	NE
Rv1086	-	Short (C15) chain Z-isoprenyl diphosphate synthase (Z-FPP synthase) (Z-farnesyl diphosphate synthase) (Z-FPP synthetase) (Z-farnesyl diphosphate synthetase) (geranyltranstransferase) (farnesyl pyrophosphate synthetase)	15	14	1	0	0	15	0	1	18	NE
Rv1087	PE_PGRS21	PE-PGRS family protein PE_PGRS21	22	21	1	0	0	22	0	1	83.7273	NE
Rv1087A	-	hypothetical protein	8	8	0	0	0	0	8	1	259.25	GA
Rv1088	PE9	PE family protein PE9	6	4	2	0	0	6	0	1	98.6667	NE
Rv1089	PE10	PE family protein PE10	5	5	0	0	0	5	0	1	28.6	NE
Rv1089A	celA2a	Probable cellulase CelA2a (endo-1,4-beta-glucanase) (endoglucanase) (carboxymethyl cellulase)	2	2	0	0	0	2	0	1	198	NE
Rv1090	celA2b	Probable cellulase CelA2b (endo-1,4-beta-glucanase) (endoglucanase) (carboxymethyl cellulase)	8	8	0	0	0	8	0	1	234.75	NE
Rv1091	PE_PGRS22	PE-PGRS family protein PE_PGRS22	27	19	8	0	0	27	0	0.814815	70.0909	NE
Rv1092c	coaA	Probable pantothenate kinase CoaA (pantothenic acid kinase)	20	19	1	18	0	2	0	0.1	184	ES
Rv1093	glyA1	Serine hydroxymethyltransferase 1 GlyA1	14	13	1	14	0	0	0	0	0	ES
Rv1094	desA2	Possible acyl-[acyl-carrier protein] desaturase DesA2 (acyl-[ACP] desaturase) (stearoyl-ACP desaturase)	13	12	1	12	0	1	0	0.0769231	22	ES
Rv1095	phoH2	Probable PHOH-like protein PhoH2 (phosphate starvation-inducible protein PSIH)	13	10	3	0	0	13	0	1	60.3846	NE
Rv1096	-	Possible glycosyl hydrolase	20	16	4	0	0	20	0	0.95	71.8947	NE
Rv1097c	-	Probable membrane glycine and proline rich protein	18	17	1	2	0	16	0	0.888889	40.5	NE
Rv1098c	fum	Probable fumarase Fum (fumarate hydratase)	13	10	3	13	0	0	0	0	0	ES
Rv1099c	glpX	Fructose 1,6-bisphosphatase GlpX	14	13	1	0	0	14	0	0.857143	34.8333	NE
Rv1100	-	hypothetical protein	10	9	1	0	0	10	0	1	46.7	NE
Rv1101c	-	hypothetical protein	18	17	1	0	0	18	0	1	217.833	NE
Rv1102c	mazF3	Toxin MazF3	9	8	1	0	0	9	0	1	216.222	NE
Rv1103c	mazE3	Possible antitoxin MazE3	8	8	0	0	0	8	0	1	199.25	NE
Rv1104	-	Possible para-nitrobenzyl esterase (fragment)	11	11	0	0	0	11	0	1	125.909	NE
Rv1105	-	Possible para-nitrobenzyl esterase (fragment)	11	10	1	0	0	11	0	1	98.8182	NE
Rv1106c	-	3-beta-hydroxysteroid dehydrogenase	19	19	0	0	0	19	0	1	202.947	NE
Rv1107c	xseB	Probable exodeoxyribonuclease VII (small subunit) XseB (exonuclease VII small subunit)	3	3	0	0	0	3	0	1	183.667	NE
Rv1108c	xseA	Probable exodeoxyribonuclease VII (large subunit) XseA (exonuclease VII large subunit)	10	10	0	0	0	10	0	1	74.8	NE
Rv1109c	-	hypothetical protein	9	8	1	0	0	9	0	0.888889	150.875	NE
Rv1110	lytB2	Probable LYTB-related protein LytB2	14	12	2	14	0	0	0	0	0	ES
Rv1111c	-	hypothetical protein	25	23	2	9	0	16	0	0.56	129.5	ESD
Rv1112	-	Probable GTP binding protein	11	10	1	0	0	11	0	1	37.3636	NE
Rv1113	vapB32	Possible antitoxin VapB32	2	2	0	0	0	2	0	1	48	NE
Rv1114	vapC32	Possible toxin VapC32 Contains PIN domain	3	3	0	0	0	3	0	1	142.667	NE
Rv1115	-	Possible exported protein	19	17	2	0	4	15	0	0.842105	103.625	NE
Rv1116	-	Hypothetical protein	3	3	0	0	0	3	0	1	84	NE
Rv1116A	-	Conserved hypothetical protein (fragment)	6	5	1	0	0	6	0	1	240.833	NE
Rv1117	-	hypothetical protein	4	3	1	0	0	4	0	0.75	296.333	NE
Rv1118c	-	hypothetical protein	12	9	3	0	0	12	0	1	175.5	NE
Rv1119c	-	Hypothetical protein	3	2	1	0	0	3	0	0.666667	44.5	Uncertain
Rv1120c	-	hypothetical protein	4	3	1	0	0	4	0	0.75	28.3333	NE
Rv1121	zwf1	Probable glucose-6-phosphate 1-dehydrogenase Zwf1 (G6PD)	24	23	1	0	0	24	0	0.958333	38.3043	NE
Rv1122	gnd2	Probable 6-phosphogluconate dehydrogenase,decarboxylating Gnd2	15	15	0	12	0	3	0	0.2	61	ES
Rv1123c	bpoB	Possible peroxidase BpoB (non-haem peroxidase)	10	10	0	0	0	10	0	1	88.8	NE
Rv1124	ephC	Probable epoxide hydrolase EphC (epoxide hydratase)	12	10	2	0	0	12	0	0.666667	57.875	NE
Rv1125	-	hypothetical protein	23	21	2	0	0	23	0	0.869565	29.8	NE
Rv1126c	-	hypothetical protein	11	11	0	0	0	11	0	0.727273	12.625	NE
Rv1127c	ppdK	Probable pyruvate, phosphate dikinase PpdK	19	17	2	0	0	19	0	0.842105	27.1875	NE
Rv1128c	-	hypothetical protein	30	27	3	0	0	30	0	0.866667	44	NE
Rv1129c	-	Probable transcriptional regulator protein	27	25	2	0	0	27	0	0.851852	28.4348	NE
Rv1130	prpD	Possible methylcitrate dehydratase PrpD	27	27	0	0	0	27	0	0.925926	45.8	NE
Rv1131	prpC	Probable methylcitrate synthase PrpC	17	16	1	0	0	17	0	0.882353	29.6667	NE
Rv1132	-	hypothetical protein	27	26	1	0	0	27	0	0.962963	70.9615	NE
Rv1133c	metE	Probable 5-methyltetrahydropteroyltriglutamate--homocysteine methyltransferase MetE (methionine synthase, vitamin-B12 independent isozyme)	36	31	5	35	0	1	0	0.0277778	19	ES
Rv1134	-	Hypothetical protein	6	5	1	0	0	6	0	1	109.5	NE
Rv1135c	PPE16	PPE family protein PPE16	26	22	4	0	0	26	0	0.923077	116	NE
Rv1135A	-	Possible acetyl-CoA acetyltransferase (acetoacetyl-CoA thiolase)	6	6	0	0	0	6	0	0.833333	135.4	NE
Rv1136	-	Possible enoyl-CoA hydratase	4	4	0	0	0	4	0	1	97.25	NE
Rv1137c	-	Hypothetical protein	2	2	0	0	0	2	0	1	108	NE
Rv1138c	-	Possible oxidoreductase	17	16	1	0	0	17	0	0.882353	121.133	NE
Rv1139c	-	hypothetical protein	13	12	1	0	0	13	0	1	135.308	NE
Rv1140	-	Probable integral membrane protein	11	8	3	0	0	11	0	0.909091	79.3	NE
Rv1141c	echA11	Probable enoyl-CoA hydratase EchA11 (enoyl hydrase) (unsaturated acyl-CoA hydratase) (crotonase)	14	12	2	0	0	14	0	1	119.286	NE
Rv1142c	echA10	Probable enoyl-CoA hydratase EchA10 (enoyl hydrase) (unsaturated acyl-CoA hydratase) (crotonase)	8	7	1	0	0	8	0	1	124.25	NE
Rv1143	mcr	Probable alpha-methylacyl-CoA racemase Mcr (2-methylacyl-CoA racemase) (2-arylpropionyl-CoA epimerase )	16	15	1	0	0	3	13	1	234.188	GA
Rv1144	-	Probable short-chain type dehydrogenase/reductase	12	12	0	0	0	0	12	1	133.5	GA
Rv1145	mmpL13a	Probable conserved transmembrane transport protein MmpL13a	11	9	2	0	0	0	11	1	116.091	GA
Rv1146	mmpL13b	Probable conserved transmembrane transport protein MmpL13b	23	20	3	0	0	0	23	0.956522	285.636	GA
Rv1147	-	hypothetical protein	10	9	1	0	0	0	10	1	178.8	GA
Rv1148c	-	hypothetical protein	23	20	3	0	0	23	0	0.956522	122.273	NE
Rv1149	-	Possible transposase	6	5	1	0	0	6	0	1	64.5	NE
Rv1151c	-	Transcriptional regulatory protein	10	10	0	0	0	10	0	1	235.9	NE
Rv1152	-	Probable transcriptional regulatory protein	5	5	0	0	0	5	0	1	104.6	NE
Rv1153c	omt	Probable O-methyltransferase Omt	19	18	1	0	0	19	0	1	167.789	NE
Rv1154c	-	Hypothetical protein	16	16	0	0	0	16	0	1	179.125	NE
Rv1155	-	Possible pyridoxamine 5'-phosphate oxidase (PNP/PMP oxidase) (pyridoxinephosphate oxidase) (PNPOX) (pyridoxine 5'-phosphate oxidase)	12	11	1	0	0	12	0	1	136.167	NE
Rv1156	-	hypothetical protein	12	10	2	0	0	12	0	1	104.583	NE
Rv1157c	-	Conserved ala-, pro-rich protein	9	8	1	0	0	9	0	0.888889	88.75	NE
Rv1158c	-	Conserved hypothetical ala-, pro-rich protein	11	6	5	0	0	11	0	0.818182	50.5556	NE
Rv1159	pimE	Mannosyltransferase PimE	29	28	1	0	0	29	0	0.965517	114.393	NE
Rv1159A	-	hypothetical protein	14	11	3	0	0	14	0	0.857143	53.6667	NE
Rv1160	mutT2	Probable mutator protein MutT2 (7,8-dihydro-8-oxoguanine-triphosphatase) (8-oxo-dGTPase)	5	5	0	0	0	5	0	1	73.6	NE
Rv1161	narG	Respiratory nitrate reductase (alpha chain) NarG	75	68	7	0	0	75	0	0.933333	98.0143	NE
Rv1162	narH	Probable respiratory nitrate reductase (beta chain) NarH	35	33	2	0	0	35	0	0.971429	175.176	NE
Rv1163	narJ	Probable respiratory nitrate reductase (delta chain) NarJ	15	14	1	0	0	15	0	0.933333	118.571	NE
Rv1164	narI	Probable respiratory nitrate reductase (gamma chain) NarI	19	17	2	0	0	19	0	0.894737	186.412	NE
Rv1165	typA	Possible GTP-binding translation elongation factor TypA (tyrosine phosphorylated protein A) (GTP-binding protein)	16	14	2	0	0	16	0	1	145.438	NE
Rv1166	lpqW	Probable conserved lipoprotein LpqW	24	24	0	23	0	1	0	0.0416667	63	ES
Rv1167c	-	Probable transcriptional regulatory protein	10	9	1	0	0	10	0	0.9	75.5556	NE
Rv1168c	PPE17	PPE family protein PPE17	17	16	1	0	0	17	0	0.941176	193.25	NE
Rv1169c	lipX	PE family protein Possible lipase LipX	4	4	0	0	0	4	0	1	201	NE
Rv1170	mshB	N-acetyl-1-D-myo-inosityl-2-amino-2-deoxy-alpha- D-glucopyranoside deacetylase MshB (GlcNAc-Ins deacetylase)	12	9	3	0	0	12	0	1	146.167	NE
Rv1171	-	hypothetical protein	7	6	1	0	0	7	0	1	149.429	NE
Rv1172c	PE12	PE family protein PE12	16	14	2	0	0	16	0	1	92.8125	NE
Rv1173	fbiC	Probable F420 biosynthesis protein FbiC	44	41	3	0	0	44	0	0.909091	48.6	NE
Rv1174c	TB8.4	Low molecular weight T-cell antigen TB8.4	9	9	0	0	0	9	0	1	297.889	NE
Rv1175c	fadH	Probable NADPH dependent 2,4-dienoyl-CoA reductase FadH (2,4-dienoyl coenzyme A reductase) (4-enoyl-CoA reductase)	29	29	0	0	0	29	0	0.931034	119.296	NE
Rv1176c	-	hypothetical protein	15	12	3	0	0	15	0	0.866667	108	NE
Rv1177	fdxC	Probable ferredoxin FdxC	7	7	0	7	0	0	0	0	0	ES
Rv1178	-	Probable aminotransferase	21	18	3	1	0	20	0	0.857143	66.7222	NE
Rv1179c	-	hypothetical protein	41	35	6	0	0	41	0	0.97561	86.925	NE
Rv1180	pks3	Probable polyketide beta-ketoacyl synthase Pks3	26	22	4	0	0	26	0	0.923077	32.2917	NE
Rv1181	pks4	Probable polyketide beta-ketoacyl synthase Pks4	70	64	6	0	0	70	0	0.857143	47.4	NE
Rv1182	papA3	Probable conserved polyketide synthase associated protein PapA3	40	38	2	0	0	40	0	0.875	55.4	NE
Rv1183	mmpL10	Probable conserved transmembrane transport protein MmpL10	53	51	2	0	0	53	0	0.867925	58.7826	NE
Rv1184c	-	Possible exported protein	23	21	2	0	0	23	0	0.913043	62.0476	NE
Rv1185c	fadD21	Probable fatty-acid-AMP ligase FadD21 (fatty-acid-AMP synthetase) (fatty-acid-AMP synthase)	32	30	2	0	0	32	0	1	74.625	NE
Rv1186c	-	hypothetical protein	19	16	3	0	0	19	0	0.894737	47.1176	NE
Rv1187	rocA	Probable pyrroline-5-carboxylate dehydrogenase RocA	24	24	0	0	0	24	0	0.708333	36.2941	NE
Rv1188	-	Probable proline dehydrogenase	21	14	7	0	0	21	0	0.666667	46.2857	NE
Rv1189	sigI	Possible alternative RNA polymerase sigma factor SigI	9	9	0	0	0	9	0	0.888889	40.25	NE
Rv1190	-	hypothetical protein	9	7	2	0	0	9	0	0.888889	72.875	NE
Rv1191	-	hypothetical protein	9	9	0	0	0	9	0	1	108.111	NE
Rv1192	-	hypothetical protein	14	13	1	0	0	14	0	0.928571	116.077	NE
Rv1193	fadD36	Probable fatty-acid-CoA ligase FadD36 (fatty-acid-CoA synthetase) (fatty-acid-CoA synthase)	21	17	4	0	0	21	0	0.952381	21.9	NE
Rv1194c	-	hypothetical protein	19	17	2	0	0	19	0	0.894737	70.6471	NE
Rv1195	PE13	PE family protein PE13	6	6	0	0	0	0	6	1	310.833	GA
Rv1196	PPE18	PPE family protein PPE18	11	11	0	0	0	0	11	1	179	GA
Rv1197	esxK	ESAT-6 like protein EsxK (ESAT-6 like protein 3)	4	4	0	0	0	0	4	1	152.25	GA
Rv1198	esxL	Putative ESAT-6 like protein EsxL (ESAT-6 like protein 4)	4	4	0	0	0	0	4	1	187	GA
Rv1199c	-	Possible transposase	17	14	3	0	0	16	1	1	108.353	NE
Rv1200	-	Probable conserved integral membrane transport protein	30	29	1	0	0	30	0	1	187.767	NE
Rv1201c	dapD	Tetrahydrodipicolinate N-succinyltransferase DapD	12	11	1	11	0	1	0	0.166667	47.5	ES
Rv1202	dapE	Probable succinyl-diaminopimelate desuccinylase DapE	17	15	2	16	0	1	0	0.0588235	2	ES
Rv1203c	-	Hypothetical protein	9	8	1	0	0	9	0	1	96.1111	NE
Rv1204c	-	hypothetical protein	17	16	1	0	0	17	0	1	195.647	NE
Rv1205	-	hypothetical protein	13	11	2	0	0	13	0	1	111.077	NE
Rv1206	fadD6	Probable fatty-acid-CoA ligase FadD6 (fatty-acid-CoA synthetase) (fatty-acid-CoA synthase)	38	30	8	0	0	38	0	0.947368	89.0556	NE
Rv1207	folP2	Dihydropteroate synthase 2 FolP2 (DHPS 2) (dihydropteroate pyrophosphorylase 2)	10	8	2	0	0	10	0	0.9	52.6667	NE
Rv1208	gpgS	Probable glucosyl-3-phosphoglycerate synthase GpgS	14	14	0	13	0	1	0	0.142857	1	ES
Rv1209	-	hypothetical protein	5	5	0	0	0	5	0	1	222	NE
Rv1210	tagA	Probable DNA-3-methyladenine glycosylase I TagA (tag I) (3-methyladenine-DNA glycosylase I, constitutive) (DNA-3-methyladenine glycosidase I)	11	10	1	0	0	11	0	1	159.545	NE
Rv1211	-	hypothetical protein	5	5	0	0	0	5	0	1	262	NE
Rv1212c	glgA	Putative glycosyl transferase GlgA	33	32	1	0	0	33	0	1	141.182	NE
Rv1213	glgC	Glucose-1-phosphate adenylyltransferase GlgC (ADP-glucose synthase) (ADP-glucose pyrophosphorylase)	31	30	1	0	0	31	0	1	132.71	NE
Rv1214c	PE14	PE family protein PE14	5	5	0	0	0	5	0	1	87.4	NE
Rv1215c	-	hypothetical protein	27	25	2	0	0	27	0	0.888889	82.375	NE
Rv1216c	-	Probable conserved integral membrane protein	20	18	2	0	0	20	0	0.95	142.105	NE
Rv1217c	-	Probable tetronasin-transport integral membrane protein ABC transporter	21	20	1	0	0	21	0	1	47.9524	NE
Rv1218c	-	Probable tetronasin-transport ATP-binding protein ABC transporter	6	6	0	0	0	6	0	1	86.6667	NE
Rv1219c	-	Probable transcriptional regulatory protein	10	10	0	0	0	10	0	1	69.9	NE
Rv1220c	-	Probable methyltransferase	11	9	2	0	0	11	0	0.818182	165.667	NE
Rv1221	sigE	Alternative RNA polymerase sigma factor SigE	17	16	1	0	0	17	0	1	28	NE
Rv1222	rseA	Anti-sigma factor RseA	3	2	1	0	0	3	0	0.666667	378	Uncertain
Rv1223	htrA	Probable serine protease HtrA (DEGP protein)	23	18	5	19	1	3	0	0.173913	164.75	ES
Rv1224	tatB	Probable protein TatB	6	6	0	0	5	1	0	0.666667	54.75	GD
Rv1225c	-	hypothetical protein	7	7	0	0	0	7	0	1	155.286	NE
Rv1226c	-	Probable transmembrane protein	15	15	0	0	0	15	0	1	120	NE
Rv1227c	-	Probable transmembrane protein	6	5	1	0	0	6	0	1	62.1667	NE
Rv1228	lpqX	Probable lipoprotein LpqX	9	9	0	0	0	1	8	1	207.778	GA
Rv1229c	mrp	Probable Mrp-related protein Mrp	17	14	3	14	0	2	1	0.176471	65.3333	ES
Rv1230c	-	Possible membrane protein	20	20	0	0	0	20	0	1	84.25	NE
Rv1231c	-	Probable membrane protein	7	7	0	0	0	7	0	1	103.286	NE
Rv1232c	-	hypothetical protein	11	11	0	0	0	11	0	1	211.727	NE
Rv1233c	-	hypothetical protein	20	15	5	0	0	20	0	0.9	132.944	NE
Rv1234	-	Probable transmembrane protein	9	8	1	0	0	9	0	0.888889	102	NE
Rv1235	lpqY	Probable sugar-binding lipoprotein LpqY	30	26	4	0	0	30	0	0.9	50.1111	NE
Rv1236	sugA	Probable sugar-transport integral membrane protein ABC transporter SugA	19	18	1	0	0	19	0	1	78.3684	NE
Rv1237	sugB	Probable sugar-transport integral membrane protein ABC transporter SugB	13	12	1	0	0	13	0	0.923077	44.6667	NE
Rv1238	sugC	Probable sugar-transport ATP-binding protein ABC transporter SugC	26	25	1	0	0	26	0	0.884615	47.8696	NE
Rv1239c	corA	Possible magnesium and cobalt transport transmembrane protein CorA	26	21	5	0	0	26	0	0.846154	56.4545	NE
Rv1240	mdh	Probable malate dehydrogenase Mdh	5	4	1	0	0	5	0	0	0	NE
Rv1241	vapB33	Possible antitoxin VapB33	1	1	0	0	0	1	0	1	34	Uncertain
Rv1242	vapC33	Possible toxin VapC33 Contains PIN domain	10	10	0	0	0	10	0	1	129.7	NE
Rv1243c	PE_PGRS23	PE-PGRS family protein PE_PGRS23	19	16	3	0	0	19	0	0.894737	91.4118	NE
Rv1244	lpqZ	Probable lipoprotein LpqZ	8	8	0	0	0	8	0	1	96.875	NE
Rv1245c	-	Probable short-chain type dehydrogenase/reductase	14	13	1	0	0	14	0	0.928571	167.462	NE
Rv1246c	relE	Toxin RelE	8	8	0	0	0	8	0	1	155.625	NE
Rv1247c	relB	Antitoxin RelB	6	5	1	0	0	6	0	1	90.8333	NE
Rv1248c	-	Multifunctional alpha-ketoglutarate metabolic enzyme	46	44	2	0	0	46	0	0.847826	21.2564	NE
Rv1249c	-	Possible membrane protein	13	11	2	0	0	13	0	1	177.308	NE
Rv1250	-	Probable drug-transport integral membrane protein	32	28	4	0	0	32	0	1	90.7812	NE
Rv1251c	-	hypothetical protein	61	56	5	0	0	61	0	0.918033	67.4821	NE
Rv1252c	lprE	Probable lipoprotein LprE	8	8	0	0	0	8	0	1	203.375	NE
Rv1253	deaD	Probable cold-shock DeaD-box protein A homolog DeaD (ATP-dependent RNA helicase dead homolog)	35	33	2	0	0	35	0	0.828571	70.5862	NE
Rv1254	-	Probable acyltransferase	27	24	3	25	0	2	0	0.185185	29	ES
Rv1255c	-	Probable transcriptional regulatory protein	10	9	1	0	0	10	0	0.9	69.6667	NE
Rv1256c	cyp130	Probable cytochrome P450 130 Cyp130	16	16	0	0	0	16	0	1	111.875	NE
Rv1257c	-	Probable oxidoreductase	16	12	4	0	0	16	0	0.8125	88.9231	NE
Rv1258c	-	Probable conserved integral membrane transport protein	22	21	1	0	0	22	0	0.954545	133.667	NE
Rv1259	udgB	Probable uracil DNA glycosylase, UdgB	14	13	1	0	0	14	0	0.928571	46.9231	NE
Rv1260	-	Probable oxidoreductase	28	23	5	0	0	28	0	0.821429	56.3043	NE
Rv1261c	-	hypothetical protein	12	12	0	0	0	12	0	1	44.4167	NE
Rv1262c	-	Hypothetical hit-like protein	4	4	0	0	0	4	0	1	83.5	NE
Rv1263	amiB2	Probable amidase AmiB2 (aminohydrolase)	22	21	1	0	0	22	0	1	75.1818	NE
Rv1264	-	Adenylyl cyclase (ATP pyrophosphate-lyase) (adenylate cyclase)	14	10	4	0	0	14	0	0.785714	189.636	NE
Rv1265	-	hypothetical protein	12	12	0	0	0	12	0	0.75	37.8889	NE
Rv1266c	pknH	Probable transmembrane serine/threonine-protein kinase H PknH (protein kinase H) (STPK H)	29	29	0	0	0	29	0	0.965517	131.607	NE
Rv1267c	embR	Probable transcriptional regulatory protein EmbR	21	19	2	0	0	21	0	0.952381	106.95	NE
Rv1268c	-	Hypothetical protein	11	9	2	0	0	11	0	0.818182	222.778	NE
Rv1269c	-	Conserved probable secreted protein	9	9	0	0	0	9	0	1	113.778	NE
Rv1270c	lprA	Possible lipoprotein LprA	12	10	2	0	0	12	0	0.916667	49.3636	NE
Rv1271c	-	Conserved hypothetical secreted protein	8	7	1	0	0	8	0	0.875	72.8571	NE
Rv1272c	-	Probable drugs-transport transmembrane ATP-binding protein ABC transporter	31	28	3	0	0	31	0	0.806452	61.16	NE
Rv1273c	-	Probable drugs-transport transmembrane ATP-binding protein ABC transporter	32	28	4	0	0	32	0	0.875	62.75	NE
Rv1274	lprB	Possible lipoprotein LprB	4	3	1	0	0	4	0	0.75	17	NE
Rv1275	lprC	Possible lipoprotein LprC	7	5	2	0	0	7	0	0.857143	16.3333	NE
Rv1276c	-	hypothetical protein	8	6	2	0	0	8	0	0.875	19.1429	NE
Rv1277	-	hypothetical protein	20	19	1	0	0	20	0	1	105.55	NE
Rv1278	-	Hypothetical protein	28	24	4	0	0	28	0	0.857143	47.3333	NE
Rv1279	-	Probable dehydrogenase FAD flavoprotein GMC oxidoreductase	30	29	1	0	0	30	0	0.966667	99.7931	NE
Rv1280c	oppA	Probable periplasmic oligopeptide-binding lipoprotein OppA	26	23	3	0	0	26	0	0.961538	78.72	NE
Rv1281c	oppD	Probable oligopeptide-transport ATP-binding protein ABC transporter OppD	28	20	8	0	0	28	0	0.785714	25.5	NE
Rv1282c	oppC	Probable oligopeptide-transport integral membrane protein ABC transporter OppC	16	15	1	0	0	16	0	0.875	62.7143	NE
Rv1283c	oppB	Probable oligopeptide-transport integral membrane protein ABC transporter OppB	21	18	3	0	0	21	0	0.904762	44.1053	NE
Rv1284	canA	Beta-carbonic anhydrase	7	5	2	0	0	7	0	0.714286	51.8	NE
Rv1285	cysD	Probable sulfate adenylyltransferase subunit 2 CysD	16	14	2	0	8	8	0	0.75	10.25	NE
Rv1286	cysN	Probable bifunctional enzyme CysN/CysC: sulfate adenyltransferase (subunit 1) + adenylylsulfate kinase	35	33	2	0	23	12	0	0.828571	27.4138	GD
Rv1287	-	hypothetical protein	13	11	2	0	0	13	0	1	66.1538	NE
Rv1288	-	hypothetical protein	34	34	0	0	0	34	0	1	177.971	NE
Rv1289	-	hypothetical protein	11	10	1	0	0	11	0	1	88.7273	NE
Rv1290c	-	hypothetical protein	35	32	3	0	0	35	0	0.971429	185.471	NE
Rv1290A	-	Hypothetical protein	7	5	2	0	0	7	0	1	40.5714	NE
Rv1291c	-	Conserved hypothetical secreted protein	4	4	0	0	0	4	0	1	61	NE
Rv1292	argS	Probable arginyl-tRNA synthetase ArgS (ARGRS) (arginine--tRNA ligase)	34	30	4	34	0	0	0	0	0	ES
Rv1293	lysA	Diaminopimelate decarboxylase LysA (DAP decarboxylase)	27	24	3	27	0	0	0	0	0	ES
Rv1294	thrA	Probable homoserine dehydrogenase ThrA	24	22	2	24	0	0	0	0	0	ES
Rv1295	thrC	Threonine synthase ThrC (ts)	21	19	2	21	0	0	0	0.047619	2	ES
Rv1296	thrB	Probable homoserine kinase ThrB	16	13	3	15	0	1	0	0.125	3.5	ES
Rv1297	rho	Probable transcription termination factor Rho homolog	22	21	1	18	0	4	0	0.0454545	10	ES
Rv1298	rpmE	50S ribosomal protein L31 RpmE	7	7	0	0	0	7	0	0.857143	19.6667	NE
Rv1299	prfA	Probable peptide chain release factor 1 PrfA (RF-1)	14	13	1	14	0	0	0	0	0	ES
Rv1300	hemK	Probable HemK protein homolog HemK	14	11	3	0	14	0	0	0.428571	1.5	GD
Rv1301	-	hypothetical protein	11	9	2	0	11	0	0	0.454545	1.2	GD
Rv1302	rfe	Probable undecapaprenyl-phosphate alpha-N-acetylglucosaminyltransferase Rfe (UDP-GlcNAc transferase)	20	20	0	16	0	4	0	0.2	292.25	ES
Rv1303	-	hypothetical protein	4	4	0	0	0	4	0	0.25	91	NE
Rv1304	atpB	Probable ATP synthase a chain AtpB (protein 6)	11	11	0	10	0	1	0	0.0909091	43	ES
Rv1305	atpE	Probable ATP synthase C chain AtpE (lipid-binding protein) (dicyclohexylcarbodiimide-binding protein)	8	6	2	7	0	1	0	0.125	1	ES
Rv1306	atpF	Probable ATP synthase B chain AtpF	4	4	0	4	0	0	0	0	0	ES
Rv1307	atpH	Probable ATP synthase delta chain AtpH	20	20	0	20	0	0	0	0.05	2	ES
Rv1308	atpA	Probable ATP synthase alpha chain AtpA	26	23	3	25	0	1	0	0.0384615	59	ES
Rv1309	atpG	Probable ATP synthase gamma chain AtpG	19	19	0	18	0	0	1	0.0526316	8	ES
Rv1310	atpD	Probable ATP synthase beta chain AtpD	20	19	1	20	0	0	0	0	0	ES
Rv1311	atpC	Probable ATP synthase epsilon chain AtpC	2	2	0	1	0	1	0	0.5	2	Uncertain
Rv1312	-	Conserved hypothetical secreted protein	10	9	1	0	0	10	0	0.9	24.4444	NE
Rv1313c	-	Possible transposase	17	16	1	0	0	17	0	1	118.706	NE
Rv1314c	-	hypothetical protein	16	15	1	0	0	16	0	0.9375	132.867	NE
Rv1315	murA	Probable UDP-N-acetylglucosamine 1-carboxyvinyltransferase MurA	17	15	2	16	0	1	0	0.0588235	6	ES
Rvnr01	rrs	16S rRNA	63	62	1	63	0	0	0	0.031746	1	ES
Rv1316c	ogt	Methylated-DNA--protein-cysteine methyltransferase Ogt (6-O-methylguanine-DNA methyltransferase) (O-6-methylguanine-DNA-alkyltransferase)	9	8	1	0	0	9	0	1	162.556	NE
Rv1317c	alkA	Probable bifunctional regulatory protein and DNA repair enzyme AlkA (regulatory protein of adaptative response) (methylphosphotriester-DNA--protein-cysteine S-methyltransferase)	13	12	1	0	0	13	0	1	112.692	NE
Rv1318c	-	Possible adenylate cyclase (ATP pyrophosphate-lyase) (adenylyl cyclase)	20	18	2	0	0	20	0	0.9	164.444	NE
Rv1319c	-	Possible adenylate cyclase (ATP pyrophosphate-lyase) (adenylyl cyclase)	29	26	3	0	0	29	0	0.965517	173.286	NE
Rv1320c	-	Possible adenylate cyclase (ATP pyrophosphate-lyase) (adenylyl cyclase)	30	28	2	0	0	30	0	0.966667	177.138	NE
Rv1321	-	hypothetical protein	12	11	1	0	0	12	0	0.916667	168.364	NE
Rv1322	-	hypothetical protein	6	6	0	0	0	6	0	1	133	NE
Rv1322A	-	hypothetical protein	7	7	0	0	0	7	0	1	97.5714	NE
Rv1323	fadA4	Probable acetyl-CoA acetyltransferase FadA4 (acetoacetyl-CoA thiolase)	15	13	2	0	0	15	0	0.866667	152.462	NE
Rv1324	-	Possible thioredoxin	6	5	1	0	0	6	0	0.833333	47.8	NE
Rv1325c	PE_PGRS24	PE-PGRS family protein PE_PGRS24	11	8	3	0	0	11	0	0.818182	32.5556	NE
Rv1326c	glgB	1,4-alpha-glucan branching enzyme GlgB (glycogen branching enzyme)	43	42	1	42	0	1	0	0.0465116	9.5	ES
Rv1327c	glgE	Probable glucanase GlgE	39	35	4	39	0	0	0	0.025641	1	ES
Rv1328	glgP	Probable glycogen phosphorylase GlgP	45	42	3	0	0	45	0	0.955556	37.093	NE
Rv1329c	dinG	Probable ATP-dependent helicase DinG	25	16	9	0	0	25	0	0.92	75.087	NE
Rv1330c	pncB1	Nicotinic acid phosphoribosyltransferase PncB1	23	21	2	0	0	23	0	0.913043	104.381	NE
Rv1331	-	hypothetical protein	5	5	0	0	0	5	0	1	236.2	NE
Rv1332	-	Probable transcriptional regulatory protein	7	7	0	0	0	7	0	1	61.7143	NE
Rv1333	-	Probable hydrolase	13	10	3	0	0	13	0	0.923077	122.25	NE
Rv1334	mec	Possible hydrolase	12	12	0	0	0	8	4	1	196.167	NE
Rv1335	cysO	Sulfur carrier protein CysO	5	5	0	0	0	0	5	1	449	GA
Rv1336	cysM	Cysteine synthase B CysM (CSASE B) (O-phosphoserine sulfhydrylase B) (O-phosphoserine (thiol)-lyase B)	19	17	2	0	0	0	19	1	201	GA
Rv1337	-	Probable integral membrane protein	13	12	1	0	0	0	13	1	216.615	GA
Rv1338	murI	Probable glutamate racemase MurI	17	16	1	16	0	1	0	0.0588235	256	ES
Rv1339	-	hypothetical protein	20	17	3	0	0	20	0	0.95	69.2105	NE
Rv1340	rphA	Probable ribonuclease RphA (RNase PH) (tRNA nucleotidyltransferase)	13	11	2	0	0	13	0	0.923077	31.8333	NE
Rv1341	-	hypothetical protein	6	5	1	0	0	6	0	1	164.5	NE
Rv1342c	-	hypothetical protein	6	5	1	0	5	1	0	0.833333	135.4	GD
Rv1343c	lprD	Probable conserved lipoprotein LprD	12	12	0	0	11	1	0	0.5	9.83333	GD
Rv1344	mbtL	Acyl carrier protein (ACP) MbtL	10	8	2	0	0	10	0	1	201.5	NE
Rv1345	mbtM	Probable fatty acyl-AMP ligase MbtM	23	19	4	0	0	23	0	0.956522	115.182	NE
Rv1346	mbtN	Acyl-CoA dehydrogenase MbtN	15	13	2	0	0	15	0	0.866667	47.0769	NE
Rv1347c	mbtK	Lysine N-acetyltransferase MbtK	15	14	1	0	0	15	0	0.8	19	NE
Rv1348	irtA	Iron-regulated transporter IrtA	38	34	4	11	8	19	0	0.552632	24.619	ESD
Rv1349	irtB	Iron-regulated transporter IrtB	20	17	3	0	15	5	0	0.7	12.7143	GD
Rv1350	fabG2	Probable 3-oxoacyl-[acyl-carrier protein] reductase FabG2 (3-ketoacyl-acyl carrier protein reductase)	15	13	2	0	0	15	0	0.866667	46.6154	NE
Rv1351	-	Hypothetical protein	10	8	2	0	0	10	0	0.9	76.7778	NE
Rv1352	-	hypothetical protein	6	6	0	0	0	6	0	0.833333	104.8	NE
Rv1353c	-	Probable transcriptional regulatory protein	13	12	1	0	0	13	0	0.923077	54.9167	NE
Rv1354c	-	hypothetical protein	44	40	4	0	0	44	0	0.886364	59.2308	NE
Rv1355c	moeY	Possible molybdopterin biosynthesis protein MoeY	41	37	4	0	0	41	0	0.829268	32.7059	NE
Rv1356c	-	Hypothetical protein	28	26	2	0	0	28	0	0.857143	72.25	NE
Rv1357c	-	hypothetical protein	14	14	0	0	0	14	0	1	78	NE
Rv1358	-	Probable transcriptional regulatory protein	74	68	6	0	0	74	0	0.986486	75.863	NE
Rv1359	-	Probable transcriptional regulatory protein	17	16	1	0	0	17	0	0.941176	55.125	NE
Rv1360	-	Probable oxidoreductase	14	13	1	0	0	14	0	1	205.929	NE
Rv1361c	PPE19	PPE family protein PPE19	15	13	2	0	0	15	0	0.933333	185.786	NE
Rv1362c	-	Possible membrane protein	15	14	1	0	0	15	0	0.933333	123.643	NE
Rv1363c	-	Possible membrane protein	8	8	0	0	0	8	0	1	106.25	NE
Rv1364c	-	Possible sigma factor regulatory protein	33	30	3	0	0	33	0	1	84.3636	NE
Rv1365c	rsfA	Anti-anti-sigma factor RsfA (anti-sigma factor antagonist) (regulator of sigma F A)	6	6	0	0	0	6	0	1	160.833	NE
Rv1366	-	Hypothetical protein	19	18	1	0	0	19	0	0.947368	113.333	NE
Rv1366A	-	hypothetical protein	6	6	0	0	0	6	0	1	138.833	NE
Rv1367c	-	hypothetical protein	17	14	3	0	0	17	0	0.882353	134.8	NE
Rv1368	lprF	Probable conserved lipoprotein LprF	8	7	1	0	0	8	0	1	266.875	NE
Rv1369c	-	Probable transposase	26	24	2	0	0	26	0	0.961538	174.44	NE
Rv1370c	-	Putative transposase for insertion sequence element IS6110 (fragment)	5	5	0	0	0	5	0	1	159.2	NE
Rv1371	-	Probable conserved membrane protein	30	28	2	0	0	30	0	0.9	44.8519	NE
Rv1372	-	hypothetical protein	18	16	2	0	0	18	0	0.833333	44.7333	NE
Rv1373	-	Glycolipid sulfotransferase	19	18	1	0	0	19	0	0.947368	212.222	NE
Rv1374c	-	Hypothetical protein	14	14	0	0	0	14	0	1	180.5	NE
Rv1375	-	hypothetical protein	22	20	2	0	0	22	0	1	269.773	NE
Rv1376	-	hypothetical protein	17	16	1	0	0	17	0	1	148.882	NE
Rv1377c	-	Putative transferase	14	11	3	0	0	14	0	0.928571	103.231	NE
Rv1378c	-	hypothetical protein	25	22	3	0	0	25	0	0.88	113.864	NE
Rv1379	pyrR	Probable pyrimidine operon regulatory protein PyrR	7	7	0	0	0	7	0	0.714286	17.4	NE
Rv1380	pyrB	Probable aspartate carbamoyltransferase PyrB (ATCase) (aspartate transcarbamylase)	13	11	2	13	0	0	0	0	0	ES
Rv1381	pyrC	Probable dihydroorotase PyrC (DHOase)	11	10	1	11	0	0	0	0	0	ES
Rv1382	-	Probable export or membrane protein	6	4	2	5	1	0	0	0.166667	8	ES
Rv1383	carA	Probable carbamoyl-phosphate synthase small chain CarA (carbamoyl-phosphate synthetase glutamine chain)	13	13	0	13	0	0	0	0.0769231	1	ES
Rv1384	carB	Probable carbamoyl-phosphate synthase large chain CarB (carbamoyl-phosphate synthetase ammonia chain)	46	41	5	46	0	0	0	0	0	ES
Rv1385	pyrF	Probable orotidine 5'-phosphate decarboxylase PyrF (OMP decarboxylase) (ompdecase)	7	7	0	6	0	0	1	0.285714	26	ES
Rv1386	PE15	PE family protein PE15	6	6	0	0	0	0	6	1	203.5	GA
Rv1387	PPE20	PPE family protein PPE20	26	24	2	0	0	13	13	1	202.692	NE
Rv1388	mihF	Putative integration host factor MihF	8	8	0	0	0	8	0	0.625	10	NE
Rv1389	gmk	Probable guanylate kinase Gmk	6	5	1	6	0	0	0	0	0	ES
Rv1390	rpoZ	Probable DNA-directed RNA polymerase (omega chain) RpoZ (transcriptase omega chain) (RNA polymerase omega subunit)	8	8	0	8	0	0	0	0	0	ES
Rv1391	dfp	Probable DNA/pantothenate metabolism flavoprotein homolog Dfp	21	20	1	18	0	3	0	0.142857	54.3333	ES
Rv1392	metK	Probable S-adenosylmethionine synthetase MetK (mat) (AdoMet synthetase) (methionine adenosyltransferase)	20	17	3	19	0	1	0	0.05	135	ES
Rv1393c	-	Probable monoxygenase	28	26	2	0	0	28	0	0.964286	137.037	NE
Rv1394c	cyp132	Probable cytochrome P450 132 Cyp132	19	19	0	0	0	19	0	1	126.263	NE
Rv1395	-	Transcriptional regulatory protein	18	16	2	0	0	18	0	0.888889	69.25	NE
Rv1396c	PE_PGRS25	PE-PGRS family protein PE_PGRS25	13	10	3	0	0	13	0	0.769231	119.6	NE
Rv1397c	vapC10	Possible toxin VapC10	6	5	1	0	0	6	0	1	67.1667	NE
Rv1398c	vapB10	Possible antitoxin VapB10	4	4	0	0	0	4	0	1	103.25	NE
Rv1399c	nlhH	Probable non lipolytic carboxylesterase NlhH	16	16	0	0	0	16	0	0.9375	83.1333	NE
Rv1400c	lipI	Probable lipase LipH	19	18	1	0	0	19	0	0.842105	41.1875	NE
Rv1401	-	Possible membrane protein	9	9	0	0	0	9	0	1	19.1111	NE
Rv1402	priA	Putative primosomal protein N' PriA (replication factor Y)	28	24	4	27	0	1	0	0.0714286	20	ES
Rv1403c	-	Putative methyltransferase	16	16	0	0	0	16	0	1	135.625	NE
Rv1404	-	Probable transcriptional regulatory protein	8	7	1	0	0	8	0	1	50.25	NE
Rv1405c	-	Putative methyltransferase	12	12	0	0	0	12	0	1	279.417	NE
Rv1406	fmt	Probable methionyl-tRNA formyltransferase Fmt	9	8	1	0	9	0	0	0.666667	3.83333	GD
Rv1407	fmu	Probable Fmu protein (sun protein)	21	17	4	0	0	21	0	0.904762	64.9474	NE
Rv1408	rpe	Probable ribulose-phosphate 3-epimerase Rpe (PPE) (R5P3E) (pentose-5-phosphate 3-epimerase)	13	12	1	0	12	1	0	0.615385	14	GD
Rv1409	ribG	Probable bifunctional riboflavin biosynthesis protein RibG : diaminohydroxyphosphoribosylaminopyrimidine deaminase (riboflavin-specific deaminase) + 5-amino-6-(5-phosphoribosylamino) uracil reductase (HTP reductase)	14	13	1	13	0	1	0	0.0714286	61	ES
Rv1410c	-	Aminoglycosides/tetracycline-transport integral membrane protein	31	29	2	0	0	28	3	0.967742	1818.87	NE
Rv1411c	lprG	Conserved lipoprotein LprG	9	8	1	0	0	9	0	0.888889	111.375	NE
Rv1412	ribC	Probable riboflavin synthase alpha chain RibC (RibE)	7	6	1	0	0	7	0	0.285714	13.5	NE
Rv1413	-	hypothetical protein	6	6	0	0	0	6	0	1	215.333	NE
Rv1414	-	hypothetical protein	4	4	0	0	0	4	0	1	206.25	NE
Rv1415	ribA2	Probable riboflavin biosynthesis protein RibA2 : GTP cyclohydrolase II + 3,4-dihydroxy-2-butanone 4-phosphate synthase (DHBP synthase)	15	15	0	15	0	0	0	0	0	ES
Rv1416	ribH	Probable riboflavin synthase beta chain RibH (6,7-dimethyl-8-ribityllumazine synthase) (DMRL synthase) (lumazine synthase)	4	1	3	4	0	0	0	0.25	1	ES
Rv1417	-	Possible conserved membrane protein	8	5	3	0	0	8	0	0.75	24.1667	NE
Rv1418	lprH	Probable lipoprotein LprH	15	14	1	0	0	15	0	0.933333	91.8571	NE
Rv1419	-	hypothetical protein	6	5	1	0	0	6	0	1	93.8333	NE
Rv1420	uvrC	Probable excinuclease ABC (subunit C-nuclease) UvrC	29	27	2	0	0	29	0	0.862069	54.84	NE
Rv1421	-	hypothetical protein	20	18	2	0	0	20	0	0.9	48.3333	NE
Rv1422	-	hypothetical protein	11	9	2	0	0	11	0	0.909091	127.8	NE
Rv1423	whiA	Probable transcriptional regulatory protein WhiA	12	12	0	10	0	2	0	0.166667	3	ES
Rv1424c	-	Possible membrane protein	20	18	2	0	0	20	0	0.95	90.6316	NE
Rv1425	-	Possible triacylglycerol synthase (diacylglycerol acyltransferase)	19	18	1	0	0	19	0	0.947368	152.556	NE
Rv1426c	lipO	Probable esterase LipO	29	26	3	0	0	29	0	0.896552	29.6154	NE
Rv1427c	fadD12	Possible long-chain-fatty-acid--CoA ligase FadD12 (fatty-acid-CoA synthetase) (fatty-acid-CoA synthase)	20	19	1	0	0	20	0	0.95	70.2105	NE
Rv1428c	-	hypothetical protein	19	18	1	0	0	19	0	1	110.895	NE
Rv1429	-	hypothetical protein	23	21	2	0	0	23	0	0.956522	98.0909	NE
Rv1430	PE16	PE family protein PE16	40	38	2	0	0	40	0	0.975	93.7949	NE
Rv1431	-	hypothetical protein	25	24	1	0	0	25	0	0.92	94.0435	NE
Rv1432	-	Probable dehydrogenase	16	15	1	0	0	16	0	0.9375	28	NE
Rv1433	-	Possible conserved exported protein	18	17	1	0	0	18	0	0.944444	222.412	NE
Rv1434	-	Hypothetical protein	1	1	0	0	0	1	0	1	110	Uncertain
Rv1435c	-	Probable conserved proline, glycine, valine-rich secreted protein	16	9	7	0	0	16	0	0.625	100.2	NE
Rv1436	gap	Probable glyceraldehyde 3-phosphate dehydrogenase Gap (GAPDH)	15	15	0	0	15	0	0	0.8	3	GD
Rv1437	pgk	Probable phosphoglycerate kinase Pgk	16	15	1	0	16	0	0	0.8125	3.38462	GD
Rv1438	tpi	Probable triosephosphate isomerase Tpi (TIM)	16	16	0	16	0	0	0	0	0	ES
Rv1439c	-	hypothetical protein	7	7	0	0	0	7	0	1	217.857	NE
Rv1440	secG	Probable protein-export membrane protein (translocase subunit) SecG	6	3	3	0	0	6	0	0.333333	45.5	NE
Rv1441c	PE_PGRS26	PE-PGRS family protein PE_PGRS26	18	14	4	0	0	18	0	0.944444	56	NE
Rv1442	bisC	Probable biotin sulfoxide reductase BisC (BDS reductase) (BSO reductase)	38	36	2	0	0	38	0	0.947368	136	NE
Rv1443c	-	hypothetical protein	3	3	0	0	0	3	0	1	21.6667	NE
Rv1444c	-	hypothetical protein	3	3	0	0	0	3	0	1	42.3333	NE
Rv1445c	devB	Probable 6-phosphogluconolactonase DevB (6PGL)	10	8	2	0	0	10	0	0.7	29.2857	NE
Rv1446c	opcA	Putative OXPP cycle protein OpcA	15	11	4	0	0	15	0	0.8	21	NE
Rv1447c	zwf2	Probable glucose-6-phosphate 1-dehydrogenase Zwf2 (G6PD)	20	20	0	0	0	20	0	1	43.7	NE
Rv1448c	tal	Probable transaldolase Tal	13	10	3	0	0	13	0	0.846154	24	NE
Rv1449c	tkt	Transketolase Tkt (TK)	26	24	2	25	0	1	0	0.0769231	10.5	ES
Rv1450c	PE_PGRS27	PE-PGRS family protein PE_PGRS27	33	18	15	0	0	33	0	0.727273	110.375	NE
Rv1451	ctaB	Probable cytochrome C oxidase assembly factor CtaB	16	13	3	0	16	0	0	0.4375	2.42857	GD
Rv1452c	PE_PGRS28	PE-PGRS family protein PE_PGRS28	17	13	4	0	0	12	5	0.823529	146.214	NE
Rv1453	-	Possible transcriptional activator protein	12	11	1	0	0	0	12	1	199.167	GA
Rv1454c	qor	Probable quinone reductase Qor (NADPH:quinone reductase) (zeta-crystallin homolog protein)	17	15	2	0	0	0	17	1	242.706	GA
Rv1455	-	hypothetical protein	13	11	2	1	0	0	12	0.846154	253.273	GA
Rv1456c	-	Probable unidentified antibiotic-transport integral membrane ABC transporter	15	13	2	14	0	1	0	0.266667	73	ES
Rv1457c	-	Probable unidentified antibiotic-transport integral membrane ABC transporter	8	6	2	0	6	2	0	0.75	3.16667	GD
Rv1458c	-	Probable unidentified antibiotic-transport ATP-binding protein ABC transporter	14	13	1	0	11	3	0	0.857143	7.83333	GD
Rv1459c	-	Possible conserved integral membrane protein	26	25	1	18	0	8	0	0.346154	110	ESD
Rv1460	-	Probable transcriptional regulatory protein	9	7	2	0	0	9	0	0.777778	31.8571	NE
Rv1461	-	hypothetical protein	59	59	0	59	0	0	0	0	0	ES
Rv1462	-	hypothetical protein	14	13	1	14	0	0	0	0	0	ES
Rv1463	-	Probable conserved ATP-binding protein ABC transporter	12	11	1	12	0	0	0	0.0833333	1	ES
Rv1464	csd	Probable cysteine desulfurase Csd	15	14	1	15	0	0	0	0	0	ES
Rv1465	-	Possible nitrogen fixation related protein	8	8	0	7	0	1	0	0.125	48	ES
Rv1466	-	hypothetical protein	1	1	0	0	0	1	0	1	4	Uncertain
Rv1467c	fadE15	Probable acyl-CoA dehydrogenase FadE15	28	28	0	0	0	28	0	0.964286	83.2593	NE
Rv1468c	PE_PGRS29	PE-PGRS family protein PE_PGRS29	11	9	2	0	0	11	0	0.909091	63	NE
Rv1469	ctpD	Probable cation transporter P-type ATPase D CtpD	21	19	2	0	0	21	0	1	70.619	NE
Rv1470	trxA	Probable thioredoxin TrxA	5	5	0	0	0	5	0	1	223	NE
Rv1471	trxB1	Probable thioredoxin TrxB1	3	3	0	0	0	3	0	1	88.3333	NE
Rv1472	echA12	Possible enoyl-CoA hydratase EchA12 (enoyl hydrase) (unsaturated acyl-CoA hydratase) (crotonase)	16	15	1	0	0	16	0	0.9375	192.133	NE
Rv1473	-	Probable macrolide-transport ATP-binding protein ABC transporter	25	23	2	0	0	25	0	0.96	58.0417	NE
Rv1473A	-	Possible transcriptional regulatory protein	4	4	0	0	0	4	0	1	99.75	NE
Rv1474c	-	Probable transcriptional regulatory protein	8	5	3	0	0	8	0	0.875	77	NE
Rv1475c	acn	Probable iron-regulated aconitate hydratase Acn (citrate hydro-lyase) (aconitase)	56	52	4	55	0	1	0	0.0357143	59	ES
Rv1476	-	Possible membrane protein	7	7	0	6	0	1	0	0.285714	3.5	ES
Rv1477	ripA	Peptidoglycan hydrolase	25	21	4	12	0	13	0	0.52	48.3846	ESD
Rv1478	-	Possible invasion protein	9	8	1	0	0	9	0	0.888889	214	NE
Rv1479	moxR1	Probable transcriptional regulatory protein MoxR1	14	12	2	14	0	0	0	0	0	ES
Rv1480	-	hypothetical protein	6	5	1	5	0	0	1	0.166667	373	ES
Rv1481	-	Probable membrane protein	14	12	2	13	0	1	0	0.0714286	287	ES
Rv1482c	-	hypothetical protein	15	14	1	0	0	15	0	1	163.2	NE
Rv1483	fabG1	3-oxoacyl-[acyl-carrier protein] reductase FabG1 (3-ketoacyl-acyl carrier protein reductase) (mycolic acid biosynthesis a protein)	13	12	1	13	0	0	0	0.0769231	1	ES
Rv1484	inhA	NADH-dependent enoyl-[acyl-carrier-protein] reductase InhA (NADH-dependent enoyl-ACP reductase)	10	8	2	10	0	0	0	0	0	ES
Rv1485	hemZ	Ferrochelatase HemZ (protoheme ferro-lyase) (heme synthetase)	25	21	4	24	0	1	0	0.04	1	ES
Rv1486c	-	hypothetical protein	8	7	1	0	0	8	0	1	95.75	NE
Rv1487	-	hypothetical protein	4	4	0	0	0	4	0	1	161.5	NE
Rv1488	-	Possible exported conserved protein	16	14	2	0	0	16	0	1	218.312	NE
Rv1489	-	hypothetical protein	7	7	0	0	0	7	0	1	297.714	NE
Rv1489A	-	hypothetical protein	4	4	0	0	0	4	0	1	93	NE
Rv1490	-	Probable membrane protein	38	37	1	0	0	38	0	0.868421	43.4848	NE
Rv1491c	-	hypothetical protein	15	11	4	0	0	15	0	1	125.133	NE
Rv1492	mutA	Probable methylmalonyl-CoA mutase small subunit MutA (MCM)	17	14	3	0	0	17	0	0.882353	90.1333	NE
Rv1493	mutB	Probable methylmalonyl-CoA mutase large subunit MutB (MCM)	32	30	2	0	0	32	0	0.90625	129.552	NE
Rv1494	mazE4	Possible antitoxin MazE4	8	7	1	0	0	8	0	0.625	67.6	NE
Rv1495	mazF4	Possible toxin MazF4	6	5	1	0	0	6	0	1	106	NE
Rv1496	-	Possible transport system kinase	9	9	0	0	0	9	0	1	125.556	NE
Rv1497	lipL	Probable esterase LipL	17	17	0	0	0	17	0	0.941176	130.875	NE
Rv1498c	-	Probable methyltransferase	17	15	2	0	0	17	0	0.941176	178.438	NE
Rv1498A	-	hypothetical protein	3	3	0	0	0	0	3	1	367.333	GA
Rv1499	-	Hypothetical protein	5	5	0	0	0	0	5	1	374	GA
Rv1500	-	Probable glycosyltransferase	36	36	0	0	16	16	4	0.75	152.63	NE
Rv1501	-	hypothetical protein	34	34	0	0	0	34	0	0.882353	45.7	NE
Rv1502	-	Hypothetical protein	33	31	2	0	0	33	0	0.818182	34.1481	NE
Rv1503c	-	hypothetical protein	18	18	0	0	0	18	0	0.944444	191.471	NE
Rv1504c	-	hypothetical protein	13	13	0	0	0	13	0	1	244.846	NE
Rv1505c	-	hypothetical protein	27	26	1	0	7	20	0	0.777778	67	NE
Rv1506c	-	Hypothetical protein	20	20	0	0	0	20	0	0.85	40.8824	NE
Rv1507c	-	hypothetical protein	29	28	1	0	7	22	0	0.793103	24.6522	NE
Rv1507A	-	Hypothetical protein	18	18	0	0	0	18	0	0.777778	71.8571	NE
Rv1508c	-	Probable membrane protein	44	43	1	0	0	44	0	1	218.386	NE
Rv1508A	-	hypothetical protein	14	14	0	0	0	14	0	1	79.3571	NE
Rv1509	-	Hypothetical protein	21	19	2	0	0	21	0	0.809524	63.0588	NE
Rv1510	-	Conserved probable membrane protein	23	22	1	0	0	23	0	1	211.391	NE
Rv1511	gmdA	GDP-D-mannose dehydratase GmdA (GDP-mannose 4,6 dehydratase) (GMD)	20	18	2	0	0	20	0	0.9	204	NE
Rv1512	epiA	Probable nucleotide-sugar epimerase EpiA	13	13	0	0	0	13	0	0.846154	41.3636	NE
Rv1513	-	hypothetical protein	7	7	0	0	0	7	0	0.857143	24.6667	NE
Rv1514c	-	hypothetical protein	19	16	3	0	0	19	0	0.842105	51.625	NE
Rv1515c	-	hypothetical protein	18	14	4	0	0	18	0	0.833333	51.8667	NE
Rv1516c	-	Probable sugar transferase	11	10	1	0	0	11	0	0.909091	56.3	NE
Rv1517	-	hypothetical protein	15	10	5	0	0	15	0	0.8	64.5833	NE
Rv1518	-	hypothetical protein	13	12	1	0	0	13	0	0.923077	61.0833	NE
Rv1519	-	hypothetical protein	3	2	1	0	0	3	0	1	154.333	NE
Rv1520	-	Probable sugar transferase	26	24	2	0	0	26	0	1	222.923	NE
Rv1521	fadD25	Probable fatty-acid-AMP ligase FadD25 (fatty-acid-AMP synthetase) (fatty-acid-AMP synthase)	39	37	2	0	0	39	0	0.948718	112.622	NE
Rv1522c	mmpL12	Probable conserved transmembrane transport protein MmpL12	52	48	4	0	0	52	0	0.903846	129.872	NE
Rv1523	-	Probable methyltransferase	21	20	1	0	0	21	0	1	155.714	NE
Rv1524	-	Probable glycosyltransferase	14	13	1	0	0	14	0	1	44.9286	NE
Rv1525	wbbL2	Possible rhamnosyl transferase WbbL2	23	21	2	0	0	23	0	0.782609	24.7778	NE
Rv1526c	-	Probable glycosyltransferase	19	18	1	0	0	19	0	0.842105	94.3125	NE
Rv1527c	pks5	Probable polyketide synthase Pks5	100	92	8	0	0	100	0	0.94	94.6702	NE
Rv1528c	papA4	Probable conserved polyketide synthase associated protein PapA4	7	7	0	0	0	7	0	1	151.857	NE
Rv1529	fadD24	Probable fatty-acid-AMP ligase FadD24 (fatty-acid-AMP synthetase) (fatty-acid-AMP synthase)	37	37	0	0	0	37	0	0.945946	56.1429	NE
Rv1530	adh	Probable alcohol dehydrogenase Adh	25	22	3	0	0	25	0	0.92	38.5217	NE
Rv1531	-	hypothetical protein	8	8	0	0	0	8	0	0.875	54.2857	NE
Rv1532c	-	hypothetical protein	6	6	0	0	0	6	0	1	87.5	NE
Rv1533	-	hypothetical protein	11	9	2	0	0	11	0	0.909091	91.2	NE
Rv1534	-	Probable transcriptional regulator	17	14	3	0	0	17	0	1	59.9412	NE
Rv1535	-	hypothetical protein	5	5	0	0	0	5	0	1	245.8	NE
Rv1536	ileS	Isoleucyl-tRNA synthetase IleS	79	69	10	79	0	0	0	0.0253165	1	ES
Rv1537	dinX	Probable DNA polymerase IV DinX (pol IV 1) (DNA nucleotidyltransferase (DNA-directed))	14	13	1	0	0	14	0	1	63.7857	NE
Rv1538c	ansA	Probable L-aparaginase AnsA	14	13	1	0	0	14	0	0.928571	65.9231	NE
Rv1539	lspA	Probable lipoprotein signal peptidase LspA	9	9	0	0	7	2	0	0.777778	25.4286	GD
Rv1540	-	Conserved hypothetical protein member of yabO/yceC/yfiI family	14	12	2	0	14	0	0	0.785714	2.63636	GD
Rv1541c	lprI	Possible lipoprotein LprI	9	9	0	0	0	9	0	1	139.111	NE
Rv1542c	glbN	Hemoglobin GlbN	8	8	0	0	0	8	0	1	149.625	NE
Rv1543	-	Possible fatty acyl-CoA reductase	15	14	1	0	0	15	0	0.933333	276.786	NE
Rv1544	-	Possible ketoacyl reductase	11	10	1	0	0	11	0	0.909091	192.8	NE
Rv1545	-	Hypothetical protein	4	3	1	0	0	4	0	1	145.5	NE
Rv1546	-	hypothetical protein	6	5	1	0	0	6	0	1	181.667	NE
Rv1547	dnaE1	Probable DNA polymerase III (alpha chain) DnaE1 (DNA nucleotidyltransferase)	48	44	4	47	0	1	0	0.0208333	271	ES
Rv1548c	PPE21	PPE family protein PPE21	43	36	7	0	0	43	0	0.883721	114.368	NE
Rv1549	fadD11.1	Possible fatty-acid-CoA ligase FadD11.1 (fatty-acid-CoA synthetase) (fatty-acid-CoA synthase)	9	8	1	0	0	9	0	1	208.333	NE
Rv1550	fadD11	Probable fatty-acid-CoA ligase FadD11 (fatty-acid-CoA synthetase) (fatty-acid-CoA synthase)	28	26	2	0	0	28	0	0.964286	163.259	NE
Rv1551	plsB1	Possible acyltransferase PlsB1	33	30	3	0	0	33	0	0.939394	87.1935	NE
Rv1552	frdA	Probable fumarate reductase [flavoprotein subunit] FrdA (fumarate dehydrogenase) (fumaric hydrogenase)	41	36	5	0	0	41	0	0.95122	57.1795	NE
Rv1553	frdB	Probable fumarate reductase [iron-sulfur subunit] FrdB (fumarate dehydrogenase) (fumaric hydrogenase)	14	13	1	0	0	14	0	0.928571	131.769	NE
Rv1554	frdC	Probable fumarate reductase [membrane anchor subunit] FrdC (fumarate dehydrogenase) (fumaric hydrogenase)	10	9	1	0	0	10	0	1	107.7	NE
Rv1555	frdD	Probable fumarate reductase [membrane anchor subunit] FrdD (fumarate dehydrogenase) (fumaric hydrogenase)	5	5	0	0	0	5	0	1	234.8	NE
Rv1556	-	Possible regulatory protein	14	14	0	0	0	14	0	1	123.786	NE
Rv1557	mmpL6	Probable conserved transmembrane transport protein MmpL6	21	18	3	0	0	21	0	0.952381	178.05	NE
Rv1558	-	hypothetical protein	10	9	1	0	0	10	0	1	225.6	NE
Rv1559	ilvA	Probable threonine dehydratase IlvA	27	24	3	26	0	1	0	0.037037	109	ES
Rv1560	vapB11	Possible antitoxin VapB11	3	3	0	0	0	3	0	1	18	NE
Rv1561	vapC11	Possible toxin VapC11	9	9	0	0	0	9	0	1	81.6667	NE
Rv1562c	treZ	Maltooligosyltrehalose trehalohydrolase TreZ	37	36	1	0	0	37	0	0.864865	48.5938	NE
Rv1563c	treY	Maltooligosyltrehalose synthase TreY	36	32	4	0	3	33	0	0.75	31.3333	NE
Rv1564c	treX	Probable maltooligosyltrehalose synthase TreX	49	45	4	0	5	44	0	0.918367	68.6667	NE
Rv1565c	-	hypothetical protein	46	43	3	0	0	24	22	1	200.478	NE
Rv1566c	-	Possible Inv protein	11	9	2	0	0	0	11	1	177.818	GA
Rv1567c	-	Probable hypothetical membrane protein	10	9	1	0	0	0	10	1	475.8	GA
Rv1568	bioA	Adenosylmethionine-8-amino-7-oxononanoate aminotransferase BioA	16	14	2	0	0	16	0	1	126.5	NE
Rv1569	bioF1	Probable 8-amino-7-oxononanoate synthase BioF1 (AONS) (8-amino-7-ketopelargonate synthase) (7-keto-8-amino-pelargonic acid synthetase) (7-KAP synthetase) (L-alanine--pimelyl CoA ligase)	7	6	1	0	0	7	0	1	81.8571	NE
Rv1570	bioD	Dethiobiotin synthetase BioD	2	1	1	0	0	2	0	1	77.5	NE
Rv1571	-	hypothetical protein	3	2	1	0	0	3	0	0.666667	17.5	Uncertain
Rv1572c	-	hypothetical protein	1	1	0	0	0	1	0	1	81	Uncertain
Rv1573	-	Probable PhiRv1 phage protein	1	0	1	0	0	1	0	1	3	Uncertain
Rv1574	-	Probable PhiRv1 phage related protein	4	4	0	0	0	4	0	1	39.75	NE
Rv1575	-	Probable PhiRv1 phage protein	10	10	0	0	5	5	0	0.8	20.25	NE
Rv1576c	-	Probable PhiRv1 phage protein	11	9	2	0	11	0	0	0.272727	17.3333	GD
Rv1577c	-	Probable PhiRv1 phage protein	8	7	1	0	7	1	0	0.625	8.2	GD
Rv1578c	-	Probable PhiRv1 phage protein	4	4	0	0	0	4	0	0.75	28	NE
Rv1579c	-	Probable PhiRv1 phage protein	4	4	0	0	0	4	0	1	74.25	NE
Rv1580c	-	Probable PhiRv1 phage protein	5	5	0	0	0	5	0	1	251.6	NE
Rv1581c	-	Probable PhiRv1 phage protein	7	7	0	0	0	7	0	1	126.429	NE
Rv1582c	-	Probable PhiRv1 phage protein	33	28	5	0	0	33	0	0.878788	51.4828	NE
Rv1583c	-	Probable PhiRv1 phage protein	5	5	0	0	0	5	0	1	69.8	NE
Rv1584c	-	Possible PhiRv1 phage protein	3	3	0	0	0	3	0	1	134.333	NE
Rv1585c	-	Possible phage PhiRv1 protein	10	9	1	0	0	10	0	0.8	20.5	NE
Rv1586c	-	Probable PhiRv1 integrase	24	23	1	0	0	24	0	0.916667	106.318	NE
Rv1587c	-	Partial REP13E12 repeat protein	15	15	0	0	0	15	0	1	106.133	NE
Rv1588c	-	Partial REP13E12 repeat protein	11	9	2	0	0	11	0	0.727273	100	NE
Rv1589	bioB	Probable biotin synthetase BioB	11	8	3	0	0	11	0	1	157.182	NE
Rv1590	-	hypothetical protein	3	3	0	0	0	3	0	1	177.333	NE
Rv1591	-	Probable transmembrane protein	9	8	1	0	0	9	0	0.888889	310.125	NE
Rv1592c	-	hypothetical protein	25	22	3	0	0	25	0	0.92	92.4348	NE
Rv1593c	-	hypothetical protein	12	12	0	0	0	12	0	1	124	NE
Rv1594	nadA	Probable quinolinate synthetase NadA	10	9	1	10	0	0	0	0	0	ES
Rv1595	nadB	Probable L-aspartate oxidase NadB	24	18	6	24	0	0	0	0.0833333	1.5	ES
Rv1596	nadC	Probable nicotinate-nucleotide pyrophosphatase NadC	15	12	3	12	0	3	0	0.266667	131.25	ES
Rv1597	-	Hypothetical protein	12	11	1	0	0	12	0	1	125.083	NE
Rv1598c	-	hypothetical protein	9	7	2	0	0	9	0	1	120.222	NE
Rv1599	hisD	Probable histidinol dehydrogenase HisD (HDH)	17	16	1	17	0	0	0	0	0	ES
Rv1600	hisC1	Probable histidinol-phosphate aminotransferase HisC1	26	25	1	25	0	1	0	0.0384615	10	ES
Rv1601	hisB	Probable imidazole glycerol-phosphate dehydratase HisB	15	13	2	15	0	0	0	0	0	ES
Rv1602	hisH	Probable amidotransferase HisH	11	10	1	10	0	1	0	0.0909091	14	ES
Rv1603	hisA	Probable phosphoribosylformimino-5-aminoimidazole carboxamide ribotide isomerase HisA	10	10	0	9	0	1	0	0.1	10	ES
Rv1604	impA	Probable inositol-monophosphatase ImpA (imp)	13	11	2	0	0	13	0	0.923077	59.4167	NE
Rv1605	hisF	Probable cyclase HisF	7	7	0	7	0	0	0	0	0	ES
Rv1606	hisI	Probable phosphoribosyl-AMP 1,6 cyclohydrolase HisI	9	8	1	8	0	1	0	0.222222	30.5	ES
Rv1607	chaA	Probable ionic transporter integral membrane protein ChaA	10	10	0	0	0	10	0	1	81.4	NE
Rv1608c	bcpB	Probable peroxidoxin BcpB	9	6	3	0	0	9	0	1	83.2222	NE
Rv1609	trpE	Anthranilate synthase component I TrpE (glutamine amidotransferase)	26	25	1	25	0	1	0	0.0384615	94	ES
Rv1610	-	Possible conserved membrane protein	6	5	1	5	0	1	0	0.166667	94	ES
Rv1611	trpC	Probable indole-3-glycerol phosphate synthase TrpC	12	9	3	12	0	0	0	0.0833333	1	ES
Rv1612	trpB	Tryptophan synthase, beta subunit TrpB	18	18	0	18	0	0	0	0.0555556	1	ES
Rv1613	trpA	Probable tryptophan synthase, alpha subunit TrpA	19	16	3	17	2	0	0	0.105263	4	ES
Rv1614	lgt	Possible prolipoprotein diacylglyceryl transferases Lgt	27	22	5	22	2	3	0	0.111111	137	ESD
Rv1615	-	Probable membrane protein	10	9	1	0	0	10	0	0.9	76.3333	NE
Rv1616	-	hypothetical protein	12	10	2	0	0	12	0	0.916667	111.091	NE
Rv1617	pykA	Probable pyruvate kinase PykA	14	12	2	0	13	1	0	0.642857	7.44444	GD
Rv1618	tesB1	Probable acyl-CoA thioesterase II TesB1	19	18	1	0	0	19	0	1	158.105	NE
Rv1619	-	hypothetical protein	23	22	1	0	0	23	0	0.869565	44.35	NE
Rv1620c	cydC	Probable 'component linked with the assembly of cytochrome' transport transmembrane ATP-binding protein ABC transporter CydC	19	18	1	0	0	19	0	0.842105	54.5625	NE
Rv1621c	cydD	Probable 'component linked with the assembly of cytochrome' transport transmembrane ATP-binding protein ABC transporter CydD	20	17	3	0	0	20	0	0.95	111.684	NE
Rv1622c	cydB	Probable integral membrane cytochrome D ubiquinol oxidase (subunit II) CydB (cytochrome BD-I oxidase subunit II)	22	22	0	0	0	22	0	0.954545	69.5238	NE
Rv1623c	cydA	Probable integral membrane cytochrome D ubiquinol oxidase (subunit I) CydA (cytochrome BD-I oxidase subunit I)	23	20	3	0	0	23	0	0.956522	199.455	NE
Rv1624c	-	Probable conserved membrane protein	5	5	0	0	0	5	0	1	119.4	NE
Rv1625c	cya	Membrane-anchored adenylyl cyclase Cya (ATP pyrophosphate-lyase) (adenylate cyclase)	31	29	2	0	0	31	0	1	195.161	NE
Rv1626	-	Probable two-component system transcriptional regulator	5	5	0	0	0	5	0	1	71.8	NE
Rv1627c	-	Probable nonspecific lipid-transfer protein	20	15	5	0	0	20	0	0.9	62.5556	NE
Rv1628c	-	hypothetical protein	7	7	0	0	0	7	0	1	182.857	NE
Rv1629	polA	Probable DNA polymerase I PolA	42	34	8	13	23	6	0	0.357143	29.4667	ESD
Rv1630	rpsA	30S ribosomal protein S1 RpsA	17	16	1	17	0	0	0	0	0	ES
Rv1631	coaE	Probable dephospho-CoA kinase CoaE (dephosphocoenzyme a kinase)	12	11	1	0	12	0	0	0.25	8.66667	GD
Rv1632c	-	Hypothetical protein	11	11	0	0	0	11	0	1	152.364	NE
Rv1633	uvrB	Probable excinuclease ABC (subunit B-helicase) UvrB	38	35	3	0	0	38	0	0.973684	151.486	NE
Rv1634	-	Possible drug efflux membrane protein	33	32	1	0	0	6	27	1	221	GA
Rv1635c	-	Probable mannosyltransferase Probable conserved transmembrane protein	33	31	2	0	0	33	0	1	182.788	NE
Rv1636	TB15.3	Iron-regulated universal stress protein family protein TB15.3	10	9	1	9	0	1	0	0.1	81	ES
Rv1637c	-	hypothetical protein	14	13	1	0	0	14	0	1	171.786	NE
Rv1638	uvrA	Probable excinuclease ABC (subunit A-DNA-binding ATPase) UvrA	39	37	2	0	0	39	0	0.974359	78.2105	NE
Rv1638A	-	hypothetical protein	5	4	1	0	0	5	0	0.8	36.25	NE
Rv1639c	-	hypothetical protein	19	16	3	0	0	19	0	0.894737	92.0588	NE
Rv1640c	lysX	Lysyl-tRNA synthetase 2 LysX	66	58	8	0	0	66	0	0.969697	104.484	NE
Rv1641	infC	Probable initiation factor if-3 InfC	12	11	1	10	0	2	0	0.166667	87	ES
Rv1642	rpmI	50S ribosomal protein L35 RpmI	1	0	1	0	0	1	0	0	0	Uncertain
Rv1643	rplT	50S ribosomal protein L20 RplT	8	7	1	8	0	0	0	0	0	ES
Rv1644	tsnR	Possible 23S rRNA methyltransferase TsnR	11	11	0	0	0	0	11	1	247.455	GA
Rv1645c	-	hypothetical protein	24	23	1	0	0	0	24	1	248.292	GA
Rv1646	PE17	PE family protein PE17	19	17	2	0	0	17	2	0.947368	161.889	NE
Rv1647	-	Adenylate cyclase (ATP pyrophosphate-lyase) (adenylyl cyclase)	12	11	1	0	0	12	0	1	151.583	NE
Rv1648	-	Probable transmembrane protein	14	12	2	0	0	14	0	1	184	NE
Rv1649	pheS	Probable phenylalanyl-tRNA synthetase, alpha chain PheS	13	13	0	13	0	0	0	0	0	ES
Rv1650	pheT	Probable phenylalanyl-tRNA synthetase, beta chain PheT	37	28	9	37	0	0	0	0.0540541	1	ES
Rv1651c	PE_PGRS30	PE-PGRS family protein PE_PGRS30	55	46	9	0	0	55	0	0.909091	122.94	NE
Rv1652	argC	Probable N-acetyl-gamma-glutamyl-phoshate reductase ArgC	15	15	0	15	0	0	0	0	0	ES
Rv1653	argJ	Probable glutamate N-acetyltransferase ArgJ	5	5	0	3	0	2	0	0.4	31.5	ES
Rv1654	argB	Probable acetylglutamate kinase ArgB	4	3	1	4	0	0	0	0	0	ES
Rv1655	argD	Probable acetylornithine aminotransferase ArgD	10	9	1	10	0	0	0	0	0	ES
Rv1656	argF	Probable ornithine carbamoyltransferase, anabolic ArgF	5	2	3	5	0	0	0	0	0	ES
Rv1657	argR	Probable arginine repressor ArgR (AHRC)	4	3	1	1	0	3	0	0.75	97.3333	NE
Rv1658	argG	Probable argininosuccinate synthase ArgG	18	17	1	18	0	0	0	0	0	ES
Rv1659	argH	Probable argininosuccinate lyase ArgH	8	8	0	8	0	0	0	0	0	ES
Rv1660	pks10	Chalcone synthase Pks10	11	11	0	0	0	11	0	1	91	NE
Rv1661	pks7	Probable polyketide synthase Pks7	82	66	16	0	16	66	0	0.658537	29.1481	NE
Rv1662	pks8	Probable polyketide synthase Pks8	67	60	7	0	26	41	0	0.686567	20.087	NE
Rv1663	pks17	Probable polyketide synthase Pks17	19	19	0	0	5	14	0	0.789474	65.2667	NE
Rv1664	pks9	Probable polyketide synthase Pks9	47	41	6	0	0	47	0	0.914894	28.3953	NE
Rv1665	pks11	Chalcone synthase Pks11	13	13	0	0	0	13	0	1	102.923	NE
Rv1666c	cyp139	Probable cytochrome P450 139 Cyp139	21	20	1	0	0	21	0	0.952381	117.85	NE
Rv1667c	-	Probable second part of macrolide-transport ATP-binding protein ABC transporter	11	9	2	0	0	11	0	1	151.636	NE
Rv1668c	-	Probable first part of macrolide-transport ATP-binding protein ABC transporter	15	13	2	0	0	15	0	0.933333	80	NE
Rv1669	-	Hypothetical protein	9	9	0	0	0	9	0	1	48.6667	NE
Rv1670	-	hypothetical protein	11	10	1	0	0	11	0	1	86.8182	NE
Rv1671	-	Probable membrane protein	16	16	0	0	0	16	0	0.875	56.2857	NE
Rv1672c	-	Probable conserved integral membrane transport protein	22	20	2	0	0	22	0	0.954545	68.4762	NE
Rv1673c	-	hypothetical protein	16	14	2	0	0	16	0	1	62.8125	NE
Rv1674c	-	Probable transcriptional regulatory protein	10	10	0	0	0	10	0	0.9	90.6667	NE
Rv1675c	cmr	Probable transcriptional regulatory protein Cmr	11	11	0	0	0	11	0	1	89.8182	NE
Rv1676	-	hypothetical protein	10	10	0	0	0	10	0	0.9	27.2222	NE
Rv1677	dsbF	Probable conserved lipoprotein DsbF	12	11	1	0	0	12	0	0.916667	20.4545	NE
Rv1678	-	Probable integral membrane protein	10	10	0	0	0	10	0	1	63.4	NE
Rv1679	fadE16	Possible acyl-CoA dehydrogenase FadE16	11	9	2	0	0	11	0	0.818182	35.1111	NE
Rv1680	-	Hypothetical protein	15	14	1	0	0	15	0	0.866667	35.1538	NE
Rv1681	moeX	Possible molybdopterin biosynthesis protein MoeX	16	15	1	0	0	16	0	0.9375	111.733	NE
Rv1682	-	Probable coiled-coil structural protein	16	16	0	0	0	16	0	1	85.25	NE
Rv1683	-	Possible bifunctional enzyme; long-chain acyl-CoA synthase and lipase	41	38	3	0	6	35	0	0.682927	19	NE
Rv1684	-	hypothetical protein	4	3	1	0	4	0	0	0	0	GD
Rv1685c	-	hypothetical protein	7	7	0	0	1	6	0	0.857143	12.5	NE
Rv1686c	-	Probable conserved integral membrane protein ABC transporter	14	12	2	0	0	14	0	0.857143	34.3333	NE
Rv1687c	-	Probable conserved ATP-binding protein ABC transporter	12	11	1	0	0	12	0	0.833333	62.4	NE
Rv1688	mpg	Possible 3-methyladenine DNA glycosylase Mpg	9	9	0	0	0	9	0	0.888889	82.375	NE
Rv1689	tyrS	Probable tyrosyl-tRNA synthase TyrS (TYRRS)	20	19	1	20	0	0	0	0	0	ES
Rv1690	lprJ	Probable lipoprotein LprJ	8	7	1	0	0	8	0	1	30.75	NE
Rv1691	-	hypothetical protein	11	10	1	0	0	11	0	0.909091	27	NE
Rv1692	-	Probable phosphatase	12	10	2	0	0	12	0	1	86.5833	NE
Rv1693	-	hypothetical protein	1	1	0	0	0	1	0	1	97	Uncertain
Rv1694	tlyA	2'-O-methyltransferase TlyA	11	8	3	1	0	10	0	0.727273	35.625	NE
Rv1695	ppnK	Inorganic polyphosphate/ATP-NAD kinase PpnK (poly(P)/ATP NAD kinase)	8	8	0	7	0	1	0	0.125	15	ES
Rv1696	recN	Probable DNA repair protein RecN (recombination protein N)	22	19	3	0	0	22	0	0.909091	36.25	NE
Rv1697	-	hypothetical protein	18	14	4	15	0	3	0	0.222222	12.5	ES
Rv1698	mctB	Outer membrane protein MctB	14	11	3	0	0	14	0	0.857143	47.0833	NE
Rv1699	pyrG	Probable CTP synthase PyrG	37	32	5	35	0	2	0	0.027027	29	ES
Rv1700	-	NUDIX hydrolase	11	9	2	0	0	11	0	0.818182	30.6667	NE
Rv1701	-	Probable integrase/recombinase	15	15	0	0	0	15	0	1	25.2667	NE
Rv1702c	-	hypothetical protein	24	21	3	3	0	21	0	0.875	104.238	ESD
Rv1703c	-	Probable catechol-O-methyltransferase	15	14	1	0	0	15	0	0.933333	171.429	NE
Rv1704c	cycA	Probable D-serine/alanine/glycine transporter protein CycA	22	21	1	0	0	22	0	1	154.5	NE
Rv1705c	PPE22	PPE family protein PPE22	27	23	4	0	0	27	0	0.888889	126.167	NE
Rv1706c	PPE23	PPE family protein PPE23	21	18	3	0	0	21	0	1	219.667	NE
Rv1706A	-	hypothetical protein	2	2	0	0	0	2	0	1	36	NE
Rv1707	-	Probable conserved transmembrane protein	22	20	2	0	0	22	0	0.954545	132.905	NE
Rv1708	-	Putative initiation inhibitor protein	19	18	1	15	0	4	0	0.315789	15	ES
Rv1709	scpA	Possible segregation and condensation protein ScpA	11	11	0	0	0	11	0	1	58.6364	NE
Rv1710	scpB	Possible segregation and condensation protein ScpB	15	12	3	0	3	12	0	0.8	53.0833	NE
Rv1711	-	hypothetical protein	10	8	2	0	10	0	0	0.5	3	GD
Rv1712	cmk	Cytidylate kinase Cmk (CMP kinase) (cytidine monophosphate kinase) (ck)	13	12	1	0	10	3	0	0.615385	9.5	GD
Rv1713	engA	Probable GTP-binding protein EngA	12	11	1	12	0	0	0	0	0	ES
Rv1714	-	Probable oxidoreductase	8	8	0	0	0	8	0	1	55.25	NE
Rv1715	fadB3	Probable 3-hydroxybutyryl-CoA dehydrogenase FadB3 (beta-hydroxybutyryl-CoA dehydrogenase) (BHBD)	10	9	1	0	0	10	0	0.8	25.375	NE
Rv1716	-	hypothetical protein	12	11	1	0	0	12	0	1	48.5	NE
Rv1717	-	hypothetical protein	4	4	0	0	0	4	0	1	92	NE
Rv1718	-	hypothetical protein	7	7	0	0	0	7	0	1	99.5714	NE
Rv1719	-	Probable transcriptional regulatory protein	7	7	0	0	0	7	0	1	40	NE
Rv1720c	vapC12	Possible toxin VapC12	9	9	0	0	0	9	0	1	70.8889	NE
Rv1721c	vapB12	Possible antitoxin VapB12	2	2	0	0	0	2	0	1	40.5	NE
Rv1722	-	Possible carboxylase	23	21	2	0	0	23	0	0.913043	169.619	NE
Rv1723	-	Probable hydrolase	18	16	2	0	0	18	0	0.888889	151.75	NE
Rv1724c	-	Hypothetical protein	14	14	0	0	0	14	0	1	191.5	NE
Rv1725c	-	hypothetical protein	14	12	2	0	0	14	0	0.928571	117.769	NE
Rv1726	-	Probable oxidoreductase	16	15	1	0	0	16	0	0.9375	125	NE
Rv1727	-	hypothetical protein	6	6	0	0	0	6	0	1	105.5	NE
Rv1728c	-	hypothetical protein	20	16	4	0	0	20	0	1	104.85	NE
Rv1729c	-	Possible S-adenosylmethionine-dependent methyltransferase	22	21	1	0	0	22	0	0.681818	50	NE
Rv1730c	-	Possible penicillin-binding protein	31	29	2	0	0	31	0	0.774194	33.5417	NE
Rv1731	gabD2	Possible succinate-semialdehyde dehydrogenase [NADP+] dependent (SSDH) GabD2	25	23	2	0	0	25	0	1	52.52	NE
Rv1732c	-	hypothetical protein	9	9	0	0	0	9	0	1	41.8889	NE
Rv1733c	-	Probable conserved transmembrane protein	5	5	0	0	0	5	0	1	70.8	NE
Rv1734c	-	hypothetical protein	3	3	0	0	0	3	0	1	57.6667	NE
Rv1735c	-	Hypothetical membrane protein	8	7	1	0	0	8	0	1	48.375	NE
Rv1736c	narX	Probable nitrate reductase NarX	42	38	4	0	0	42	0	0.928571	82.7692	NE
Rv1737c	narK2	Possible nitrate/nitrite transporter NarK2	15	15	0	0	0	15	0	1	72.0667	NE
Rv1738	-	hypothetical protein	3	3	0	0	0	3	0	1	89.6667	NE
Rv1739c	-	Probable sulphate-transport transmembrane protein ABC transporter	42	41	1	0	0	42	0	0.952381	69.525	NE
Rv1740	vapB34	Possible antitoxin VapB34	4	4	0	0	0	4	0	1	54	NE
Rv1741	vapC34	Possible toxin VapC34 Contains PIN domain	7	7	0	0	0	7	0	1	161.286	NE
Rv1742	-	hypothetical protein	14	12	2	0	0	14	0	1	129.643	NE
Rv1743	pknE	Probable transmembrane serine/threonine-protein kinase E PknE (protein kinase E) (STPK E)	34	28	6	0	0	34	0	0.970588	186.273	NE
Rv1744c	-	Probable membrane protein	8	7	1	0	0	8	0	0.875	157.429	NE
Rv1745c	idi	Probable isopentenyl-diphosphate delta-isomerase Idi (IPP isomerase) (isopentenyl pyrophosphate isomerase)	15	11	4	0	0	15	0	0.8	62.9167	NE
Rv1746	pknF	Anchored-membrane serine/threonine-protein kinase PknF (protein kinase F) (STPK F)	13	11	2	0	0	13	0	1	133.154	NE
Rv1747	-	Probable conserved transmembrane ATP-binding protein ABC transporter	34	30	4	0	0	34	0	0.941176	230.125	NE
Rv1748	-	hypothetical protein	13	11	2	0	0	13	0	0.923077	204.583	NE
Rv1749c	-	Possible integral membrane protein	17	17	0	0	0	17	0	1	132.294	NE
Rv1750c	fadD1	Possible fatty-acid-CoA ligase FadD1 (fatty-acid-CoA synthetase) (fatty-acid-CoA synthase)	40	39	1	0	0	40	0	0.975	102.821	NE
Rv1751	-	Probable oxidoreductase	19	18	1	0	0	19	0	1	89.8421	NE
Rv1752	-	hypothetical protein	5	5	0	0	0	5	0	1	56.6	NE
Rv1753c	PPE24	PPE family protein PPE24	67	62	5	0	24	43	0	0.746269	43.62	NE
Rv1754c	-	hypothetical protein	41	37	4	0	0	41	0	0.926829	143.947	NE
Rv1755c	plcD	Probable phospholipase C 4 (fragment) PlcD	20	20	0	0	0	20	0	0.95	75.6316	NE
Rv1756c	-	Putative transposase	26	24	2	0	0	26	0	0.961538	182.52	NE
Rv1757c	-	Putative transposase for insertion sequence element IS6110 (fragment)	5	5	0	0	0	5	0	1	177.4	NE
Rv1758	cut1	Probable cutinase Cut1	12	12	0	0	0	12	0	1	148	NE
Rv1759c	wag22	PE-PGRS family protein Wag22	27	18	9	0	0	27	0	0.777778	71.0952	NE
Rv1760	-	Possible triacylglycerol synthase (diacylglycerol acyltransferase)	28	25	3	0	0	28	0	0.964286	218.333	NE
Rv1761c	-	Possible exported protein	6	5	1	0	0	6	0	1	115.667	NE
Rv1762c	-	hypothetical protein	10	9	1	0	0	10	0	0.9	147.778	NE
Rv1763	-	Putative transposase for insertion sequence element IS6110 (fragment)	5	5	0	0	0	5	0	1	197.8	NE
Rv1764	-	Putative transposase	25	23	2	0	0	25	0	0.96	188.875	NE
Rv1765c	-	hypothetical protein	7	7	0	0	0	7	0	1	175	NE
Rv1765A	-	Putative transposase (fragment)	4	4	0	0	0	4	0	1	130.25	NE
Rv1766	-	hypothetical protein	3	2	1	0	0	3	0	1	100	NE
Rv1767	-	hypothetical protein	8	8	0	0	0	8	0	1	67.75	NE
Rv1768	PE_PGRS31	PE-PGRS family protein PE_PGRS31	21	20	1	0	0	21	0	0.952381	122.75	NE
Rv1769	-	hypothetical protein	23	21	2	0	0	23	0	0.956522	112.364	NE
Rv1770	-	hypothetical protein	17	13	4	0	0	17	0	0.882353	198.933	NE
Rv1771	-	L-gulono-1,4-lactone dehydrogenase	26	25	1	0	0	26	0	1	94.7692	NE
Rv1772	-	Hypothetical protein	5	4	1	0	0	5	0	0.6	26.6667	NE
Rv1773c	-	Probable transcriptional regulatory protein	11	9	2	0	0	11	0	0.818182	54.7778	NE
Rv1774	-	Probable oxidoreductase	30	27	3	0	0	30	0	0.9	97.1481	NE
Rv1775	-	hypothetical protein	14	13	1	0	0	14	0	0.928571	46.7692	NE
Rv1776c	-	Possible transcriptional regulatory protein	12	11	1	0	0	12	0	0.916667	67.1818	NE
Rv1777	cyp144	Probable cytochrome P450 144 Cyp144	28	26	2	0	0	28	0	0.892857	64.28	NE
Rv1778c	-	hypothetical protein	6	6	0	0	0	6	0	0.833333	58.8	NE
Rv1779c	-	Possible integral membrane protein	15	13	2	0	0	15	0	0.866667	101.923	NE
Rv1780	-	hypothetical protein	14	13	1	0	0	0	14	1	189.929	GA
Rv1781c	malQ	Probable 4-alpha-glucanotransferase MalQ (amylomaltase) (disproportionating enzyme) (D-enzyme)	27	27	0	0	0	0	27	0.962963	206.154	GA
Rv1782	eccB5	ESX conserved component EccB5 ESX-5 type VII secretion system protein Probable membrane protein	20	17	3	0	20	0	0	0.5	1.2	GD
Rv1783	eccC5	ESX conserved component EccC5 ESX-5 type VII secretion system protein	62	55	7	0	61	1	0	0.33871	7.09524	GD
Rv1785c	cyp143	Probable cytochrome P450 143 Cyp143	22	19	3	0	0	22	0	1	68.4545	NE
Rv1786	-	Probable ferredoxin	1	1	0	0	0	1	0	1	594	Uncertain
Rv1787	PPE25	PPE family protein PPE25	20	18	2	0	0	1	19	1	251.35	GA
Rv1788	PE18	PE family protein PE18	6	6	0	0	0	0	6	1	243	GA
Rv1789	PPE26	PPE family protein PPE26	21	18	3	0	0	0	21	0.904762	209.684	GA
Rv1790	PPE27	PPE family protein PPE27	21	20	1	0	0	10	11	0.952381	304.45	GA
Rv1791	PE19	PE family protein PE19	6	6	0	0	0	6	0	1	95.3333	NE
Rv1793	esxN	Putative ESAT-6 like protein EsxN (ESAT-6 like protein 5)	6	6	0	0	0	6	0	1	65.8333	NE
Rv1794	-	hypothetical protein	22	19	3	0	22	0	0	0.5	1.18182	GD
Rv1795	eccD5	ESX conserved component EccD5 ESX-5 type VII secretion system protein Probable membrane protein	23	22	1	0	23	0	0	0.478261	2.72727	GD
Rv1796	mycP5	Probable proline rich membrane-anchored mycosin MycP5 (serine protease) (subtilisin-like protease) (subtilase-like) (mycosin-5)	36	30	6	0	36	0	0	0.555556	2.3	GD
Rv1797	eccE5	ESX conserved component EccE5 ESX-5 type VII secretion system protein Probable membrane protein	15	13	2	0	15	0	0	0.666667	1.6	GD
Rv1798	eccA5	ESX conserved component EccA5 ESX-5 type VII secretion system protein	31	28	3	0	0	31	0	0.935484	40.1724	NE
Rv1799	lppT	Probable lipoprotein LppT	2	2	0	0	0	2	0	1	40	NE
Rv1800	PPE28	PPE family protein PPE28	40	36	4	0	0	40	0	1	167.05	NE
Rv1801	PPE29	PPE family protein PPE29	26	25	1	0	0	26	0	0.961538	145	NE
Rv1802	PPE30	PPE family protein PPE30	22	20	2	0	0	22	0	0.954545	207.81	NE
Rv1803c	PE_PGRS32	PE-PGRS family protein PE_PGRS32	35	28	7	0	0	35	0	0.857143	135.733	NE
Rv1804c	-	hypothetical protein	11	11	0	0	0	11	0	1	96	NE
Rv1805c	-	Hypothetical protein	7	7	0	0	0	7	0	0.714286	41.2	NE
Rv1806	PE20	PE family protein PE20	6	5	1	0	0	6	0	1	12.8333	NE
Rv1807	PPE31	PPE family protein PPE31	21	19	2	0	0	21	0	0.952381	86.7	NE
Rv1808	PPE32	PPE family protein PPE32	29	28	1	0	0	5	24	1	244.241	GA
Rv1809	PPE33	PPE family protein PPE33	23	22	1	0	0	18	5	1	217.826	NE
Rv1810	-	hypothetical protein	13	13	0	0	0	13	0	1	198.615	NE
Rv1811	mgtC	Possible Mg2+ transport P-type ATPase C MgtC	16	16	0	0	0	5	11	1	366.75	GA
Rv1812c	-	Probable dehydrogenase	24	22	2	0	0	24	0	1	189.042	NE
Rv1813c	-	hypothetical protein	10	10	0	0	0	10	0	1	206.9	NE
Rv1814	erg3	Membrane-bound C-5 sterol desaturase Erg3 (sterol-C5-desaturase)	25	22	3	0	0	6	19	1	292.52	GA
Rv1815	-	hypothetical protein	9	8	1	0	0	9	0	1	136.222	NE
Rv1816	-	Possible transcriptional regulatory protein	15	12	3	0	0	15	0	1	150.867	NE
Rv1817	-	Possible flavoprotein	30	30	0	0	0	30	0	1	132.533	NE
Rv1818c	PE_PGRS33	PE-PGRS family protein PE_PGRS33	17	12	5	0	0	17	0	0.823529	53.2857	NE
Rv1819c	bacA	Probable drug-transport transmembrane ATP-binding protein ABC transporter BacA	34	33	1	0	0	34	0	1	229.971	NE
Rv1820	ilvG	Probable acetolactate synthase IlvG (acetohydroxy-acid synthase)(ALS)	20	19	1	0	0	20	0	1	204.1	NE
Rv1821	secA2	Possible preprotein translocase ATPase SecA2	39	36	3	0	0	39	0	0.974359	112.632	NE
Rv1822	pgsA2	Probable CDP-diacylglycerol--glycerol-3-phosphate 3-phosphatidyltransferase PgsA2 (PGP synthase) (phosphatidylglycerophosphate synthase) (3-phosphatidyl-1'-glycerol-3'phosphate synthase)	17	15	2	16	0	1	0	0.0588235	172	ES
Rv1823	-	hypothetical protein	16	14	2	0	0	16	0	0.9375	103.333	NE
Rv1824	-	hypothetical protein	5	5	0	0	0	5	0	1	116.8	NE
Rv1825	-	hypothetical protein	10	10	0	0	0	10	0	1	138.2	NE
Rv1826	gcvH	Probable glycine cleavage system H protein GcvH	9	7	2	9	0	0	0	0	0	ES
Rv1827	garA	Conserved protein with FHA domain, GarA	8	8	0	0	8	0	0	0.125	1	GD
Rv1828	-	hypothetical protein	14	11	3	0	14	0	0	0.214286	2	GD
Rv1829	-	hypothetical protein	10	9	1	0	0	10	0	1	91.3	NE
Rv1830	-	hypothetical protein	12	10	2	9	0	3	0	0.25	44	ES
Rv1831	-	Hypothetical protein	5	5	0	0	0	5	0	1	254.6	NE
Rv1832	gcvB	Probable glycine dehydrogenase GcvB (glycine decarboxylase) (glycine cleavage system P-protein)	58	54	4	56	0	2	0	0.0689655	16.75	ES
Rv1833c	-	Possible haloalkane dehalogenase	14	13	1	0	0	9	5	1	92.1429	NE
Rv1834	lipZ	Probable hydrolase	13	10	3	0	0	0	13	1	87.1538	GA
Rv1835c	-	hypothetical protein	42	42	0	0	0	12	30	1	259.857	GA
Rv1836c	-	hypothetical protein	43	38	5	0	0	43	0	0.976744	120.881	NE
Rv1837c	glcB	Malate synthase G GlcB	27	24	3	25	0	2	0	0.0740741	24	ES
Rv1838c	vapC13	Possible toxin VapC13	10	10	0	0	0	0	10	1	361.1	GA
Rv1839c	vapB13	Possible antitoxin VapB13	3	3	0	0	0	2	1	1	189.333	NE
Rv1840c	PE_PGRS34	PE-PGRS family protein PE_PGRS34	17	9	8	0	0	17	0	0.823529	71.7143	NE
Rv1841c	-	hypothetical protein	13	11	2	0	0	13	0	1	159	NE
Rv1842c	-	hypothetical protein	16	12	4	0	0	16	0	0.9375	166.267	NE
Rv1843c	guaB1	Probable inosine-5'-monophosphate dehydrogenase GuaB1(imp dehydrogenase) (IMPDH) (IMPD)	23	19	4	0	0	0	23	1	316.913	GA
Rv1844c	gnd1	Probable 6-phosphogluconate dehydrogenase Gnd1	18	17	1	0	0	2	16	1	363.5	GA
Rv1845c	blaR	Possible sensor-transducer protein BlaR	15	15	0	0	0	15	0	1	33.2	NE
Rv1846c	blaI	Transcriptional repressor BlaI	3	3	0	0	0	3	0	1	75.6667	NE
Rv1847	-	hypothetical protein	6	6	0	0	0	6	0	1	271	NE
Rv1848	ureA	Urease gamma subunit UreA (urea amidohydrolase)	2	2	0	0	0	2	0	1	191	NE
Rv1849	ureB	Urease beta subunit UreB (urea amidohydrolase)	6	4	2	0	0	6	0	1	23.6667	NE
Rv1850	ureC	Urease alpha subunit UreC (urea amidohydrolase)	19	19	0	0	0	19	0	0.947368	109.056	NE
Rv1851	ureF	Urease accessory protein UreF	2	2	0	0	0	2	0	1	96	NE
Rv1852	ureG	Urease accessory protein UreG	6	5	1	0	0	6	0	1	66	NE
Rv1853	ureD	Probable urease accessory protein UreD	7	4	3	0	0	7	0	0.714286	82.2	NE
Rv1854c	ndh	Probable NADH dehydrogenase Ndh	20	19	1	0	18	2	0	0.6	12.5	GD
Rv1855c	-	Possible oxidoreductase	15	13	2	0	0	0	15	1	181.867	GA
Rv1856c	-	Possible oxidoreductase	5	4	1	0	0	0	5	1	296.2	GA
Rv1857	modA	Probable molybdate-binding lipoprotein ModA	6	5	1	0	0	0	6	1	308.833	GA
Rv1858	modB	Probable molybdenum-transport integral membrane protein ABC transporter ModB	23	22	1	0	0	20	3	1	161.261	NE
Rv1859	modC	Probable molybdenum-transport ATP-binding protein ABC transporter ModC	16	14	2	0	0	16	0	1	116.688	NE
Rv1860	apa	Alanine and proline rich secreted protein Apa (fibronectin attachment protein) (immunogenic protein MPT32) (antigen MPT-32) (45-kDa glycoprotein) (45/47 kDa antigen)	16	14	2	0	0	16	0	0.9375	175.6	NE
Rv1861	-	Probable conserved transmembrane protein	8	7	1	0	0	8	0	1	181	NE
Rv1862	adhA	Probable alcohol dehydrogenase AdhA	15	13	2	0	0	15	0	0.933333	175.714	NE
Rv1863c	-	Probable conserved integral membrane protein	10	8	2	0	0	10	0	1	258.5	NE
Rv1864c	-	hypothetical protein	10	10	0	0	0	10	0	1	176.7	NE
Rv1865c	-	Probable short-chain type dehydrogenase	13	10	3	0	0	13	0	0.923077	132.083	NE
Rv1866	-	hypothetical protein	35	31	4	0	0	35	0	0.914286	65.5938	NE
Rv1867	-	hypothetical protein	21	20	1	0	0	21	0	0.952381	106.75	NE
Rv1868	-	hypothetical protein	33	27	6	0	0	33	0	0.969697	96.5	NE
Rv1869c	-	Probable reductase	26	25	1	0	0	26	0	1	137.5	NE
Rv1870c	-	hypothetical protein	13	12	1	0	0	13	0	0.923077	148.333	NE
Rv1871c	-	hypothetical protein	9	9	0	0	0	9	0	1	147.667	NE
Rv1872c	lldD2	Possible L-lactate dehydrogenase (cytochrome) LldD2	14	11	3	0	0	8	6	1	195.143	NE
Rv1873	-	hypothetical protein	11	11	0	0	0	0	11	1	345.455	GA
Rv1874	-	hypothetical protein	12	11	1	0	0	0	12	1	210.833	GA
Rv1875	-	hypothetical protein	5	5	0	0	0	0	5	1	263.4	GA
Rv1876	bfrA	Probable bacterioferritin BfrA	10	10	0	0	0	0	10	1	272.4	GA
Rv1877	-	Probable conserved integral membrane protein	34	31	3	0	0	0	34	0.970588	230.788	GA
Rv1878	glnA3	Probable glutamine synthetase GlnA3 (glutamine synthase) (GS-I)	28	25	3	0	0	21	7	0.964286	110.926	NE
Rv1879	-	hypothetical protein	20	19	1	0	0	20	0	1	86.25	NE
Rv1880c	cyp140	Probable cytochrome P450 140 Cyp140	16	13	3	0	0	16	0	1	115.938	NE
Rv1881c	lppE	Possible conserved lipoprotein LppE	8	7	1	0	0	1	7	1	245.25	GA
Rv1882c	-	Probable short-chain type dehydrogenase/reductase	16	15	1	0	0	0	16	1	236.25	GA
Rv1883c	-	hypothetical protein	7	7	0	0	0	0	7	1	199	GA
Rv1884c	rpfC	Probable resuscitation-promoting factor RpfC	6	5	1	0	0	0	6	1	133.667	GA
Rv1885c	-	Chorismate mutase	14	13	1	0	0	0	14	0.928571	257.692	GA
Rv1886c	fbpB	Secreted antigen 85-B FbpB (85B) (antigen 85 complex B) (mycolyl transferase 85B) (fibronectin-binding protein B) (extracellular alpha-antigen)	25	25	0	0	0	0	25	1	254.92	GA
Rv1887	-	Hypothetical protein	26	21	5	0	0	15	11	0.923077	194	NE
Rv1888c	-	Possible transmembrane protein	19	17	2	0	0	19	0	1	183.737	NE
Rv1888A	-	hypothetical protein	1	1	0	0	0	1	0	1	51	Uncertain
Rv1889c	-	hypothetical protein	4	3	1	0	0	4	0	1	66.75	NE
Rv1890c	-	Hypothetical protein	8	7	1	0	0	8	0	1	92.625	NE
Rv1891	-	hypothetical protein	9	9	0	0	0	9	0	1	134.889	NE
Rv1892	-	Probable membrane protein	8	8	0	0	0	8	0	1	263.75	NE
Rv1893	-	hypothetical protein	1	1	0	0	0	1	0	1	53	Uncertain
Rv1894c	-	hypothetical protein	14	11	3	0	0	14	0	0.928571	308.692	NE
Rv1895	-	Possible dehydrogenase	19	18	1	0	0	19	0	0.894737	86.7059	NE
Rv1896c	-	hypothetical protein	25	25	0	0	0	25	0	0.96	95.5833	NE
Rv1897c	-	hypothetical protein	5	4	1	0	0	5	0	1	86.8	NE
Rv1898	-	hypothetical protein	4	3	1	0	0	4	0	1	143.5	NE
Rv1899c	lppD	Possible lipoprotein LppD	14	13	1	0	0	14	0	1	147.643	NE
Rv1900c	lipJ	Probable lignin peroxidase LipJ	25	21	4	0	0	25	0	1	73.64	NE
Rv1901	cinA	Probable CinA-like protein CinA	19	17	2	0	0	19	0	1	155.526	NE
Rv1902c	nanT	Probable sialic acid-transport integral membrane protein NanT	34	30	4	0	0	34	0	0.970588	140.394	NE
Rv1903	-	Probable conserved membrane protein	6	5	1	0	0	1	5	1	348	GA
Rv1904	-	hypothetical protein	10	8	2	0	0	0	10	1	228.3	GA
Rv1905c	aao	Probable D-amino acid oxidase Aao	19	18	1	0	0	11	8	1	187.526	NE
Rv1906c	-	hypothetical protein	10	8	2	0	0	10	0	0.9	215.889	NE
Rv1907c	-	Hypothetical protein	10	9	1	0	0	10	0	1	101	NE
Rv1908c	katG	Catalase-peroxidase-peroxynitritase T KatG	39	39	0	0	0	39	0	1	119.538	NE
Rv1909c	furA	Ferric uptake regulation protein FurA (fur)	11	9	2	0	0	11	0	0.909091	176.5	NE
Rv1910c	-	Probable exported protein	13	13	0	0	0	13	0	1	150.462	NE
Rv1911c	lppC	Probable lipoprotein LppC	9	9	0	0	0	9	0	1	49.2222	NE
Rv1912c	fadB5	Possible oxidoreductase FadB5	15	15	0	0	0	15	0	0.933333	93.5	NE
Rv1913	-	hypothetical protein	11	10	1	0	0	11	0	0.909091	196.8	NE
Rv1914c	-	hypothetical protein	8	7	1	0	0	8	0	1	129.875	NE
Rv1915	aceAa	Probable isocitrate lyase AceAa [first part] (isocitrase) (isocitratase) (Icl)	21	20	1	0	0	21	0	1	102.19	NE
Rv1916	aceAb	Probable isocitrate lyase AceAb [second part] (isocitrase) (isocitratase) (Icl)	18	18	0	0	0	18	0	0.944444	74.2353	NE
Rv1917c	PPE34	PPE family protein PPE34	122	114	8	0	13	109	0	0.918033	93.3929	NE
Rv1918c	PPE35	PPE family protein PPE35	76	68	8	0	11	65	0	0.855263	86.7846	NE
Rv1919c	-	hypothetical protein	7	6	1	0	0	7	0	0.857143	207.333	NE
Rv1920	-	Probable membrane protein	13	9	4	0	0	13	0	0.923077	155.167	NE
Rv1921c	lppF	Probable conserved lipoprotein LppF	22	21	1	0	0	22	0	1	158.955	NE
Rv1922	-	Probable conserved lipoprotein	21	19	2	0	0	21	0	0.904762	176.474	NE
Rv1923	lipD	Probable lipase LipD	35	32	3	0	0	15	20	0.971429	199.471	GA
Rv1924c	-	hypothetical protein	12	10	2	0	0	0	12	1	135.667	GA
Rv1925	fadD31	Probable acyl-CoA ligase FadD31 (acyl-CoA synthetase) (acyl-CoA synthase)	39	36	3	0	0	0	39	1	217.872	GA
Rv1926c	mpt63	Immunogenic protein Mpt63 (antigen Mpt63/MPB63) (16 kDa immunoprotective extracellular protein)	9	8	1	0	0	0	9	1	89.7778	GA
Rv1927	-	hypothetical protein	17	16	1	0	0	17	0	1	168.882	NE
Rv1928c	-	Probable short-chain type dehydrogenase/reductase	19	18	1	0	0	19	0	0.947368	150.889	NE
Rv1929c	-	hypothetical protein	9	9	0	0	0	9	0	0.888889	51	NE
Rv1930c	-	hypothetical protein	6	4	2	0	0	6	0	1	35.8333	NE
Rv1931c	-	Probable transcriptional regulatory protein	5	4	1	0	0	5	0	1	46.2	NE
Rv1932	tpx	Probable thiol peroxidase Tpx	9	8	1	0	0	9	0	1	54.5556	NE
Rv1933c	fadE18	Probable acyl-CoA dehydrogenase FadE18	11	11	0	0	0	11	0	0.909091	52.9	NE
Rv1934c	fadE17	Probable acyl-CoA dehydrogenase FadE17	12	10	2	0	0	12	0	0.916667	95.9091	NE
Rv1935c	echA13	Possible enoyl-CoA hydratase EchA13 (enoyl hydrase) (unsaturated acyl-CoA hydratase) (crotonase)	10	9	1	0	0	10	0	1	124.8	NE
Rv1936	-	Possible monooxygenase	18	17	1	0	0	18	0	1	142.222	NE
Rv1937	-	Possible oxygenase	49	48	1	0	0	49	0	0.979592	51.375	NE
Rv1938	ephB	Probable epoxide hydrolase EphB (epoxide hydratase)	17	16	1	0	0	17	0	0.882353	56.4	NE
Rv1939	-	Probable oxidoreductase	5	4	1	0	0	5	0	1	21.6	NE
Rv1940	ribA1	Probable riboflavin biosynthesis protein RibA1 (GTP cyclohydrolase II)	9	9	0	0	0	9	0	1	124.222	NE
Rv1941	-	Probable short-chain type dehydrogenase/reductase	4	3	1	0	0	4	0	1	37.25	NE
Rv1942c	mazF5	Possible toxin MazF5	2	1	1	0	0	2	0	1	21.5	NE
Rv1943c	mazE5	Possible antitoxin MazE5	10	10	0	0	0	10	0	0.9	108.667	NE
Rv1944c	-	hypothetical protein	8	8	0	0	0	8	0	1	58.625	NE
Rv1945	-	hypothetical protein	21	18	3	0	0	21	0	1	94.9048	NE
Rv1946c	lppG	Possible lipoprotein	7	6	1	0	0	7	0	0.857143	88.6667	NE
Rv1947	-	Hypothetical protein	6	6	0	0	0	6	0	1	102.833	NE
Rv1948c	-	Hypothetical protein	17	17	0	0	0	17	0	0.941176	115.625	NE
Rv1949c	-	hypothetical protein	21	17	4	0	0	16	5	1	167.762	NE
Rv1950c	-	hypothetical protein	7	7	0	0	0	0	7	1	302.286	GA
Rv1951c	-	hypothetical protein	6	6	0	0	0	0	6	1	159.833	GA
Rv1952	vapB14	Possible antitoxin VapB14	2	2	0	0	0	0	2	1	66.5	GA
Rv1953	vapC14	Possible toxin VapC14	13	12	1	0	5	0	8	0.923077	550	GA
Rv1954c	-	Hypothetical protein	12	11	1	0	1	0	11	0.916667	713.364	GA
Rv1954A	-	Hypothetical protein	5	5	0	0	0	0	5	1	302.2	GA
Rv1955	higB	Possible toxin HigB	7	7	0	0	0	0	7	1	337.857	GA
[truncated: 2,021 more rows]
