# Supplementary material for: Comprehensive Essentiality Analysis of the Mycobacterium tuberculosis Genome via Saturating Transposon Mutagenesis
Source: mBio. 2017 Jan 17;8(1):e02133-16. doi: 10.1128/mBio.02133-16 (PMC5241402; doi:10.1128/mBio.02133-16)
Supplement: TABLE S4 [file mbo002173137st4.xlsx]

## Sheet: sRNAs
Table S4: List of high-confidence sRNAs identified by the BS_finder method. Coordinates are relative to M. tuberculosis H37Rv genome (NC_018143.1)
Number	sRNA ID *	Start	End	Strand
1	ncRv10071	80237	80437	+
2	ncRv10071c	80251	80341	-
3	ncRv10128	156450	156565	+
4	ncRv10128c	156519	156566	-
5	ncRv10150c	177234	177283	-
6	ncRv0179	209681	209839	+
7	ncRv0186c	218318	218377	-
8	ncRv10243	293603	293663	+
9	ncRv0441c	530249	530356	-
10	ncRv10467	558818	558887	+
11	ncRv0490	579293	579411	+
12	ncRv10609	704188	704249	+
13	ncRv10637	733364	733462	+
14	ncRv0638	734121	734247	+
15	ncRv0641	736169	736287	+
16	ncRv10666	759482	759613	+
17	ncRv10685	786024	786077	+
18	ncRv10699	800245	800362	+
19	ncRv0724	815420	815688	+
20	ncRv0810c	905078	905167	-
21	ncRv10860	958462	958512	+
22	ncRv0897	1000722	1000829	+
23	ncRv0952	1063973	1064105	+
24	ncRv10996	1113610	1113668	+
25	ncRv11042c	1165552	1165617	-
26	ncRv1072	1197087	1197184	+
27	ncRv11144c	1271923	1271966	-
28	ncRv11147c	1275615	1275679	-
29	ncRv11179c	1313349	1313458	-
30	ncRv11199	1342894	1342947	+
31	ncRv11264c	1413111	1413233	-
32	ncRv1298	1455392	1455467	+
33	ncRv11298	1455412	1455467	+
34	ncRv11315	1473391	1473509	+
35	ncRv1329	1497138	1497226	+
36	ncRv1389	1564303	1564505	+
37	ncRv1501	1692652	1692737	+
38	ncRv1617	1816138	1816242	+
39	ncRv1621c	1821653	1821760	-
40	ncRv11733	1960674	1960781	+
41	ncRv11793	2030993	2031045	+
42	ncRv1821	2068870	2068969	+
43	ncRv11846	2096773	2096874	+
44	ncRv12023	2268172	2268239	+
45	ncRv12220	2489213	2489260	+
46	ncRv12459	2762419	2762494	+
47	ncRv12557	2877761	2877818	+
48	ncRv12641	2966420	2966460	+
49	ncRv12783c	3092771	3092896	-
50	ncRv2986c	3343123	3343226	-
51	ncRv2993c	3350960	3351084	-
52	ncRv13003c	3363039	3363162	-
53	ncRv3220	3595948	3596056	+
54	ncRv13303	3690938	3691056	+
55	ncRv13418cA	3837477	3837638	-
56	ncRv13418cB	3837526	3837638	-
57	ncRv3461c	3880410	3880473	-
58	ncRv3520	3956470	3956729	+
59	ncRv3648c	4088446	4088529	-
60	ncRv13660c	4099562	4099655	-
61	ncRv13722c	4168370	4168459	-
62	ncRv3804c	4265761	4265943	-
*sRNAs were named following the nomenclature proposed by Lamichhane et al, 2013
