# Supplementary material for: Comprehensive Essentiality Analysis of the Mycobacterium tuberculosis Genome via Saturating Transposon Mutagenesis
Source: mBio. 2017 Jan 17;8(1):e02133-16. doi: 10.1128/mBio.02133-16 (PMC5241402; doi:10.1128/mBio.02133-16)
Supplement: TABLE S5 [file mbo002173137st5.xlsx]

## Sheet: Essentiality Calls for Features
Table S5: List of essentiality calls for genomic features in the M. tuberculosis H37Rv genome (NC_018143.1), based on the motif-dependent Hidden Markov Model of essentiality. Final Call key: Essential (ES), Essential Domain (ESD), Growth-Defect (GD), Non-Essential (NE), Growth-Advantage (GA), and Uncertain (for short empty genes).
ID	Genomic Feature Type	Start Coordinate	End Coordinate	Number of TA Sites	Number of Permissive (P) Sites	Number of Permissive (NP) Sites	Number of Sites Belonging to Essential State	Number of Sites Belonging to Growth-Defect State	Number of Sites Belonging to Non-Essential State	Number of Sites Belonging to Growth-Advantage State	Fraction of Sites with Insertions	Mean Normalized Read-Count At Non-Zero Sites	Final Call
5pUTR-Rv0002	5pUTR	1935	2052	2	0	2	0	0	2	0	1	7.5	Uncertain
5pUTR-Rv0002_2	5pUTR	1794	2052	5	3	2	0	0	5	0	1	81.6	NE
5pUTR-Rv0002_3	5pUTR	1928	2052	2	0	2	0	0	2	0	1	7.5	Uncertain
5pUTR-Rv0008c	5pUTR	12311	12367	1	1	0	0	0	1	0	1	293	Uncertain
5pUTR-Rv0009	5pUTR	12067	12468	4	3	1	0	0	4	0	1	146.25	NE
5pUTR-Rv0011c	5pUTR	13995	14085	3	3	0	0	0	3	0	1	154.333	NE
5pUTR-Rv0012	5pUTR	14067	14089	2	2	0	0	0	2	0	1	201	Uncertain
5pUTR-Rv0014c	5pUTR	17470	17534	2	2	0	0	0	2	0	1	15	Uncertain
5pUTR-Rv0015c	5pUTR	18762	19212	11	10	1	1	0	10	0	0.727273	21.625	NE
5pUTR-Rv0018c	5pUTR	23181	23371	3	2	1	1	0	2	0	0.666667	29	Uncertain
5pUTR-Rv0019c	5pUTR	23737	24124	5	5	0	3	0	2	0	0.4	167.5	ES
5pUTR-Rv0019c_2	5pUTR	23737	23796	0	0	0	0	0	0	0	0	0	Uncertain
5pUTR-Rv0020c	5pUTR	25444	25515	1	1	0	0	0	1	0	1	333	Uncertain
5pUTR-Rv0021c	5pUTR	26881	26921	0	0	0	0	0	0	0	0	0	Uncertain
5pUTR-Rv0025	5pUTR	29121	29245	1	1	0	0	0	1	0	1	189	Uncertain
5pUTR-Rv0026	5pUTR	29632	29722	3	3	0	0	0	3	0	1	520	Uncertain
5pUTR-Rv0027	5pUTR	31078	31189	2	2	0	0	0	2	0	1	253	Uncertain
5pUTR-Rv0037c	5pUTR	41202	41231	0	0	0	0	0	0	0	0	0	Uncertain
5pUTR-Rv0040c	5pUTR	43365	43409	0	0	0	0	0	0	0	0	0	Uncertain
5pUTR-Rv0043c	5pUTR	48100	48141	2	2	0	0	0	2	0	1	319.5	Uncertain
5pUTR-Rv0047c	5pUTR	51727	51899	9	9	0	0	0	9	0	1	31.4444	NE
5pUTR-Rv0047c_2	5pUTR	51727	51782	2	2	0	0	0	2	0	1	22	NE
5pUTR-Rv0053	5pUTR	58114	58189	1	1	0	1	0	0	0	0	0	Uncertain
5pUTR-Rv0054	5pUTR	58535	58583	0	0	0	0	0	0	0	0	0	Uncertain
5pUTR-Rv0058	5pUTR	60282	60393	4	4	0	0	0	4	0	1	35.25	NE
5pUTR-Rv0058_2	5pUTR	60133	60393	10	10	0	0	0	10	0	1	40.2	NE
5pUTR-Rv0060	5pUTR	63869	63906	4	4	0	0	0	0	4	1	308.5	GA
5pUTR-Rv0060_2	5pUTR	63806	63906	6	6	0	0	0	0	6	1	309.333	GA
5pUTR-Rv0065	5pUTR	71603	71818	3	3	0	0	0	3	0	1	360	NE
5pUTR-Rv0066c	5pUTR	74508	74565	1	1	0	0	0	1	0	1	41	Uncertain
5pUTR-Rv0068	5pUTR	75251	75298	2	2	0	0	0	2	0	1	85.5	Uncertain
5pUTR-Rv0070c	5pUTR	78893	79310	3	3	0	0	0	3	0	1	215.667	NE
5pUTR-Rv0072	5pUTR	80237	80621	6	5	1	0	0	6	0	1	125.833	NE
5pUTR-Rv0078	5pUTR	86496	86525	3	3	0	0	0	3	0	0.333333	4	Uncertain
5pUTR-Rv0081	5pUTR	89535	89572	1	1	0	0	0	1	0	1	21	Uncertain
5pUTR-Rv0084	5pUTR	92203	92325	3	3	0	0	0	3	0	1	102	NE
5pUTR-Rv0091	5pUTR	99371	99681	4	3	1	0	0	4	0	0.75	75.6667	NE
5pUTR-Rv0091_2	5pUTR	99619	99681	1	0	1	0	0	1	0	0	0	Uncertain
5pUTR-Rv0092	5pUTR	100515	100580	0	0	0	0	0	0	0	0	0	Uncertain
5pUTR-Rv0094c	5pUTR	104660	104956	2	1	1	0	0	2	0	0.5	61	Uncertain
5pUTR-Rv0098	5pUTR	107288	107597	7	7	0	0	0	7	0	1	109.857	NE
5pUTR-Rv0103c	5pUTR	122170	122379	6	6	0	0	0	6	0	1	136.833	NE
5pUTR-Rv0103c_2	5pUTR	122170	122196	1	1	0	0	0	1	0	1	96	Uncertain
5pUTR-Rv0107c	5pUTR	130538	130564	2	1	1	0	0	2	0	1	74	Uncertain
5pUTR-Rv0109	5pUTR	131338	131380	1	1	0	0	0	1	0	1	65	Uncertain
5pUTR-Rv0110	5pUTR	132754	133018	6	6	0	0	0	6	0	1	275	NE
5pUTR-Rv0111	5pUTR	133843	133948	2	2	0	0	0	2	0	1	56.5	NE
5pUTR-Rv0112	5pUTR	136141	136287	4	4	0	0	0	4	0	1	42.75	NE
5pUTR-Rv0116c	5pUTR	141020	141052	0	0	0	0	0	0	0	0	0	Uncertain
5pUTR-Rv0117	5pUTR	140958	141198	5	3	2	0	0	5	0	0.8	163	NE
5pUTR-Rv0117_2	5pUTR	141170	141198	0	0	0	0	0	0	0	0	0	Uncertain
5pUTR-Rv0119	5pUTR	143892	144047	5	4	1	0	0	5	0	1	98.8	NE
5pUTR-Rv0120c	5pUTR	147769	147823	1	1	0	0	0	1	0	1	137	Uncertain
5pUTR-Rv0123	5pUTR	148746	148854	4	4	0	0	0	4	0	1	78	NE
5pUTR-Rv0125	5pUTR	151073	151146	4	4	0	0	0	4	0	1	237.75	NE
5pUTR-Rv0125_2	5pUTR	151083	151146	4	4	0	0	0	4	0	1	237.75	NE
5pUTR-Rv0129c	5pUTR	157598	157651	3	3	0	0	0	3	0	1	272	Uncertain
5pUTR-Rv0130	5pUTR	157828	157845	0	0	0	0	0	0	0	0	0	Uncertain
5pUTR-Rv0131c	5pUTR	159656	159668	1	1	0	0	0	1	0	1	64	Uncertain
5pUTR-Rv0134	5pUTR	161633	161769	4	4	0	0	0	4	0	1	244	NE
5pUTR-Rv0134_2	5pUTR	161393	161769	7	6	1	0	0	7	0	1	186.714	NE
5pUTR-Rv0136	5pUTR	163306	163364	3	3	0	0	0	3	0	1	67.3333	NE
5pUTR-Rv0137c	5pUTR	165258	165269	0	0	0	0	0	0	0	0	0	Uncertain
5pUTR-Rv0147	5pUTR	173229	173236	0	0	0	0	0	0	0	0	0	Uncertain
5pUTR-Rv0152c	5pUTR	180894	181020	3	3	0	0	0	3	0	1	165	NE
5pUTR-Rv0155	5pUTR	183579	183620	3	3	0	0	0	3	0	1	100.333	NE
5pUTR-Rv0158	5pUTR	186718	186783	3	2	1	0	0	3	0	1	149.667	NE
5pUTR-Rv0159c	5pUTR	188837	188862	0	0	0	0	0	0	0	0	0	Uncertain
5pUTR-Rv0162c	5pUTR	193133	193356	4	4	0	0	0	4	0	1	68.75	NE
5pUTR-Rv0166	5pUTR	194916	194991	3	3	0	0	0	3	0	1	388.667	NE
5pUTR-Rv0167	5pUTR	196733	196859	3	2	1	0	0	3	0	1	9.33333	NE
5pUTR-Rv0167_2	5pUTR	196461	196859	10	9	1	0	0	10	0	0.9	133.889	NE
5pUTR-Rv0175	5pUTR	206647	206812	5	5	0	0	0	5	0	1	192	NE
5pUTR-Rv0175_2	5pUTR	206606	206812	7	7	0	0	0	7	0	1	169.429	NE
5pUTR-Rv0176	5pUTR	207168	207450	6	5	1	0	0	6	0	0.833333	280.2	NE
5pUTR-Rv0178	5pUTR	208757	208936	6	6	0	0	0	6	0	1	84.5	NE
5pUTR-Rv0179c	5pUTR	210810	210815	0	0	0	0	0	0	0	0	0	Uncertain
5pUTR-Rv0180c	5pUTR	212248	212265	0	0	0	0	0	0	0	0	0	Uncertain
5pUTR-Rv0182c	5pUTR	214138	214577	9	9	0	0	0	9	0	1	181.333	NE
5pUTR-Rv0188	5pUTR	219156	219484	5	4	1	0	0	5	0	0.8	12.5	NE
5pUTR-Rv0189c	5pUTR	221721	221734	1	1	0	0	0	0	1	1	127	Uncertain
5pUTR-Rv0190	5pUTR	221810	221869	3	3	0	0	0	0	3	1	261.667	GA
5pUTR-Rv0191	5pUTR	222222	222287	1	1	0	0	0	0	1	1	267	Uncertain
5pUTR-Rv0192	5pUTR	223460	223562	3	2	1	0	0	0	3	1	40.6667	GA
5pUTR-Rv0192A	5pUTR	223578	223605	1	1	0	0	0	0	1	1	412	Uncertain
5pUTR-Rv0193c	5pUTR	226569	226620	1	1	0	0	0	0	1	1	43	Uncertain
5pUTR-Rv0196	5pUTR	231600	231645	5	5	0	0	0	5	0	0.8	50.25	NE
5pUTR-Rv0198c	5pUTR	236507	236760	4	3	1	0	0	4	0	1	128.75	NE
5pUTR-Rv0198c_2	5pUTR	236507	236681	2	1	1	0	0	2	0	1	149	Uncertain
5pUTR-Rv0201c	5pUTR	238395	238610	2	2	0	0	0	2	0	1	292	Uncertain
5pUTR-Rv0201c_2	5pUTR	238395	238559	0	0	0	0	0	0	0	0	0	Uncertain
5pUTR-Rv0202c	5pUTR	241292	241335	1	1	0	0	0	1	0	1	41	Uncertain
5pUTR-Rv0203	5pUTR	241436	241514	1	1	0	0	0	1	0	1	103	Uncertain
5pUTR-Rv0206c	5pUTR	247318	247515	5	5	0	1	0	4	0	0.8	141.25	NE
5pUTR-Rv0206c_2	5pUTR	247318	247525	5	5	0	1	0	4	0	0.8	141.25	NE
5pUTR-Rv0209	5pUTR	249020	249038	0	0	0	0	0	0	0	0	0	Uncertain
5pUTR-Rv0210	5pUTR	250012	250120	2	0	2	0	0	2	0	0.5	15	Uncertain
5pUTR-Rv0211	5pUTR	251676	251782	8	8	0	0	0	0	8	1	490	GA
5pUTR-Rv0215c	5pUTR	258856	258884	1	1	0	0	0	1	0	1	50	Uncertain
5pUTR-Rv0227c	5pUTR	272839	273030	1	1	0	0	0	1	0	1	82	Uncertain
5pUTR-Rv0231	5pUTR	276025	276058	1	1	0	0	0	0	1	1	354	Uncertain
5pUTR-Rv0232	5pUTR	277876	277899	0	0	0	0	0	0	0	0	0	Uncertain
5pUTR-Rv0235c	5pUTR	282614	282641	1	1	0	0	0	1	0	1	100	Uncertain
5pUTR-Rv0236A	5pUTR	287071	287111	1	1	0	0	0	1	0	1	43	Uncertain
5pUTR-Rv0237	5pUTR	287118	287186	2	2	0	0	0	2	0	1	234	NE
5pUTR-Rv0238	5pUTR	288396	288428	1	1	0	0	0	1	0	1	9	Uncertain
5pUTR-Rv0240	5pUTR	289115	289345	3	3	0	0	0	3	0	1	85.6667	NE
5pUTR-Rv0242c	5pUTR	292029	292097	5	5	0	0	0	5	0	1	194	NE
5pUTR-Rv0242c_2	5pUTR	292029	292086	4	4	0	0	0	4	0	1	237.75	NE
5pUTR-Rv0242c_3	5pUTR	292029	292071	2	2	0	0	0	2	0	1	157.5	NE
5pUTR-Rv0242c_4	5pUTR	292029	292114	7	7	0	0	0	7	0	1	151	NE
5pUTR-Rv0243	5pUTR	292107	292171	3	3	0	0	0	3	0	1	399	NE
5pUTR-Rv0243_2	5pUTR	292134	292171	0	0	0	0	0	0	0	0	0	Uncertain
5pUTR-Rv0243_3	5pUTR	292057	292171	8	8	0	0	0	8	0	1	272.5	NE
5pUTR-Rv0244c	5pUTR	295633	295712	4	4	0	0	0	4	0	1	68	NE
5pUTR-Rv0245	5pUTR	295966	296005	2	2	0	0	0	2	0	1	163	NE
5pUTR-Rv0246	5pUTR	296680	296809	1	1	0	0	0	1	0	1	78	Uncertain
5pUTR-Rv0247c	5pUTR	298862	298924	3	3	0	0	0	3	0	1	72.6667	NE
5pUTR-Rv0249c	5pUTR	301655	301683	2	2	0	0	0	2	0	1	291.5	NE
5pUTR-Rv0250c	5pUTR	302028	302054	1	1	0	0	0	1	0	1	11	Uncertain
5pUTR-Rv0250c_2	5pUTR	302028	302496	11	11	0	0	0	11	0	1	205.364	NE
5pUTR-Rv0250c_3	5pUTR	302028	302068	2	2	0	0	0	2	0	1	15	Uncertain
5pUTR-Rv0251c	5pUTR	302652	302710	3	3	0	0	0	3	0	1	148	NE
5pUTR-Rv0252	5pUTR	302853	302866	1	1	0	0	0	1	0	1	498	Uncertain
5pUTR-Rv0256c	5pUTR	309547	309839	5	5	0	0	0	5	0	1	119.4	NE
5pUTR-Rv0258c	5pUTR	310749	311086	2	2	0	0	0	2	0	1	41	NE
5pUTR-Rv0265c	5pUTR	317503	317947	8	5	3	0	0	8	0	0.875	83.4286	NE
5pUTR-Rv0266c	5pUTR	321154	321350	7	7	0	0	0	7	0	1	163.571	NE
5pUTR-Rv0268c	5pUTR	323273	323278	0	0	0	0	0	0	0	0	0	Uncertain
5pUTR-Rv0268c_2	5pUTR	323273	323299	2	2	0	0	0	0	2	1	160.5	Uncertain
5pUTR-Rv0271c	5pUTR	328461	328499	0	0	0	0	0	0	0	0	0	Uncertain
5pUTR-Rv0273c	5pUTR	330325	330350	0	0	0	0	0	0	0	0	0	Uncertain
5pUTR-Rv0274	5pUTR	330375	330422	0	0	0	0	0	0	0	0	0	Uncertain
5pUTR-Rv0275c	5pUTR	331658	331673	1	1	0	0	0	1	0	1	75	Uncertain
5pUTR-Rv0275c_2	5pUTR	331658	331693	2	1	1	0	0	2	0	1	40.5	NE
5pUTR-Rv0276	5pUTR	331650	331748	6	5	1	0	0	6	0	1	86.3333	NE
5pUTR-Rv0279c	5pUTR	339073	339143	1	1	0	0	0	1	0	1	227	Uncertain
5pUTR-Rv0282	5pUTR	341808	342130	12	11	1	0	0	12	0	1	73.5	NE
5pUTR-Rv0282_2	5pUTR	341678	342130	14	13	1	0	0	14	0	1	81.9286	NE
5pUTR-Rv0282_3	5pUTR	341980	342130	6	6	0	0	0	6	0	1	98.8333	NE
5pUTR-Rv0296c	5pUTR	361155	361200	0	0	0	0	0	0	0	0	0	Uncertain
5pUTR-Rv0297	5pUTR	361265	361334	1	1	0	0	0	1	0	1	153	Uncertain
5pUTR-Rv0297_2	5pUTR	361275	361334	1	1	0	0	0	1	0	1	153	Uncertain
5pUTR-Rv0298	5pUTR	363242	363252	1	1	0	0	0	1	0	1	89	Uncertain
5pUTR-Rv0299	5pUTR	363263	363476	5	5	0	0	0	5	0	1	143	NE
5pUTR-Rv0302	5pUTR	364523	364605	3	3	0	0	0	3	0	0.666667	81.5	Uncertain
5pUTR-Rv0305c	5pUTR	375711	375746	2	2	0	0	0	2	0	1	127.5	NE
5pUTR-Rv0306	5pUTR	375758	375914	8	8	0	0	0	8	0	1	66	NE
5pUTR-Rv0306_2	5pUTR	375809	375914	4	4	0	0	0	4	0	1	76.25	NE
5pUTR-Rv0307c	5pUTR	377055	377522	11	10	1	0	0	11	0	1	174.364	NE
5pUTR-Rv0312	5pUTR	380522	380556	2	2	0	0	0	2	0	1	21.5	NE
5pUTR-Rv0313	5pUTR	382471	382490	0	0	0	0	0	0	0	0	0	Uncertain
5pUTR-Rv0314c	5pUTR	383541	383586	2	2	0	0	0	0	2	1	347.5	Uncertain
5pUTR-Rv0338c	5pUTR	405841	406252	11	9	2	0	0	11	0	1	43.2727	NE
5pUTR-Rv0339c	5pUTR	408448	408465	0	0	0	0	0	0	0	0	0	Uncertain
5pUTR-Rv0340	5pUTR	408596	408634	2	2	0	0	0	2	0	0.5	4	Uncertain
5pUTR-Rv0340_2	5pUTR	408424	408634	7	7	0	0	0	7	0	0.857143	43.3333	NE
5pUTR-Rv0343	5pUTR	412422	412757	2	1	1	0	0	2	0	1	26.5	NE
5pUTR-Rv0343_2	5pUTR	412695	412757	0	0	0	0	0	0	0	0	0	Uncertain
5pUTR-Rv0344c	5pUTR	414941	414969	2	2	0	0	0	2	0	1	206.5	NE
5pUTR-Rv0346c	5pUTR	416965	417026	0	0	0	0	0	0	0	0	0	Uncertain
5pUTR-Rv0347	5pUTR	417252	417304	0	0	0	0	0	0	0	0	0	Uncertain
5pUTR-Rv0348	5pUTR	418254	418293	1	1	0	0	1	0	0	1	29	Uncertain
5pUTR-Rv0349	5pUTR	418842	418949	6	5	1	0	0	6	0	0.833333	77.2	NE
5pUTR-Rv0350	5pUTR	419727	419835	3	3	0	3	0	0	0	0	0	ES
5pUTR-Rv0350_2	5pUTR	419714	419835	4	4	0	3	0	1	0	0.25	43	ES
5pUTR-Rv0352	5pUTR	422404	422452	1	1	0	0	0	1	0	1	173	Uncertain
5pUTR-Rv0355c	5pUTR	434680	434763	2	2	0	0	0	2	0	1	299.5	Uncertain
5pUTR-Rv0357c	5pUTR	436770	436802	1	1	0	0	0	1	0	1	110	Uncertain
5pUTR-Rv0357c_2	5pUTR	436770	436822	2	2	0	0	0	2	0	1	59	Uncertain
5pUTR-Rv0361	5pUTR	438791	438823	1	0	1	0	0	1	0	0	0	Uncertain
5pUTR-Rv0363c	5pUTR	442300	442326	0	0	0	0	0	0	0	0	0	Uncertain
5pUTR-Rv0365c	5pUTR	444198	444242	3	3	0	0	0	3	0	1	177.333	NE
5pUTR-Rv0367c	5pUTR	445234	445260	1	1	0	0	0	1	0	1	1	Uncertain
5pUTR-Rv0368c	5pUTR	446526	446987	5	4	1	0	0	5	0	0.8	31.75	NE
5pUTR-Rv0384c	5pUTR	462003	462039	0	0	0	0	0	0	0	0	0	Uncertain
5pUTR-Rv0384c_2	5pUTR	462003	462023	0	0	0	0	0	0	0	0	0	Uncertain
5pUTR-Rv0384c_3	5pUTR	462003	462111	1	1	0	0	1	0	0	1	3	Uncertain
5pUTR-Rv0386	5pUTR	463395	463412	0	0	0	0	0	0	0	0	0	Uncertain
5pUTR-Rv0388c	5pUTR	468004	468248	5	5	0	0	0	5	0	1	386.8	NE
5pUTR-Rv0389	5pUTR	468309	468338	0	0	0	0	0	0	0	0	0	Uncertain
5pUTR-Rv0389_2	5pUTR	468298	468338	1	1	0	0	0	1	0	1	266	Uncertain
5pUTR-Rv0392c	5pUTR	472642	472672	0	0	0	0	0	0	0	0	0	Uncertain
5pUTR-Rv0398c	5pUTR	477323	477385	3	3	0	0	0	3	0	1	119.333	NE
5pUTR-Rv0402c	5pUTR	483234	483377	2	2	0	0	0	2	0	1	58	NE
5pUTR-Rv0403c	5pUTR	483659	483785	5	5	0	0	0	5	0	0.8	55.25	NE
5pUTR-Rv0404	5pUTR	483757	483980	7	6	1	0	0	7	0	0.714286	56.6	NE
5pUTR-Rv0412c	5pUTR	499622	499666	4	3	1	0	0	4	0	1	67.5	NE
5pUTR-Rv0415	5pUTR	501054	501151	2	2	0	0	0	2	0	1	37	NE
5pUTR-Rv0415_2	5pUTR	501060	501151	1	1	0	0	0	1	0	1	30	Uncertain
5pUTR-Rv0418	5pUTR	503416	503499	1	1	0	0	0	1	0	1	46	Uncertain
5pUTR-Rv0419	5pUTR	505054	505089	1	1	0	0	0	1	0	1	69	Uncertain
5pUTR-Rv0420c	5pUTR	506974	507043	0	0	0	0	0	0	0	0	0	Uncertain
5pUTR-Rv0423c	5pUTR	510228	510325	4	3	1	0	0	4	0	1	38	NE
5pUTR-Rv0425c	5pUTR	515324	515366	1	1	0	0	0	1	0	1	79	Uncertain
5pUTR-Rv0426c	5pUTR	515819	515861	2	2	0	0	0	2	0	1	81.5	Uncertain
5pUTR-Rv0426c_2	5pUTR	515819	515933	5	4	1	0	0	5	0	1	99.6	NE
5pUTR-Rv0428c	5pUTR	517806	518192	6	6	0	5	0	1	0	0.166667	319	ES
5pUTR-Rv0430	5pUTR	518663	518736	4	4	0	0	0	4	0	0.75	35	NE
5pUTR-Rv0440	5pUTR	528429	528611	3	3	0	3	0	0	0	0	0	ES
5pUTR-Rv0442c	5pUTR	532217	532561	10	9	1	0	0	10	0	1	207.8	NE
5pUTR-Rv0442c_2	5pUTR	532217	532309	4	3	1	0	0	4	0	1	180.5	NE
5pUTR-Rv0446c	5pUTR	535218	535483	7	7	0	0	0	7	0	1	130.286	NE
5pUTR-Rv0449c	5pUTR	538551	538948	7	6	1	0	0	7	0	1	69.4286	NE
5pUTR-Rv0450c	5pUTR	541494	541650	8	8	0	0	0	8	0	1	15.375	NE
5pUTR-Rv0451c	5pUTR	541913	542070	9	8	1	0	0	9	0	1	70	NE
5pUTR-Rv0454	5pUTR	544748	544838	0	0	0	0	0	0	0	0	0	Uncertain
5pUTR-Rv0456A	5pUTR	547360	547684	20	18	2	0	0	20	0	0.95	131.211	NE
5pUTR-Rv0458	5pUTR	549647	549678	2	2	0	0	0	2	0	1	115	NE
5pUTR-Rv0464c	5pUTR	554888	555120	6	6	0	0	0	6	0	1	186.333	NE
5pUTR-Rv0466	5pUTR	556408	556461	1	1	0	0	0	1	0	1	132	Uncertain
5pUTR-Rv0467	5pUTR	557439	557530	3	3	0	0	0	3	0	1	14.6667	NE
5pUTR-Rv0468	5pUTR	558827	558898	0	0	0	0	0	0	0	0	0	Uncertain
5pUTR-Rv0469	5pUTR	559864	559891	0	0	0	0	0	0	0	0	0	Uncertain
5pUTR-Rv0469_2	5pUTR	559831	559891	3	3	0	0	0	3	0	1	76.6667	Uncertain
5pUTR-Rv0472c	5pUTR	563430	563455	1	1	0	0	0	0	1	1	194	Uncertain
5pUTR-Rv0472c_2	5pUTR	563430	563526	3	3	0	0	0	0	3	1	151	GA
5pUTR-Rv0474	5pUTR	564991	565024	2	2	0	0	0	0	2	1	330.5	Uncertain
5pUTR-Rv0474_2	5pUTR	564723	565024	7	7	0	0	0	0	7	0.857143	309.5	GA
5pUTR-Rv0476	5pUTR	566225	566511	4	3	1	0	0	0	4	1	151	GA
5pUTR-Rv0479c	5pUTR	568970	569226	5	5	0	0	0	5	0	1	209.8	NE
5pUTR-Rv0484c	5pUTR	573804	574282	11	10	1	0	0	6	5	1	184.273	NE
5pUTR-Rv0488	5pUTR	577172	577667	7	7	0	0	0	7	0	1	255.429	NE
5pUTR-Rv0490	5pUTR	579293	579352	2	2	0	0	0	2	0	1	35.5	NE
5pUTR-Rv0497	5pUTR	587104	587380	2	2	0	0	0	2	0	1	188	NE
5pUTR-Rv0500A	5pUTR	591044	591114	1	1	0	0	0	1	0	1	429	Uncertain
5pUTR-Rv0500B	5pUTR	591450	591478	3	3	0	0	0	3	0	1	229.667	Uncertain
5pUTR-Rv0502	5pUTR	592717	592794	4	3	1	0	0	4	0	1	40.25	NE
5pUTR-Rv0504c	5pUTR	595305	595452	5	4	1	0	0	5	0	1	86.4	NE
5pUTR-Rv0505c	5pUTR	596588	596634	3	3	0	0	0	3	0	1	36.3333	NE
5pUTR-Rv0505c_2	5pUTR	596588	596682	8	7	1	0	0	8	0	1	98.875	NE
5pUTR-Rv0506	5pUTR	596658	596762	7	7	0	0	0	7	0	1	222.143	NE
5pUTR-Rv0506_2	5pUTR	596665	596762	6	6	0	0	0	6	0	1	240.167	NE
5pUTR-Rv0506_3	5pUTR	596629	596762	10	9	1	0	0	10	0	1	199.4	NE
5pUTR-Rv0509	5pUTR	600400	600444	2	2	0	0	0	2	0	1	60.5	Uncertain
5pUTR-Rv0516c	5pUTR	608538	608591	2	2	0	0	0	0	2	1	84.5	GA
5pUTR-Rv0517	5pUTR	608719	608749	2	2	0	0	0	0	2	1	214.5	GA
5pUTR-Rv0518	5pUTR	610125	610191	0	0	0	0	0	0	0	0	0	Uncertain
5pUTR-Rv0518_2	5pUTR	609830	610191	5	5	0	0	0	0	5	1	136.4	GA
5pUTR-Rv0520	5pUTR	612207	612258	2	1	1	0	0	0	2	1	324.5	GA
5pUTR-Rv0522	5pUTR	612911	613041	3	3	0	0	0	3	0	1	309.333	NE
5pUTR-Rv0523c	5pUTR	614724	614817	2	2	0	0	0	2	0	1	197	Uncertain
5pUTR-Rv0529	5pUTR	619754	619894	0	0	0	0	0	0	0	0	0	Uncertain
5pUTR-Rv0530	5pUTR	620836	620910	1	1	0	0	0	1	0	1	1	Uncertain
5pUTR-Rv0533c	5pUTR	625483	625554	3	3	0	0	0	3	0	1	351.333	NE
5pUTR-Rv0535	5pUTR	626445	626460	1	1	0	0	0	1	0	1	198	Uncertain
5pUTR-Rv0537c	5pUTR	629734	629976	5	5	0	0	0	5	0	1	209.6	NE
5pUTR-Rv0537c_2	5pUTR	629734	629967	5	5	0	0	0	5	0	1	209.6	NE
5pUTR-Rv0538	5pUTR	629840	630043	7	5	2	0	0	7	0	1	110.286	NE
5pUTR-Rv0538_2	5pUTR	629938	630043	6	4	2	0	0	6	0	1	119.333	NE
5pUTR-Rv0543c	5pUTR	635878	635927	3	3	0	0	0	3	0	1	204.667	NE
5pUTR-Rv0545c	5pUTR	637466	637541	3	3	0	0	0	3	0	1	137.333	NE
5pUTR-Rv0546c	5pUTR	637972	638391	7	7	0	0	0	7	0	1	150.429	NE
5pUTR-Rv0548c	5pUTR	639959	640169	4	4	0	0	0	4	0	1	129	NE
5pUTR-Rv0553	5pUTR	644403	644493	1	1	0	0	0	1	0	1	15	Uncertain
5pUTR-Rv0557	5pUTR	648160	648539	9	9	0	6	0	3	0	0.333333	19	ES
5pUTR-Rv0563	5pUTR	653840	653882	2	2	0	0	0	2	0	1	215.5	NE
5pUTR-Rv0565c	5pUTR	657473	657500	0	0	0	0	0	0	0	0	0	Uncertain
5pUTR-Rv0566c	5pUTR	658042	658088	2	2	0	0	0	2	0	1	62	NE
5pUTR-Rv0566c_2	5pUTR	658042	658075	1	1	0	0	0	1	0	1	107	Uncertain
5pUTR-Rv0567	5pUTR	658112	658324	5	5	0	0	0	5	0	0.6	71.3333	NE
5pUTR-Rv0569	5pUTR	660987	661006	0	0	0	0	0	0	0	0	0	Uncertain
5pUTR-Rv0572c	5pUTR	665386	665415	0	0	0	0	0	0	0	0	0	Uncertain
5pUTR-Rv0578c	5pUTR	675919	676034	2	1	1	0	0	2	0	1	345	NE
5pUTR-Rv0579	5pUTR	676058	676241	5	5	0	0	0	5	0	1	91.4	NE
5pUTR-Rv0579_2	5pUTR	676004	676241	6	5	1	0	0	6	0	1	81.1667	NE
5pUTR-Rv0583c	5pUTR	679078	679148	1	1	0	0	0	1	0	1	206	Uncertain
5pUTR-Rv0583c_2	5pUTR	679078	679123	0	0	0	0	0	0	0	0	0	Uncertain
5pUTR-Rv0585c	5pUTR	684275	684331	1	1	0	0	0	1	0	1	140	Uncertain
5pUTR-Rv0603	5pUTR	699819	699859	1	1	0	0	0	1	0	1	201	Uncertain
5pUTR-Rv0608	5pUTR	703222	703247	3	3	0	0	0	3	0	1	6.33333	Uncertain
5pUTR-Rv0608_2	5pUTR	703230	703247	3	3	0	0	0	3	0	1	6.33333	Uncertain
5pUTR-Rv0610c	5pUTR	705912	706246	11	8	3	0	0	11	0	1	121.455	NE
5pUTR-Rv0612	5pUTR	706078	706327	9	8	1	0	0	9	0	1	151.444	NE
5pUTR-Rv0615	5pUTR	710339	710348	0	0	0	0	0	0	0	0	0	Uncertain
5pUTR-Rv0623	5pUTR	716394	716413	3	3	0	0	0	3	0	0.333333	10	Uncertain
5pUTR-Rv0626	5pUTR	718016	718028	1	1	0	0	0	1	0	1	26	Uncertain
5pUTR-Rv0632c	5pUTR	729281	729513	4	3	1	0	0	4	0	0.75	75.6667	NE
5pUTR-Rv0634c	5pUTR	731036	731181	4	4	0	0	0	4	0	1	281.5	NE
5pUTR-Rv0638	5pUTR	733679	733740	3	3	0	0	0	3	0	1	139.333	Uncertain
5pUTR-Rv0639	5pUTR	734107	734257	2	2	0	2	0	0	0	0	0	Uncertain
5pUTR-Rv0642c	5pUTR	737206	737259	2	2	0	0	0	0	2	1	101.5	GA
5pUTR-Rv0645c	5pUTR	740190	740205	1	1	0	0	0	0	1	1	127	Uncertain
5pUTR-Rv0651	5pUTR	748063	748279	3	3	0	3	0	0	0	0	0	ES
5pUTR-Rv0657c	5pUTR	753620	753633	1	1	0	0	0	0	1	1	1460	Uncertain
5pUTR-Rv0657c_2	5pUTR	753620	754068	14	14	0	0	0	6	8	1	359.929	GA
5pUTR-Rv0663	5pUTR	756038	756140	4	4	0	0	0	4	0	1	90	NE
5pUTR-Rv0663_2	5pUTR	756118	756140	2	2	0	0	0	2	0	1	143.5	Uncertain
5pUTR-Rv0667	5pUTR	759598	759810	5	5	0	5	0	0	0	0	0	ES
5pUTR-Rv0669c	5pUTR	769600	769655	2	2	0	0	0	2	0	1	144.5	NE
5pUTR-Rv0675	5pUTR	774504	774786	2	2	0	0	0	2	0	1	19.5	Uncertain
5pUTR-Rv0680c	5pUTR	780419	780474	0	0	0	0	0	0	0	0	0	Uncertain
5pUTR-Rv0681	5pUTR	780590	780724	1	1	0	0	0	1	0	1	99	Uncertain
5pUTR-Rv0682	5pUTR	781363	781563	7	6	1	6	0	1	0	0.142857	2	ES
5pUTR-Rv0685	5pUTR	784751	784824	5	5	0	3	0	2	0	0.4	25	ES
5pUTR-Rv0686	5pUTR	786123	786152	0	0	0	0	0	0	0	0	0	Uncertain
5pUTR-Rv0687	5pUTR	787086	787102	1	1	0	0	0	1	0	1	790	Uncertain
5pUTR-Rv0690c	5pUTR	791076	791275	2	2	0	0	0	2	0	1	101.5	NE
5pUTR-Rv0691c	5pUTR	791669	791699	0	0	0	0	0	0	0	0	0	Uncertain
5pUTR-Rv0692	5pUTR	791716	791834	2	1	1	0	0	2	0	1	131.5	Uncertain
5pUTR-Rv0692_2	5pUTR	791447	791834	6	5	1	0	0	6	0	1	103.5	NE
5pUTR-Rv0700	5pUTR	800206	800490	7	7	0	0	7	0	0	0.285714	28.5	GD
5pUTR-Rv0702	5pUTR	801373	801465	0	0	0	0	0	0	0	0	0	Uncertain
5pUTR-Rv0711	5pUTR	806304	806338	2	2	0	0	0	2	0	1	94.5	NE
5pUTR-Rv0714	5pUTR	811231	811376	3	3	0	3	0	0	0	0	0	ES
5pUTR-Rv0720	5pUTR	813623	813943	8	7	1	8	0	0	0	0	0	ES
5pUTR-Rv0725c	5pUTR	818447	818513	2	2	0	0	0	2	0	1	160	NE
5pUTR-Rv0726c	5pUTR	819643	819677	1	1	0	0	0	1	0	1	19	Uncertain
5pUTR-Rv0732	5pUTR	824718	824803	2	2	0	2	0	0	0	0	0	ES
5pUTR-Rv0737	5pUTR	828713	829210	8	7	1	0	0	8	0	0.875	222	NE
5pUTR-Rv0740	5pUTR	831542	831779	9	9	0	0	0	9	0	1	316.889	NE
5pUTR-Rv0740_2	5pUTR	831577	831779	7	7	0	0	0	7	0	1	356.286	NE
5pUTR-Rv0740_3	5pUTR	831602	831779	6	6	0	0	0	6	0	1	374.5	NE
5pUTR-Rv0741	5pUTR	832428	832537	2	2	0	0	0	2	0	1	163.5	NE
5pUTR-Rv0743c	5pUTR	834446	834706	5	5	0	0	0	5	0	1	45	NE
5pUTR-Rv0747	5pUTR	838378	838454	4	4	0	0	0	4	0	1	59.75	NE
5pUTR-Rv0749A	5pUTR	841877	842013	4	2	2	0	0	4	0	0.75	128.667	NE
5pUTR-Rv0749A_2	5pUTR	841877	841919	0	0	0	0	0	0	0	0	0	Uncertain
5pUTR-Rv0751c	5pUTR	843234	843351	1	1	0	0	0	1	0	1	23	Uncertain
5pUTR-Rv0753c	5pUTR	845956	845996	1	1	0	0	0	1	0	1	1	Uncertain
5pUTR-Rv0755c	5pUTR	850043	850508	11	10	1	0	0	0	11	1	419.273	GA
5pUTR-Rv0755c_2	5pUTR	850043	850076	0	0	0	0	0	0	0	0	0	Uncertain
5pUTR-Rv0756c	5pUTR	851469	851740	5	5	0	0	0	5	0	1	89.4	NE
5pUTR-Rv0757	5pUTR	851551	851611	3	3	0	0	0	3	0	1	29.6667	NE
5pUTR-Rv0761c	5pUTR	855829	855895	2	2	0	0	0	2	0	1	40.5	NE
5pUTR-Rv0768	5pUTR	860784	860915	4	4	0	0	0	4	0	0.5	336.5	NE
5pUTR-Rv0775	5pUTR	868284	868410	1	1	0	0	0	1	0	1	222	Uncertain
5pUTR-Rv0780	5pUTR	873089	873346	7	7	0	0	0	7	0	1	40.4286	NE
5pUTR-Rv0781	5pUTR	874187	874236	1	1	0	1	0	0	0	0	0	Uncertain
5pUTR-Rv0787A	5pUTR	882457	882527	0	0	0	0	0	0	0	0	0	Uncertain
5pUTR-Rv0792c	5pUTR	886649	886882	11	11	0	0	0	11	0	0.909091	80.1	NE
5pUTR-Rv0794c	5pUTR	888639	888665	1	1	0	0	0	1	0	1	70	Uncertain
5pUTR-Rv0802c	5pUTR	895631	895862	4	4	0	0	0	4	0	1	324.75	NE
5pUTR-Rv0805	5pUTR	898795	898834	1	1	0	0	0	1	0	1	156	Uncertain
5pUTR-Rv0810c	5pUTR	905090	905166	4	4	0	4	0	0	0	0	0	ES
5pUTR-Rv0818	5pUTR	910910	910975	1	0	1	0	0	0	1	1	7	Uncertain
5pUTR-Rv0822c	5pUTR	916314	916426	3	3	0	0	0	0	3	1	173.333	GA
5pUTR-Rv0823c	5pUTR	917649	917928	4	3	1	3	0	0	1	0.25	31	ES
5pUTR-Rv0824c	5pUTR	918753	918783	2	2	0	0	0	2	0	1	18	Uncertain
5pUTR-Rv0826	5pUTR	919578	919637	1	1	0	0	0	1	0	0	0	Uncertain
5pUTR-Rv0830	5pUTR	921729	921973	11	11	0	0	0	11	0	1	92	NE
5pUTR-Rv0832	5pUTR	924877	924954	0	0	0	0	0	0	0	0	0	Uncertain
5pUTR-Rv0833	5pUTR	924992	925364	2	1	1	0	0	2	0	1	69	NE
5pUTR-Rv0834c	5pUTR	930488	930529	0	0	0	0	0	0	0	0	0	Uncertain
5pUTR-Rv0835	5pUTR	930795	930956	1	1	0	0	0	1	0	1	84	Uncertain
5pUTR-Rv0837c	5pUTR	934034	934078	5	5	0	0	0	5	0	0.6	8.33333	NE
5pUTR-Rv0839	5pUTR	935554	935580	0	0	0	0	0	0	0	0	0	Uncertain
5pUTR-Rv0840c	5pUTR	937320	937346	0	0	0	0	0	0	0	0	0	Uncertain
5pUTR-Rv0842	5pUTR	937962	938115	3	3	0	0	0	3	0	1	68.6667	NE
5pUTR-Rv0846c	5pUTR	944197	944305	4	4	0	0	0	4	0	1	29.25	NE
5pUTR-Rv0855	5pUTR	951221	951635	5	5	0	0	0	5	0	1	182.8	NE
5pUTR-Rv0859	5pUTR	955014	955080	1	1	0	0	0	1	0	1	178	Uncertain
5pUTR-Rv0859_2	5pUTR	955034	955080	0	0	0	0	0	0	0	0	0	Uncertain
5pUTR-Rv0867c	5pUTR	965538	965809	9	9	0	0	0	0	9	1	534.556	GA
5pUTR-Rv0870c	5pUTR	967736	967751	2	1	1	0	0	2	0	1	71	NE
5pUTR-Rv0871	5pUTR	967729	967901	5	4	1	0	0	5	0	1	79.8	NE
5pUTR-Rv0871_2	5pUTR	967824	967901	0	0	0	0	0	0	0	0	0	Uncertain
5pUTR-Rv0872c	5pUTR	970247	970285	0	0	0	0	0	0	0	0	0	Uncertain
5pUTR-Rv0873	5pUTR	970458	970508	3	3	0	0	0	0	3	1	541	Uncertain
5pUTR-Rv0873_2	5pUTR	970303	970508	7	7	0	0	0	0	7	1	349.857	GA
5pUTR-Rv0877	5pUTR	976057	976078	1	1	0	0	0	1	0	1	60	Uncertain
5pUTR-Rv0883c	5pUTR	981270	981314	1	1	0	0	0	1	0	1	144	Uncertain
5pUTR-Rv0887c	5pUTR	985974	986026	0	0	0	0	0	0	0	0	0	Uncertain
5pUTR-Rv0888	5pUTR	987057	987236	5	5	0	0	0	5	0	1	120	NE
5pUTR-Rv0889c	5pUTR	989864	989888	1	1	0	0	0	1	0	1	125	Uncertain
5pUTR-Rv0890c	5pUTR	992599	993021	11	10	1	0	0	11	0	1	114.182	NE
5pUTR-Rv0891c	5pUTR	993458	993742	9	7	2	0	0	9	0	0.777778	76.2857	NE
5pUTR-Rv0892	5pUTR	993804	993856	1	1	0	0	0	1	0	1	15	Uncertain
5pUTR-Rv0896	5pUTR	999427	999475	2	2	0	0	0	2	0	1	16.5	NE
5pUTR-Rv0896_2	5pUTR	999438	999475	1	1	0	0	0	1	0	1	18	Uncertain
5pUTR-Rv0898c	5pUTR	1002707	1002870	4	4	0	0	0	4	0	1	43.25	NE
5pUTR-Rv0899	5pUTR	1002767	1002815	1	1	0	0	0	1	0	1	81	Uncertain
5pUTR-Rv0900	5pUTR	1003539	1003808	7	6	1	0	0	7	0	1	82.2857	NE
5pUTR-Rv0900_2	5pUTR	1003516	1003808	8	7	1	0	0	8	0	1	73.875	NE
5pUTR-Rv0908	5pUTR	1011712	1011735	1	1	0	0	0	1	0	1	18	Uncertain
5pUTR-Rv0909	5pUTR	1014646	1014685	2	2	0	0	0	2	0	1	72.5	NE
5pUTR-Rv0909_2	5pUTR	1014660	1014685	1	1	0	0	0	1	0	1	60	Uncertain
5pUTR-Rv0920c	5pUTR	1026820	1026965	3	3	0	0	0	3	0	1	211.667	NE
5pUTR-Rv0922	5pUTR	1027590	1027689	2	2	0	0	0	2	0	1	120.5	NE
5pUTR-Rv0925c	5pUTR	1032637	1032715	2	2	0	0	0	2	0	1	291	Uncertain
5pUTR-Rv0927c	5pUTR	1034635	1034657	0	0	0	0	0	0	0	0	0	Uncertain
5pUTR-Rv0928	5pUTR	1034871	1034907	1	1	0	0	0	1	0	0	0	Uncertain
5pUTR-Rv0928_2	5pUTR	1034855	1034907	2	2	0	0	0	2	0	0.5	240	Uncertain
5pUTR-Rv0932c	5pUTR	1041052	1041169	1	1	0	0	0	1	0	1	69	Uncertain
5pUTR-Rv0934	5pUTR	1041807	1042119	4	4	0	0	0	4	0	1	107.75	NE
5pUTR-Rv0941c	5pUTR	1052321	1052611	6	5	1	0	0	6	0	1	103.667	NE
5pUTR-Rv0945	5pUTR	1053928	1054251	7	6	1	0	0	7	0	1	47.2857	NE
5pUTR-Rv0950c	5pUTR	1061658	1061748	4	3	1	0	0	4	0	1	57	NE
5pUTR-Rv0950c_2	5pUTR	1061658	1061733	3	3	0	0	0	3	0	1	73.3333	NE
5pUTR-Rv0951	5pUTR	1061569	1061968	12	11	1	0	0	12	0	1	94.3333	NE
5pUTR-Rv0951_2	5pUTR	1061622	1061968	11	10	1	0	0	11	0	1	91.9091	NE
5pUTR-Rv0951_3	5pUTR	1061900	1061968	3	3	0	0	0	3	0	1	72.6667	NE
5pUTR-Rv0954	5pUTR	1065082	1065131	0	0	0	0	0	0	0	0	0	Uncertain
5pUTR-Rv0957	5pUTR	1068047	1068209	3	3	0	1	0	2	0	0.666667	35.5	Uncertain
5pUTR-Rv0957_2	5pUTR	1068008	1068209	5	5	0	3	0	2	0	0.4	35.5	ES
5pUTR-Rv0964c	5pUTR	1076682	1077155	6	6	0	0	0	6	0	1	113.667	NE
5pUTR-Rv0977	5pUTR	1090332	1090377	1	1	0	0	0	1	0	1	25	Uncertain
5pUTR-Rv0979A	5pUTR	1094822	1094890	1	1	0	0	0	0	1	1	6	Uncertain
5pUTR-Rv0983	5pUTR	1099049	1099070	0	0	0	0	0	0	0	0	0	Uncertain
5pUTR-Rv0983_2	5pUTR	1098999	1099070	2	2	0	0	0	2	0	1	592.5	Uncertain
5pUTR-Rv0983_3	5pUTR	1099031	1099070	1	1	0	0	0	1	0	1	415	Uncertain
5pUTR-Rv0985c	5pUTR	1101484	1101530	0	0	0	0	0	0	0	0	0	Uncertain
5pUTR-Rv0986	5pUTR	1101784	1101807	2	2	0	0	0	2	0	1	137.5	NE
5pUTR-Rv0991c	5pUTR	1108508	1108534	0	0	0	0	0	0	0	0	0	Uncertain
5pUTR-Rv0991c_2	5pUTR	1108508	1108553	2	2	0	0	0	2	0	1	45.5	Uncertain
5pUTR-Rv0994	5pUTR	1110127	1110273	3	3	0	1	0	2	0	0.666667	142	Uncertain
5pUTR-Rv0996	5pUTR	1112315	1112388	0	0	0	0	0	0	0	0	0	Uncertain
5pUTR-Rv0998	5pUTR	1114738	1114752	0	0	0	0	0	0	0	0	0	Uncertain
5pUTR-Rv0998_2	5pUTR	1114695	1114752	2	2	0	0	0	2	0	1	139.5	Uncertain
5pUTR-Rv1006	5pUTR	1123595	1123718	1	1	0	0	0	0	1	1	321	Uncertain
5pUTR-Rv1009	5pUTR	1127962	1128095	6	6	0	0	0	0	6	1	334.167	GA
5pUTR-Rv1015c	5pUTR	1134572	1134701	4	3	1	0	0	0	4	0.75	82.3333	GA
5pUTR-Rv1017c	5pUTR	1136485	1136517	0	0	0	0	0	0	0	0	0	Uncertain
5pUTR-Rv1018c	5pUTR	1138064	1138128	1	1	0	1	0	0	0	0	0	Uncertain
5pUTR-Rv1021	5pUTR	1142616	1142675	1	1	0	0	0	1	0	1	114	Uncertain
5pUTR-Rv1023	5pUTR	1144486	1144568	3	3	0	0	2	1	0	1	31.6667	GD
5pUTR-Rv1023_2	5pUTR	1144509	1144568	1	1	0	0	1	0	0	1	2	Uncertain
5pUTR-Rv1028A	5pUTR	1151774	1151924	1	1	0	0	0	1	0	1	66	Uncertain
5pUTR-Rv1028A_2	5pUTR	1151730	1151924	2	2	0	0	0	2	0	1	62.5	NE
5pUTR-Rv1036c	5pUTR	1160437	1160438	0	0	0	0	0	0	0	0	0	Uncertain
5pUTR-Rv1042c	5pUTR	1165503	1165685	9	9	0	0	0	4	5	1	227.889	GA
5pUTR-Rv1046c	5pUTR	1169233	1169434	7	7	0	0	0	7	0	1	147.857	NE
5pUTR-Rv1046c_2	5pUTR	1169233	1169285	0	0	0	0	0	0	0	0	0	Uncertain
5pUTR-Rv1057	5pUTR	1179220	1179401	2	2	0	0	0	2	0	1	93	NE
5pUTR-Rv1058	5pUTR	1180645	1180689	2	2	0	0	0	2	0	1	53.5	Uncertain
5pUTR-Rv1060	5pUTR	1183471	1183513	1	1	0	0	0	1	0	1	38	Uncertain
5pUTR-Rv1071c	5pUTR	1196097	1196169	2	2	0	0	0	2	0	1	169	NE
5pUTR-Rv1071c_2	5pUTR	1196097	1196122	0	0	0	0	0	0	0	0	0	Uncertain
5pUTR-Rv1072	5pUTR	1196182	1196284	5	5	0	0	0	5	0	1	253.2	NE
5pUTR-Rv1072_2	5pUTR	1196240	1196284	2	2	0	0	0	2	0	1	115	Uncertain
5pUTR-Rv1074c	5pUTR	1199378	1199402	0	0	0	0	0	0	0	0	0	Uncertain
5pUTR-Rv1074c_2	5pUTR	1199378	1199414	1	1	0	0	0	1	0	1	51	Uncertain
5pUTR-Rv1076	5pUTR	1200520	1200772	7	7	0	0	0	7	0	0.857143	24.3333	NE
5pUTR-Rv1078	5pUTR	1203272	1203318	2	2	0	0	0	2	0	1	162.5	Uncertain
5pUTR-Rv1078_2	5pUTR	1202887	1203318	11	11	0	0	0	11	0	1	104.545	NE
5pUTR-Rv1080c	5pUTR	1205803	1206021	7	7	0	0	0	7	0	1	97.2857	NE
5pUTR-Rv1081c	5pUTR	1206423	1206459	0	0	0	0	0	0	0	0	0	Uncertain
5pUTR-Rv1082	5pUTR	1206460	1206525	5	5	0	0	0	5	0	1	214.8	NE
5pUTR-Rv1082_2	5pUTR	1206496	1206525	0	0	0	0	0	0	0	0	0	Uncertain
5pUTR-Rv1082_3	5pUTR	1206485	1206525	1	1	0	0	0	1	0	1	163	Uncertain
5pUTR-Rv1085c	5pUTR	1210489	1210528	0	0	0	0	0	0	0	0	0	Uncertain
5pUTR-Rv1085c_2	5pUTR	1210489	1210574	2	2	0	0	0	2	0	1	104.5	NE
5pUTR-Rv1089A	5pUTR	1215204	1215522	7	7	0	0	0	7	0	1	276.714	NE
5pUTR-Rv1091	5pUTR	1216464	1216474	1	1	0	0	0	1	0	1	227	Uncertain
5pUTR-Rv1092c	5pUTR	1220191	1220492	5	4	1	0	0	5	0	1	70.2	NE
5pUTR-Rv1107c	5pUTR	1234228	1234361	1	1	0	0	0	1	0	1	14	Uncertain
5pUTR-Rv1111c	5pUTR	1238197	1238456	4	4	0	0	0	4	0	1	47.25	NE
5pUTR-Rv1113	5pUTR	1239387	1239421	1	1	0	0	0	1	0	1	118	Uncertain
5pUTR-Rv1119c	5pUTR	1243018	1243242	1	1	0	0	0	1	0	1	4	Uncertain
5pUTR-Rv1121	5pUTR	1243677	1243712	0	0	0	0	0	0	0	0	0	Uncertain
5pUTR-Rv1122	5pUTR	1245027	1245134	0	0	0	0	0	0	0	0	0	Uncertain
5pUTR-Rv1128c	5pUTR	1252977	1253028	1	1	0	0	0	1	0	1	65	Uncertain
5pUTR-Rv1133c	5pUTR	1261351	1261716	3	3	0	0	0	3	0	1	29.6667	NE
5pUTR-Rv1135c	5pUTR	1264133	1264330	1	1	0	0	0	1	0	1	36	Uncertain
5pUTR-Rv1139c	5pUTR	1266990	1267353	11	11	0	0	0	11	0	1	158.909	NE
5pUTR-Rv1140	5pUTR	1267058	1267352	7	7	0	0	0	7	0	1	130	NE
5pUTR-Rv1145	5pUTR	1272364	1272428	1	1	0	0	0	0	1	1	369	Uncertain
5pUTR-Rv1158c	5pUTR	1284867	1284895	1	0	1	0	0	1	0	0	0	Uncertain
5pUTR-Rv1161	5pUTR	1287129	1287333	2	2	0	0	0	2	0	1	49.5	NE
5pUTR-Rv1165	5pUTR	1293689	1294173	14	13	1	0	0	14	0	0.928571	206.231	NE
5pUTR-Rv1167c	5pUTR	1298697	1298967	5	5	0	0	0	5	0	0.8	134	NE
5pUTR-Rv1169c	5pUTR	1300129	1300224	3	3	0	0	0	3	0	1	34.6667	NE
5pUTR-Rv1170	5pUTR	1300168	1300309	6	5	1	0	0	6	0	1	38.6667	NE
5pUTR-Rv1171	5pUTR	1301231	1301312	1	1	0	0	0	1	0	1	54	Uncertain
5pUTR-Rv1172c	5pUTR	1302686	1302897	5	5	0	0	0	5	0	1	131.6	NE
5pUTR-Rv1172c_2	5pUTR	1302686	1302751	1	1	0	0	0	1	0	1	238	Uncertain
5pUTR-Rv1174c	5pUTR	1306006	1306078	3	3	0	0	0	3	0	1	249.333	NE
5pUTR-Rv1174c_2	5pUTR	1306006	1306195	7	6	1	0	0	7	0	0.857143	151.5	NE
5pUTR-Rv1177	5pUTR	1308606	1309010	16	15	1	0	0	16	0	0.9375	103	NE
5pUTR-Rv1177_2	5pUTR	1308914	1309010	2	2	0	0	0	2	0	1	167	Uncertain
5pUTR-Rv1178	5pUTR	1309183	1309369	1	1	0	1	0	0	0	0	0	Uncertain
5pUTR-Rv1179c	5pUTR	1313304	1313457	1	1	0	0	0	1	0	1	2	Uncertain
5pUTR-Rv1179c_2	5pUTR	1313304	1313552	6	6	0	0	0	6	0	0.833333	31.6	NE
5pUTR-Rv1180	5pUTR	1313645	1313731	5	5	0	0	0	5	0	1	48.4	NE
5pUTR-Rv1180_2	5pUTR	1313661	1313731	3	3	0	0	0	3	0	1	57.3333	NE
5pUTR-Rv1180_3	5pUTR	1313624	1313731	7	7	0	0	0	7	0	1	46.7143	NE
5pUTR-Rv1180_4	5pUTR	1313475	1313731	12	12	0	0	0	12	0	0.916667	38.5455	NE
5pUTR-Rv1183	5pUTR	1321303	1321526	3	3	0	0	0	3	0	1	32.6667	NE
5pUTR-Rv1184c	5pUTR	1325617	1325692	3	3	0	0	0	3	0	1	75.3333	NE
5pUTR-Rv1194c	5pUTR	1338519	1338956	10	10	0	0	0	1	9	1	364.5	GA
5pUTR-Rv1194c_2	5pUTR	1338519	1338562	2	2	0	0	0	1	1	1	267.5	NE
5pUTR-Rv1195	5pUTR	1338896	1339009	3	3	0	0	0	0	3	1	93	GA
5pUTR-Rv1195_2	5pUTR	1338707	1339009	6	6	0	0	0	0	6	1	260.333	GA
5pUTR-Rv1198	5pUTR	1340989	1341012	0	0	0	0	0	0	0	0	0	Uncertain
5pUTR-Rv1199c	5pUTR	1342611	1342985	8	8	0	0	0	8	0	1	146.25	NE
5pUTR-Rv1200	5pUTR	1342605	1342948	8	8	0	0	0	8	0	1	146.25	NE
5pUTR-Rv1204c	5pUTR	1348630	1348732	5	5	0	0	0	5	0	1	114.6	NE
5pUTR-Rv1208	5pUTR	1351752	1352150	3	3	0	0	0	3	0	1	45.3333	NE
5pUTR-Rv1210	5pUTR	1353430	1353528	1	1	0	0	0	1	0	1	462	Uncertain
5pUTR-Rv1217c	5pUTR	1361807	1362149	2	2	0	0	0	2	0	1	23	NE
5pUTR-Rv1221	5pUTR	1364362	1364419	5	5	0	0	0	5	0	1	265.6	NE
5pUTR-Rv1227c	5pUTR	1370831	1371231	8	7	1	0	0	3	5	1	200.375	GA
5pUTR-Rv1230c	5pUTR	1374203	1374272	2	2	0	0	0	2	0	1	240.5	Uncertain
5pUTR-Rv1234	5pUTR	1376951	1376982	0	0	0	0	0	0	0	0	0	Uncertain
5pUTR-Rv1234_2	5pUTR	1376554	1376982	11	7	4	0	0	11	0	0.818182	55.1111	NE
5pUTR-Rv1234_3	5pUTR	1376914	1376982	1	1	0	0	0	1	0	1	45	Uncertain
5pUTR-Rv1238	5pUTR	1380642	1380690	1	0	1	0	0	1	0	0	0	Uncertain
5pUTR-Rv1238_2	5pUTR	1380617	1380690	2	1	1	0	0	2	0	0.5	3	Uncertain
5pUTR-Rv1239c	5pUTR	1383048	1383082	0	0	0	0	0	0	0	0	0	Uncertain
5pUTR-Rv1240	5pUTR	1383189	1383219	1	1	0	0	0	1	0	1	36	Uncertain
5pUTR-Rv1245c	5pUTR	1388634	1388658	1	1	0	0	0	1	0	1	570	Uncertain
5pUTR-Rv1248c	5pUTR	1393058	1393146	1	1	0	0	0	1	0	1	137	Uncertain
5pUTR-Rv1249c	5pUTR	1393988	1394099	3	2	1	0	0	3	0	0.666667	125	Uncertain
5pUTR-Rv1249c_2	5pUTR	1393988	1394009	0	0	0	0	0	0	0	0	0	Uncertain
5pUTR-Rv1250	5pUTR	1394096	1394185	3	3	0	0	0	3	0	1	157.667	NE
5pUTR-Rv1257c	5pUTR	1406090	1406447	8	8	0	0	0	8	0	1	233	NE
5pUTR-Rv1258c	5pUTR	1407346	1407353	1	1	0	0	0	1	0	1	85	Uncertain
5pUTR-Rv1266c	5pUTR	1415846	1415871	0	0	0	0	0	0	0	0	0	Uncertain
5pUTR-Rv1267c	5pUTR	1417353	1417405	2	1	1	0	0	2	0	1	77	Uncertain
5pUTR-Rv1267c_2	5pUTR	1417353	1417570	6	5	1	0	0	6	0	1	60.3333	NE
5pUTR-Rv1269c	5pUTR	1418959	1419280	3	3	0	0	0	3	0	1	66.6667	NE
5pUTR-Rv1272c	5pUTR	1422311	1422403	2	2	0	0	0	2	0	1	88	NE
5pUTR-Rv1280c	5pUTR	1433446	1433536	2	1	1	0	0	2	0	0.5	113	Uncertain
5pUTR-Rv1284	5pUTR	1437279	1437330	2	1	1	0	0	2	0	0.5	14	Uncertain
5pUTR-Rv1292	5pUTR	1445951	1446385	9	8	1	0	0	9	0	0.777778	126.286	NE
5pUTR-Rv1294	5pUTR	1448886	1449381	12	11	1	12	0	0	0	0	0	ES
5pUTR-Rv1294_2	5pUTR	1449181	1449381	5	5	0	5	0	0	0	0	0	ES
5pUTR-Rv1297	5pUTR	1453013	1453210	5	5	0	0	0	5	0	1	125	NE
5pUTR-Rv1297_2	5pUTR	1452791	1453210	10	8	2	3	0	7	0	0.7	90.4286	ESD
5pUTR-Rv1298	5pUTR	1455102	1455169	0	0	0	0	0	0	0	0	0	Uncertain
5pUTR-Rv1299	5pUTR	1455276	1455501	6	6	0	1	0	5	0	0.666667	40	NE
5pUTR-Rv1303	5pUTR	1459713	1459772	0	0	0	0	0	0	0	0	0	Uncertain
5pUTR-Rv1308	5pUTR	1463155	1463234	4	4	0	4	0	0	0	0.25	2	ES
5pUTR-Rv1313c	5pUTR	1469511	1469905	10	9	1	0	0	10	0	0.9	89.5556	NE
5pUTR-Rv1319c	5pUTR	1482507	1482748	4	4	0	0	0	4	0	1	113.25	NE
5pUTR-Rv1320c	5pUTR	1484223	1484389	5	5	0	0	0	5	0	1	273.6	NE
5pUTR-Rv1321	5pUTR	1483921	1484285	8	8	0	0	0	8	0	1	244.125	NE
5pUTR-Rv1321_2	5pUTR	1484250	1484285	2	2	0	0	0	2	0	1	209	NE
5pUTR-Rv1323	5pUTR	1485797	1485868	2	2	0	0	0	2	0	1	248	Uncertain
5pUTR-Rv1323_2	5pUTR	1485663	1485868	7	6	1	0	0	7	0	1	130.429	NE
5pUTR-Rv1323_3	5pUTR	1485677	1485868	6	5	1	0	0	6	0	1	140.833	NE
5pUTR-Rv1325c	5pUTR	1489971	1490416	11	9	2	5	0	6	0	0.454545	57.2	NE
5pUTR-Rv1327c	5pUTR	1494431	1494477	1	1	0	0	0	1	0	1	204	Uncertain
5pUTR-Rv1337	5pUTR	1504045	1504362	10	9	1	0	0	0	10	1	247	GA
5pUTR-Rv1337_2	5pUTR	1504336	1504362	1	1	0	0	0	0	1	1	400	Uncertain
5pUTR-Rv1340	5pUTR	1506597	1506761	4	4	0	0	0	4	0	1	113.5	NE
5pUTR-Rv1345	5pUTR	1509193	1509287	1	1	0	0	0	1	0	1	117	Uncertain
5pUTR-Rv1345_2	5pUTR	1509082	1509287	2	2	0	0	0	2	0	1	228	NE
5pUTR-Rv1346	5pUTR	1510502	1510852	1	0	1	0	0	1	0	1	17	Uncertain
5pUTR-Rv1346_2	5pUTR	1510757	1510852	0	0	0	0	0	0	0	0	0	Uncertain
5pUTR-Rv1349	5pUTR	1515275	1515629	5	5	0	0	5	0	0	0.8	4.25	GD
5pUTR-Rv1351	5pUTR	1518198	1518237	1	1	0	0	0	1	0	1	52	Uncertain
5pUTR-Rv1352	5pUTR	1518734	1518769	2	2	0	0	0	2	0	1	156.5	Uncertain
5pUTR-Rv1361c	5pUTR	1533639	1533812	7	7	0	0	0	7	0	1	111	NE
5pUTR-Rv1363c	5pUTR	1535398	1535444	3	2	1	0	0	3	0	1	53	NE
5pUTR-Rv1363c_2	5pUTR	1535398	1535560	6	5	1	0	0	6	0	1	87	NE
5pUTR-Rv1364c	5pUTR	1537650	1537718	2	2	0	0	0	2	0	1	200	Uncertain
5pUTR-Rv1364c_2	5pUTR	1537650	1537739	3	3	0	0	0	3	0	1	153.667	NE
5pUTR-Rv1365c	5pUTR	1538175	1538246	0	0	0	0	0	0	0	0	0	Uncertain
5pUTR-Rv1366	5pUTR	1538099	1538396	5	5	0	0	0	5	0	1	216.8	NE
5pUTR-Rv1368	5pUTR	1540818	1541026	7	6	1	0	0	7	0	1	120.143	NE
5pUTR-Rv1373	5pUTR	1545898	1546018	0	0	0	0	0	0	0	0	0	Uncertain
5pUTR-Rv1373_2	5pUTR	1545632	1546018	8	7	1	0	0	8	0	0.875	40.4286	NE
5pUTR-Rv1373_3	5pUTR	1545738	1546018	5	4	1	0	0	5	0	0.8	57.75	NE
5pUTR-Rv1379	5pUTR	1552603	1552660	1	1	0	0	0	1	0	1	5	Uncertain
5pUTR-Rv1390	5pUTR	1565009	1565099	4	4	0	0	0	4	0	1	62	NE
5pUTR-Rv1392	5pUTR	1566699	1566831	8	8	0	1	0	7	0	0.75	32.1667	NE
5pUTR-Rv1392_2	5pUTR	1566518	1566831	14	14	0	6	0	8	0	0.5	38.8571	NE
5pUTR-Rv1392_3	5pUTR	1566671	1566831	9	9	0	1	0	8	0	0.777778	38.8571	NE
5pUTR-Rv1404	5pUTR	1580539	1580597	3	3	0	0	0	3	0	1	95	NE
5pUTR-Rv1412	5pUTR	1588501	1588573	1	1	0	0	0	1	0	1	85	Uncertain
5pUTR-Rv1413	5pUTR	1589153	1589392	3	3	0	0	0	3	0	1	120.333	NE
5pUTR-Rv1415	5pUTR	1590355	1590403	2	2	0	1	0	1	0	0.5	243	Uncertain
5pUTR-Rv1416	5pUTR	1591472	1591695	2	2	0	2	0	0	0	0	0	ES
5pUTR-Rv1423	5pUTR	1597781	1597912	1	1	0	0	0	1	0	1	43	Uncertain
5pUTR-Rv1428c	5pUTR	1604765	1604809	0	0	0	0	0	0	0	0	0	Uncertain
5pUTR-Rv1429	5pUTR	1604834	1604884	2	2	0	0	0	2	0	1	117	NE
5pUTR-Rv1430	5pUTR	1606369	1606392	1	1	0	0	0	1	0	1	234	Uncertain
5pUTR-Rv1431	5pUTR	1608056	1608089	0	0	0	0	0	0	0	0	0	Uncertain
5pUTR-Rv1433	5pUTR	1611409	1611440	0	0	0	0	0	0	0	0	0	Uncertain
5pUTR-Rv1435c	5pUTR	1612956	1613109	5	5	0	0	0	5	0	1	61.6	NE
5pUTR-Rv1435c_2	5pUTR	1612956	1613051	4	4	0	0	0	4	0	1	29.75	NE
5pUTR-Rv1449c	5pUTR	1630205	1630235	0	0	0	0	0	0	0	0	0	Uncertain
5pUTR-Rv1449c_2	5pUTR	1630205	1630400	7	5	2	0	0	7	0	0.857143	98.3333	NE
5pUTR-Rv1449c_3	5pUTR	1630205	1630301	3	2	1	0	0	3	0	0.666667	129	Uncertain
5pUTR-Rv1451	5pUTR	1634993	1635035	2	2	0	0	1	1	0	1	124.5	NE
5pUTR-Rv1451_2	5pUTR	1634891	1635035	6	6	0	0	1	5	0	1	178.833	NE
5pUTR-Rv1458c	5pUTR	1644266	1644471	1	1	0	0	0	1	0	1	283	Uncertain
5pUTR-Rv1459c	5pUTR	1646144	1646238	4	4	0	0	0	4	0	1	56.75	NE
5pUTR-Rv1463	5pUTR	1650632	1650722	1	1	0	1	0	0	0	0	0	Uncertain
5pUTR-Rv1467c	5pUTR	1655508	1655543	0	0	0	0	0	0	0	0	0	Uncertain
5pUTR-Rv1468c	5pUTR	1656727	1656757	1	1	0	0	0	1	0	1	23	Uncertain
5pUTR-Rv1469	5pUTR	1656930	1656969	0	0	0	0	0	0	0	0	0	Uncertain
5pUTR-Rv1470	5pUTR	1658953	1658986	1	1	0	0	0	1	0	1	57	Uncertain
5pUTR-Rv1471	5pUTR	1659157	1659376	2	2	0	0	0	2	0	1	358	NE
5pUTR-Rv1473A	5pUTR	1662367	1662387	1	0	1	0	0	1	0	1	4	Uncertain
5pUTR-Rv1475c	5pUTR	1666052	1666103	0	0	0	0	0	0	0	0	0	Uncertain
5pUTR-Rv1476	5pUTR	1666187	1666210	0	0	0	0	0	0	0	0	0	Uncertain
5pUTR-Rv1476_2	5pUTR	1666132	1666210	2	2	0	0	0	2	0	1	68.5	Uncertain
5pUTR-Rv1479	5pUTR	1669146	1669289	1	1	0	0	0	1	0	1	133	Uncertain
5pUTR-Rv1479_2	5pUTR	1669220	1669289	0	0	0	0	0	0	0	0	0	Uncertain
5pUTR-Rv1483	5pUTR	1673402	1673446	2	2	0	0	0	2	0	1	197.5	NE
5pUTR-Rv1490	5pUTR	1679299	1679328	1	1	0	0	0	1	0	1	44	Uncertain
5pUTR-Rv1491c	5pUTR	1681972	1682243	11	11	0	0	0	11	0	1	158.455	NE
5pUTR-Rv1492	5pUTR	1681863	1682163	10	9	1	0	0	10	0	1	170.3	NE
5pUTR-Rv1497	5pUTR	1687889	1687947	3	3	0	0	0	3	0	1	166.667	NE
5pUTR-Rv1498A	5pUTR	1690352	1690502	4	4	0	0	0	0	4	1	141	GA
5pUTR-Rv1498A_2	5pUTR	1690352	1690394	2	2	0	0	0	0	2	1	40	Uncertain
5pUTR-Rv1498A_3	5pUTR	1690352	1690815	8	8	0	0	0	0	8	1	300.25	GA
5pUTR-Rv1500	5pUTR	1690820	1690856	2	2	0	0	0	0	2	1	379.5	Uncertain
5pUTR-Rv1500_2	5pUTR	1690694	1690856	4	4	0	0	0	0	4	1	491	GA
5pUTR-Rv1500_3	5pUTR	1690836	1690856	0	0	0	0	0	0	0	0	0	Uncertain
5pUTR-Rv1502	5pUTR	1692652	1692930	13	13	0	0	0	13	0	0.769231	20	NE
5pUTR-Rv1507A	5pUTR	1696864	1697362	19	19	0	0	7	12	0	0.842105	22.1875	NE
5pUTR-Rv1507c	5pUTR	1697428	1697812	13	13	0	0	0	13	0	0.769231	66.8	NE
5pUTR-Rv1508A	5pUTR	1699814	1699872	1	1	0	0	0	1	0	1	521	Uncertain
5pUTR-Rv1509	5pUTR	1699937	1700218	11	11	0	0	0	11	0	1	70.7273	NE
5pUTR-Rv1510	5pUTR	1701058	1701301	7	6	1	0	0	7	0	0.857143	239.333	NE
5pUTR-Rv1511	5pUTR	1703026	1703080	0	0	0	0	0	0	0	0	0	Uncertain
5pUTR-Rv1515c	5pUTR	1707532	1708029	3	3	0	0	0	3	0	1	45.6667	NE
5pUTR-Rv1518	5pUTR	1709545	1709650	4	4	0	0	0	4	0	1	21.75	NE
5pUTR-Rv1519	5pUTR	1710712	1710739	1	1	0	0	0	1	0	1	18	Uncertain
5pUTR-Rv1527c	5pUTR	1728415	1728532	3	3	0	0	0	3	0	1	88.6667	NE
5pUTR-Rv1527c_2	5pUTR	1728415	1728882	16	16	0	0	0	16	0	0.875	134.214	NE
5pUTR-Rv1531	5pUTR	1732438	1732479	1	1	0	0	0	1	0	1	2	Uncertain
5pUTR-Rv1535	5pUTR	1735514	1735982	13	12	1	0	0	13	0	1	209.462	NE
5pUTR-Rv1548c	5pUTR	1753339	1753400	0	0	0	0	0	0	0	0	0	Uncertain
5pUTR-Rv1548c_2	5pUTR	1753339	1753721	7	6	1	0	0	7	0	1	141.571	NE
5pUTR-Rv1557	5pUTR	1761675	1761750	4	2	2	0	0	4	0	0.75	82.6667	NE
5pUTR-Rv1558	5pUTR	1762480	1762953	8	6	2	0	0	8	0	0.875	183.571	NE
5pUTR-Rv1566c	5pUTR	1774626	1775060	13	12	1	0	0	0	13	1	411.231	GA
5pUTR-Rv1566c_2	5pUTR	1774626	1774700	1	1	0	0	0	0	1	1	382	Uncertain
5pUTR-Rv1568	5pUTR	1775058	1775398	12	11	1	0	0	5	7	1	313.917	GA
5pUTR-Rv1568_2	5pUTR	1775064	1775398	12	11	1	0	0	5	7	1	313.917	GA
5pUTR-Rv1577c	5pUTR	1782591	1782734	3	2	1	0	0	3	0	0.666667	28.5	Uncertain
5pUTR-Rv1580c	5pUTR	1783899	1783955	1	1	0	0	0	1	0	1	530	Uncertain
5pUTR-Rv1584c	5pUTR	1786535	1786580	1	1	0	0	0	1	0	1	5	Uncertain
5pUTR-Rv1589	5pUTR	1789868	1790291	10	9	1	0	0	10	0	1	150.3	NE
5pUTR-Rv1589_2	5pUTR	1790213	1790291	1	1	0	0	0	1	0	1	219	Uncertain
5pUTR-Rv1589_3	5pUTR	1790207	1790291	1	1	0	0	0	1	0	1	219	Uncertain
5pUTR-Rv1592c	5pUTR	1793747	1793899	4	4	0	0	0	4	0	1	44.25	NE
5pUTR-Rv1593c	5pUTR	1794714	1795170	5	4	1	3	0	2	0	0.4	10	ES
5pUTR-Rv1594	5pUTR	1794715	1794763	2	2	0	0	0	2	0	1	10	Uncertain
5pUTR-Rv1598c	5pUTR	1799490	1799516	0	0	0	0	0	0	0	0	0	Uncertain
5pUTR-Rv1607	5pUTR	1805930	1806188	5	4	1	2	0	3	0	0.6	136.667	NE
5pUTR-Rv1609	5pUTR	1807761	1807910	4	4	0	0	0	4	0	1	110.25	NE
5pUTR-Rv1610	5pUTR	1809254	1809450	4	4	0	4	0	0	0	0	0	ES
5pUTR-Rv1611	5pUTR	1810192	1810247	0	0	0	0	0	0	0	0	0	Uncertain
5pUTR-Rv1611_2	5pUTR	1810094	1810247	1	0	1	0	0	0	1	1	88	Uncertain
5pUTR-Rv1611_3	5pUTR	1810104	1810247	1	0	1	0	0	0	1	1	88	Uncertain
5pUTR-Rv1615	5pUTR	1814774	1815260	4	4	0	0	0	4	0	1	203.25	NE
5pUTR-Rv1623c	5pUTR	1825894	1825935	3	3	0	0	0	3	0	1	223.333	NE
5pUTR-Rv1626	5pUTR	1828122	1828187	0	0	0	0	0	0	0	0	0	Uncertain
5pUTR-Rv1628c	5pUTR	1830568	1830909	6	6	0	2	0	4	0	0.666667	213.5	NE
5pUTR-Rv1630	5pUTR	1833500	1833549	3	3	0	3	0	0	0	0	0	ES
5pUTR-Rv1632c	5pUTR	1836837	1836903	2	2	0	0	0	2	0	1	269	NE
5pUTR-Rv1635c	5pUTR	1842249	1842443	7	7	0	0	0	7	0	1	73.8571	NE
5pUTR-Rv1636	5pUTR	1842395	1842458	5	5	0	1	0	4	0	0.8	98.5	NE
5pUTR-Rv1636_2	5pUTR	1842429	1842458	2	2	0	1	0	1	0	0.5	95	Uncertain
5pUTR-Rv1638	5pUTR	1843707	1843748	0	0	0	0	0	0	0	0	0	Uncertain
5pUTR-Rv1638A	5pUTR	1846980	1847035	3	2	1	0	0	3	0	0.666667	54.5	Uncertain
5pUTR-Rv1641	5pUTR	1851998	1852280	2	1	1	1	0	1	0	0.5	1	Uncertain
5pUTR-Rv1645c	5pUTR	1855461	1855469	0	0	0	0	0	0	0	0	0	Uncertain
5pUTR-Rv1646	5pUTR	1855659	1855771	9	9	0	0	0	0	9	1	206.667	GA
5pUTR-Rv1646_2	5pUTR	1855688	1855771	7	7	0	0	0	0	7	1	227.857	GA
5pUTR-Rv1647	5pUTR	1856355	1856781	10	8	2	0	0	10	0	0.9	148.111	NE
5pUTR-Rv1649	5pUTR	1858600	1858740	3	2	1	0	0	3	0	0.666667	33.5	Uncertain
5pUTR-Rv1660	5pUTR	1874110	1874167	1	1	0	0	0	1	0	1	30	Uncertain
5pUTR-Rv1664	5pUTR	1887563	1888033	4	4	0	0	0	4	0	1	54	NE
5pUTR-Rv1665	5pUTR	1891189	1891233	2	2	0	0	0	2	0	1	173	Uncertain
5pUTR-Rv1670	5pUTR	1896093	1896127	0	0	0	0	0	0	0	0	0	Uncertain
5pUTR-Rv1675c	5pUTR	1900982	1901165	1	1	0	0	0	1	0	1	18	Uncertain
5pUTR-Rv1675c_2	5pUTR	1900982	1901065	0	0	0	0	0	0	0	0	0	Uncertain
5pUTR-Rv1682	5pUTR	1906326	1906410	2	2	0	0	0	2	0	1	39.5	NE
5pUTR-Rv1683	5pUTR	1907455	1907601	4	4	0	0	0	4	0	1	66.5	NE
5pUTR-Rv1684	5pUTR	1910155	1910593	9	9	0	0	6	3	0	0.555556	16	GD
5pUTR-Rv1692	5pUTR	1916585	1916705	3	3	0	0	0	3	0	1	11.6667	NE
5pUTR-Rv1692_2	5pUTR	1916591	1916705	3	3	0	0	0	3	0	1	11.6667	NE
5pUTR-Rv1695	5pUTR	1918442	1918753	4	3	1	1	0	3	0	0.5	18.5	NE
5pUTR-Rv1700	5pUTR	1925362	1925589	4	3	1	2	0	2	0	0.25	29	NE
5pUTR-Rv1704c	5pUTR	1931463	1931526	4	3	1	0	0	4	0	1	427.25	NE
5pUTR-Rv1705c	5pUTR	1932661	1933145	9	7	2	0	0	9	0	1	68.4444	NE
5pUTR-Rv1705c_2	5pUTR	1932661	1933139	9	7	2	0	0	9	0	1	68.4444	NE
5pUTR-Rv1706A	5pUTR	1934656	1935146	14	12	2	0	0	14	0	1	122.429	NE
5pUTR-Rv1706c	5pUTR	1933885	1934170	15	15	0	0	0	15	0	0.866667	66.3846	NE
5pUTR-Rv1707	5pUTR	1934806	1934889	3	3	0	0	0	3	0	1	192.667	NE
5pUTR-Rv1710	5pUTR	1938075	1938153	0	0	0	0	0	0	0	0	0	Uncertain
5pUTR-Rv1713	5pUTR	1939834	1940295	6	6	0	0	3	3	0	0.833333	13.4	NE
5pUTR-Rv1714	5pUTR	1941826	1941860	5	5	0	5	0	0	0	0	0	ES
5pUTR-Rv1731	5pUTR	1957651	1957684	1	1	0	0	0	1	0	1	233	Uncertain
5pUTR-Rv1731_2	5pUTR	1957398	1957684	6	6	0	0	0	6	0	1	65.8333	NE
5pUTR-Rv1737c	5pUTR	1965377	1965578	3	2	1	0	0	3	0	1	24.3333	NE
5pUTR-Rv1740	5pUTR	1967681	1967712	2	2	0	0	0	2	0	1	99	Uncertain
5pUTR-Rv1743	5pUTR	1968973	1969011	0	0	0	0	0	0	0	0	0	Uncertain
5pUTR-Rv1745c	5pUTR	1971998	1972426	6	6	0	0	0	6	0	1	102.667	NE
5pUTR-Rv1760	5pUTR	1992787	1993160	5	5	0	0	0	5	0	1	246.6	NE
5pUTR-Rv1762c	5pUTR	1995849	1995871	0	0	0	0	0	0	0	0	0	Uncertain
5pUTR-Rv1765A	5pUTR	1999364	1999656	9	9	0	0	0	9	0	1	128.111	NE
5pUTR-Rv1765A_2	5pUTR	1999364	1999591	7	7	0	0	0	7	0	1	84.2857	NE
5pUTR-Rv1765c	5pUTR	1998522	1998818	3	3	0	0	0	3	0	1	103.333	NE
5pUTR-Rv1766	5pUTR	1999717	1999744	1	1	0	0	0	1	0	1	423	Uncertain
5pUTR-Rv1768	5pUTR	2000514	2000621	1	0	1	0	0	1	0	1	90	Uncertain
5pUTR-Rv1768_2	5pUTR	2000566	2000621	0	0	0	0	0	0	0	0	0	Uncertain
5pUTR-Rv1774	5pUTR	2007794	2007839	3	3	0	0	0	3	0	0.666667	83	Uncertain
5pUTR-Rv1775	5pUTR	2008937	2009179	4	4	0	0	0	4	0	1	117	NE
5pUTR-Rv1779c	5pUTR	2014486	2014665	1	1	0	0	0	1	0	1	1	Uncertain
5pUTR-Rv1779c_2	5pUTR	2014486	2014505	0	0	0	0	0	0	0	0	0	Uncertain
5pUTR-Rv1779c_3	5pUTR	2014486	2014634	0	0	0	0	0	0	0	0	0	Uncertain
5pUTR-Rv1780	5pUTR	2014652	2014706	4	4	0	0	0	2	2	1	654.5	NE
5pUTR-Rv1782	5pUTR	2017656	2017747	2	2	0	0	1	0	1	1	42.5	GD
5pUTR-Rv1782_2	5pUTR	2017608	2017747	3	3	0	0	1	0	2	1	36	GA
5pUTR-Rv1782_3	5pUTR	2017306	2017747	8	7	1	0	1	0	7	0.875	171.143	GA
5pUTR-Rv1785c	5pUTR	2024635	2024699	1	1	0	0	0	1	0	1	63	Uncertain
5pUTR-Rv1785c_2	5pUTR	2024635	2024725	3	3	0	0	0	3	0	1	65.3333	NE
5pUTR-Rv1786	5pUTR	2024781	2024835	1	1	0	0	0	1	0	1	115	Uncertain
5pUTR-Rv1789	5pUTR	2026754	2026797	1	1	0	0	0	0	1	1	33	Uncertain
5pUTR-Rv1791	5pUTR	2029778	2029911	2	2	0	0	0	2	0	1	236.5	NE
5pUTR-Rv1791_2	5pUTR	2029873	2029911	1	1	0	0	0	1	0	1	46	Uncertain
5pUTR-Rv1793	5pUTR	2030684	2030701	2	2	0	0	0	2	0	1	116	NE
5pUTR-Rv1795	5pUTR	2031946	2032247	12	11	1	0	4	8	0	0.75	36	NE
5pUTR-Rv1795_2	5pUTR	2032068	2032247	6	5	1	0	1	5	0	0.833333	40.4	NE
5pUTR-Rv1797	5pUTR	2035281	2035490	5	4	1	0	5	0	0	0.6	2.33333	GD
5pUTR-Rv1799	5pUTR	2039121	2039166	3	3	0	0	0	3	0	0.666667	46	Uncertain
5pUTR-Rv1803c	5pUTR	2046849	2046908	1	1	0	0	0	1	0	1	76	Uncertain
5pUTR-Rv1804c	5pUTR	2047356	2047412	2	1	1	0	0	2	0	0.5	44	Uncertain
5pUTR-Rv1806	5pUTR	2047607	2048079	10	10	0	0	0	10	0	0.8	60.625	NE
5pUTR-Rv1806_2	5pUTR	2047601	2048079	10	10	0	0	0	10	0	0.8	60.625	NE
5pUTR-Rv1808	5pUTR	2049902	2049928	0	0	0	0	0	0	0	0	0	Uncertain
5pUTR-Rv1810	5pUTR	2052685	2052940	7	7	0	0	0	7	0	1	100.714	NE
5pUTR-Rv1810_2	5pUTR	2052700	2052940	7	7	0	0	0	7	0	1	100.714	NE
5pUTR-Rv1812c	5pUTR	2055366	2055480	4	1	3	0	0	4	0	0.75	27.6667	NE
5pUTR-Rv1813c	5pUTR	2056119	2056349	4	4	0	0	0	4	0	1	121.25	NE
5pUTR-Rv1815	5pUTR	2057462	2057535	3	3	0	0	0	3	0	1	37	NE
5pUTR-Rv1817	5pUTR	2059359	2059602	3	1	2	0	0	3	0	1	77	NE
5pUTR-Rv1818c	5pUTR	2062681	2062756	1	0	1	0	0	1	0	0	0	Uncertain
5pUTR-Rv1819c	5pUTR	2064735	2064765	0	0	0	0	0	0	0	0	0	Uncertain
5pUTR-Rv1826	5pUTR	2071913	2071959	3	3	0	0	0	3	0	1	86.6667	NE
5pUTR-Rv1827	5pUTR	2072534	2072603	1	1	0	0	1	0	0	1	4	Uncertain
5pUTR-Rv1827_2	5pUTR	2072496	2072603	6	6	0	0	1	0	5	1	145.333	GA
5pUTR-Rv1827_3	5pUTR	2072384	2072603	7	7	0	0	1	0	6	1	125.429	GA
5pUTR-Rv1829	5pUTR	2073848	2073950	1	1	0	0	0	1	0	1	34	Uncertain
5pUTR-Rv1830	5pUTR	2074813	2074848	1	1	0	0	0	1	0	1	60	Uncertain
5pUTR-Rv1830_2	5pUTR	2074758	2074848	5	5	0	0	0	5	0	1	243	NE
5pUTR-Rv1832	5pUTR	2075616	2075884	5	5	0	0	0	5	0	1	268.6	NE
5pUTR-Rv1833c	5pUTR	2079796	2079813	1	1	0	0	0	0	1	1	134	Uncertain
5pUTR-Rv1837c	5pUTR	2086988	2087135	4	4	0	0	0	0	4	1	228	GA
5pUTR-Rv1837c_2	5pUTR	2086988	2087007	1	1	0	0	0	0	1	1	48	Uncertain
5pUTR-Rv1843c	5pUTR	2093705	2094157	12	11	1	0	0	0	12	1	373.25	GA
5pUTR-Rv1843c_2	5pUTR	2093705	2093762	6	6	0	0	0	0	6	1	243.833	GA
5pUTR-Rv1844c	5pUTR	2095195	2095252	1	1	0	0	0	1	0	1	15	Uncertain
5pUTR-Rv1846c	5pUTR	2096606	2096629	0	0	0	0	0	0	0	0	0	Uncertain
5pUTR-Rv1854c	5pUTR	2103049	2103094	1	1	0	0	1	0	0	1	1	Uncertain
5pUTR-Rv1856c	5pUTR	2104830	2104902	1	1	0	0	0	0	1	1	484	Uncertain
5pUTR-Rv1861	5pUTR	2109128	2109172	1	1	0	0	0	1	0	1	65	Uncertain
5pUTR-Rv1861_2	5pUTR	2109101	2109172	5	5	0	0	0	5	0	1	129.6	NE
5pUTR-Rv1865c	5pUTR	2112973	2113140	4	3	1	0	0	4	0	1	114.25	NE
5pUTR-Rv1865c_2	5pUTR	2112973	2113027	1	1	0	0	0	1	0	1	44	Uncertain
5pUTR-Rv1869c	5pUTR	2120702	2121003	8	8	0	0	0	8	0	1	109.75	NE
5pUTR-Rv1869c_2	5pUTR	2120702	2120734	1	1	0	0	0	1	0	1	94	Uncertain
5pUTR-Rv1869c_3	5pUTR	2120702	2120996	8	8	0	0	0	8	0	1	109.75	NE
5pUTR-Rv1875	5pUTR	2124212	2124388	2	2	0	0	0	0	2	1	193.5	GA
5pUTR-Rv1876	5pUTR	2125236	2125347	4	4	0	0	0	0	4	1	955.5	GA
5pUTR-Rv1878	5pUTR	2127932	2128029	3	3	0	0	0	0	3	1	164	GA
5pUTR-Rv1880c	5pUTR	2131864	2131891	0	0	0	0	0	0	0	0	0	Uncertain
5pUTR-Rv1881c	5pUTR	2132336	2132641	4	4	0	0	0	0	4	1	454.25	GA
5pUTR-Rv1886c	5pUTR	2135874	2135911	2	2	0	0	0	0	2	1	721.5	GA
5pUTR-Rv1886c_2	5pUTR	2135874	2135995	5	4	1	0	0	0	5	1	410.2	GA
5pUTR-Rv1887	5pUTR	2136135	2136265	2	1	1	0	0	0	2	1	121.5	GA
5pUTR-Rv1887_2	5pUTR	2135883	2136265	12	9	3	0	0	0	12	1	190.75	GA
5pUTR-Rv1888c	5pUTR	2138086	2138130	1	1	0	0	0	1	0	1	327	Uncertain
5pUTR-Rv1891	5pUTR	2139718	2139748	0	0	0	0	0	0	0	0	0	Uncertain
5pUTR-Rv1894c	5pUTR	2141876	2141918	2	2	0	0	0	2	0	1	13.5	NE
5pUTR-Rv1894c_2	5pUTR	2141876	2142372	14	14	0	0	0	14	0	1	157.357	NE
5pUTR-Rv1895	5pUTR	2142390	2142528	4	4	0	0	0	4	0	1	32.75	NE
5pUTR-Rv1902c	5pUTR	2150281	2150555	2	2	0	0	0	2	0	1	83.5	NE
5pUTR-Rv1904	5pUTR	2150841	2150961	2	2	0	0	0	0	2	1	411.5	GA
5pUTR-Rv1913	5pUTR	2159111	2159198	3	3	0	0	0	3	0	1	100	NE
5pUTR-Rv1915	5pUTR	2160356	2160470	2	2	0	0	0	2	0	1	131	NE
5pUTR-Rv1915_2	5pUTR	2160434	2160470	0	0	0	0	0	0	0	0	0	Uncertain
5pUTR-Rv1915_3	5pUTR	2160342	2160470	3	3	0	0	0	3	0	1	122.667	NE
5pUTR-Rv1918c	5pUTR	2170619	2170690	1	1	0	0	0	1	0	1	39	Uncertain
5pUTR-Rv1919c	5pUTR	2171532	2171755	6	6	0	0	0	6	0	1	170.667	NE
5pUTR-Rv1919c_2	5pUTR	2171532	2171576	1	1	0	0	0	1	0	1	216	Uncertain
5pUTR-Rv1922	5pUTR	2174030	2174074	2	2	0	0	0	2	0	0.5	101	Uncertain
5pUTR-Rv1924c	5pUTR	2176937	2176995	2	2	0	0	0	0	2	1	509.5	GA
5pUTR-Rv1926c	5pUTR	2179443	2179498	3	3	0	0	0	0	3	1	459.333	GA
5pUTR-Rv1931c	5pUTR	2183246	2183521	5	5	0	0	0	5	0	1	74.4	NE
5pUTR-Rv1936	5pUTR	2187327	2187391	2	2	0	0	0	2	0	1	61	NE
5pUTR-Rv1948c	5pUTR	2199071	2199108	0	0	0	0	0	0	0	0	0	Uncertain
5pUTR-Rv1952	5pUTR	2200705	2200733	1	0	1	0	0	0	1	1	17	Uncertain
5pUTR-Rv1955	5pUTR	2201255	2201591	5	5	0	0	0	0	5	1	302.2	GA
5pUTR-Rv1956	5pUTR	2201970	2202145	4	4	0	0	0	0	4	1	401.5	GA
5pUTR-Rv1963c	5pUTR	2206809	2207053	6	5	1	0	0	6	0	1	105	NE
5pUTR-Rv1976c	5pUTR	2219259	2219543	7	6	1	0	0	7	0	1	181.143	NE
5pUTR-Rv1977	5pUTR	2219587	2219762	3	3	0	0	0	3	0	1	218	NE
5pUTR-Rv1978	5pUTR	2220888	2220916	0	0	0	0	0	0	0	0	0	Uncertain
5pUTR-Rv1980c	5pUTR	2224037	2224113	2	2	0	0	0	0	2	1	95	GA
5pUTR-Rv1980c_2	5pUTR	2224037	2224157	3	3	0	0	0	0	3	1	174.667	GA
5pUTR-Rv1981c	5pUTR	2225196	2225330	1	1	0	0	0	0	1	1	382	Uncertain
5pUTR-Rv1983	5pUTR	2226219	2226252	0	0	0	0	0	0	0	0	0	Uncertain
5pUTR-Rv1986	5pUTR	2229996	2230019	1	1	0	0	0	1	0	1	334	Uncertain
5pUTR-Rv1986_2	5pUTR	2229971	2230019	6	6	0	0	0	6	0	1	65.1667	NE
5pUTR-Rv1990c	5pUTR	2233645	2233677	1	1	0	0	0	1	0	1	2	Uncertain
5pUTR-Rv1996	5pUTR	2238989	2239012	0	0	0	0	0	0	0	0	0	Uncertain
5pUTR-Rv1998c	5pUTR	2243729	2243752	1	1	0	0	0	1	0	1	104	Uncertain
5pUTR-Rv2002	5pUTR	2247600	2247668	1	1	0	0	0	1	0	1	1	Uncertain
5pUTR-Rv2002_2	5pUTR	2247634	2247668	0	0	0	0	0	0	0	0	0	Uncertain
5pUTR-Rv2018	5pUTR	2265078	2265288	5	4	1	0	0	5	0	1	268.8	NE
5pUTR-Rv2018_2	5pUTR	2265239	2265288	1	1	0	0	0	1	0	1	874	Uncertain
5pUTR-Rv2018_3	5pUTR	2265259	2265288	0	0	0	0	0	0	0	0	0	Uncertain
5pUTR-Rv2020c	5pUTR	2266728	2267110	8	6	2	0	0	0	8	0.75	185.333	GA
5pUTR-Rv2021c	5pUTR	2267118	2267213	1	1	0	0	0	0	1	1	276	Uncertain
5pUTR-Rv2021c_2	5pUTR	2267118	2267205	1	1	0	0	0	0	1	1	276	Uncertain
5pUTR-Rv2026c	5pUTR	2272755	2272953	0	0	0	0	0	0	0	0	0	Uncertain
5pUTR-Rv2049c	5pUTR	2307525	2307772	5	5	0	0	0	5	0	1	147.2	NE
5pUTR-Rv2050	5pUTR	2307760	2307829	4	4	0	0	3	1	0	0.75	6.33333	GD
5pUTR-Rv2050_2	5pUTR	2307703	2307829	5	5	0	0	3	2	0	0.8	34.5	GD
5pUTR-Rv2053c	5pUTR	2313057	2313265	6	6	0	0	0	0	6	1	307.167	GA
5pUTR-Rv2057c	5pUTR	2314833	2314892	1	0	1	0	0	0	1	1	7	Uncertain
5pUTR-Rv2067c	5pUTR	2325878	2325884	0	0	0	0	0	0	0	0	0	Uncertain
5pUTR-Rv2069	5pUTR	2326835	2326952	4	4	0	0	0	4	0	1	150.75	NE
5pUTR-Rv2069_2	5pUTR	2326927	2326952	2	2	0	0	0	2	0	1	192	Uncertain
5pUTR-Rv2078	5pUTR	2335048	2335067	1	1	0	0	0	1	0	1	29	Uncertain
5pUTR-Rv2081c	5pUTR	2338513	2338647	4	4	0	0	0	4	0	1	359.25	NE
5pUTR-Rv2091c	5pUTR	2349300	2349331	2	2	0	0	0	2	0	1	153.5	Uncertain
5pUTR-Rv2091c_2	5pUTR	2349300	2349316	0	0	0	0	0	0	0	0	0	Uncertain
5pUTR-Rv2094c	5pUTR	2353305	2353325	1	1	0	0	0	1	0	0	0	Uncertain
5pUTR-Rv2101	5pUTR	2360174	2360248	0	0	0	0	0	0	0	0	0	Uncertain
5pUTR-Rv2107	5pUTR	2366955	2367367	17	17	0	0	0	17	0	0.941176	49	NE
5pUTR-Rv2111c	5pUTR	2370800	2370865	0	0	0	0	0	0	0	0	0	Uncertain
5pUTR-Rv2114	5pUTR	2373586	2373842	5	4	1	0	0	0	5	0.8	641.75	GA
5pUTR-Rv2115c	5pUTR	2376298	2376337	1	1	0	0	0	1	0	1	82	Uncertain
5pUTR-Rv2116	5pUTR	2376427	2376579	3	2	1	0	0	3	0	0.666667	25.5	Uncertain
5pUTR-Rv2120c	5pUTR	2379735	2379777	1	1	0	0	0	1	0	1	146	Uncertain
5pUTR-Rv2120c_2	5pUTR	2379735	2380007	2	2	0	0	0	2	0	1	96	NE
5pUTR-Rv2126c	5pUTR	2387980	2388390	11	10	1	0	0	11	0	1	169	NE
5pUTR-Rv2127	5pUTR	2388341	2388624	13	12	1	0	0	13	0	1	155.692	NE
5pUTR-Rv2127_2	5pUTR	2388550	2388624	3	3	0	0	0	3	0	1	160	NE
5pUTR-Rv2127_3	5pUTR	2388414	2388624	8	8	0	0	0	8	0	1	123.5	NE
5pUTR-Rv2127_4	5pUTR	2388520	2388624	4	4	0	0	0	4	0	1	142.5	NE
5pUTR-Rv2128	5pUTR	2389923	2390093	4	4	0	0	0	4	0	1	192	NE
5pUTR-Rv2134c	5pUTR	2395245	2395298	1	1	0	0	0	1	0	1	32	Uncertain
5pUTR-Rv2138	5pUTR	2397253	2397338	0	0	0	0	0	0	0	0	0	Uncertain
5pUTR-Rv2139	5pUTR	2398268	2398728	14	12	2	1	5	8	0	0.642857	14.7778	NE
5pUTR-Rv2140c	5pUTR	2400336	2400381	1	1	0	0	0	1	0	1	68	Uncertain
5pUTR-Rv2144c	5pUTR	2404529	2404556	1	1	0	0	0	0	1	1	5	Uncertain
5pUTR-Rv2145c	5pUTR	2405406	2405438	0	0	0	0	0	0	0	0	0	Uncertain
5pUTR-Rv2145c_2	5pUTR	2405406	2405540	6	6	0	0	0	6	0	1	91.5	NE
5pUTR-Rv2145c_3	5pUTR	2405406	2405480	3	3	0	0	0	3	0	1	84.3333	NE
5pUTR-Rv2145c_4	5pUTR	2405406	2405553	7	7	0	0	0	7	0	1	82.7143	NE
5pUTR-Rv2146c	5pUTR	2405964	2406026	1	1	0	0	0	1	0	1	145	Uncertain
5pUTR-Rv2150c	5pUTR	2409532	2409633	5	5	0	0	0	5	0	1	205	NE
5pUTR-Rv2153c	5pUTR	2413359	2413424	2	2	0	0	0	2	0	1	6	NE
5pUTR-Rv2156c	5pUTR	2417483	2417751	1	1	0	1	0	0	0	0	0	Uncertain
5pUTR-Rv2161c	5pUTR	2423145	2423176	1	1	0	0	0	1	0	1	150	Uncertain
5pUTR-Rv2162c	5pUTR	2424846	2424910	0	0	0	0	0	0	0	0	0	Uncertain
5pUTR-Rv2162c_2	5pUTR	2424846	2424931	2	2	0	0	0	2	0	1	216	Uncertain
5pUTR-Rv2166c	5pUTR	2429866	2430186	7	6	1	0	0	7	0	0.571429	2.75	NE
5pUTR-Rv2169c	5pUTR	2431977	2432089	6	6	0	0	0	6	0	1	84.5	NE
5pUTR-Rv2169c_2	5pUTR	2431977	2432046	4	4	0	0	0	4	0	1	42.75	NE
5pUTR-Rv2170	5pUTR	2432203	2432243	0	0	0	0	0	0	0	0	0	Uncertain
5pUTR-Rv2170_2	5pUTR	2432008	2432243	9	9	0	0	0	9	0	1	181.333	NE
5pUTR-Rv2173	5pUTR	2434784	2434855	1	1	0	0	0	1	0	1	43	Uncertain
5pUTR-Rv2174	5pUTR	2435556	2435917	7	7	0	0	0	7	0	0.857143	26.1667	NE
5pUTR-Rv2175c	5pUTR	2437894	2438383	10	9	1	0	0	10	0	1	139.8	NE
5pUTR-Rv2176	5pUTR	2437913	2437949	1	1	0	0	0	1	0	1	401	Uncertain
5pUTR-Rv2181	5pUTR	2442947	2443310	9	9	0	0	0	9	0	1	190.333	NE
5pUTR-Rv2182c	5pUTR	2445337	2445370	0	0	0	0	0	0	0	0	0	Uncertain
5pUTR-Rv2183c	5pUTR	2445818	2445999	2	2	0	0	0	2	0	1	118	NE
5pUTR-Rv2183c_2	5pUTR	2445818	2446052	5	4	1	0	0	5	0	1	122.4	NE
5pUTR-Rv2185c	5pUTR	2447508	2447608	2	2	0	0	0	2	0	1	77	NE
5pUTR-Rv2185c_2	5pUTR	2447508	2447641	4	4	0	0	0	4	0	1	84.5	NE
5pUTR-Rv2185c_3	5pUTR	2447508	2447573	1	1	0	0	0	1	0	1	103	Uncertain
5pUTR-Rv2187	5pUTR	2448120	2448168	0	0	0	0	0	0	0	0	0	Uncertain
5pUTR-Rv2190c	5pUTR	2453280	2453333	2	2	0	0	0	2	0	1	143.5	NE
5pUTR-Rv2193	5pUTR	2456887	2456909	1	1	0	0	1	0	0	1	2	Uncertain
5pUTR-Rv2198c	5pUTR	2463055	2463146	1	1	0	0	0	1	0	1	35	Uncertain
5pUTR-Rv2200c	5pUTR	2464759	2464844	4	4	0	0	0	4	0	1	10	NE
5pUTR-Rv2200c_2	5pUTR	2464759	2464835	3	3	0	0	0	3	0	1	12.6667	NE
5pUTR-Rv2202c	5pUTR	2468035	2468214	6	5	1	0	0	6	0	1	85	NE
5pUTR-Rv2202c_2	5pUTR	2468035	2468507	13	12	1	0	0	13	0	1	99.8462	NE
5pUTR-Rv2202c_3	5pUTR	2468035	2468072	2	2	0	0	0	2	0	1	145.5	Uncertain
5pUTR-Rv2203	5pUTR	2468148	2468239	2	2	0	0	0	2	0	1	219.5	NE
5pUTR-Rv2204c	5pUTR	2469295	2469573	7	6	1	0	0	7	0	1	112.714	NE
5pUTR-Rv2214c	5pUTR	2481709	2481748	0	0	0	0	0	0	0	0	0	Uncertain
5pUTR-Rv2215	5pUTR	2481932	2481973	0	0	0	0	0	0	0	0	0	Uncertain
5pUTR-Rv2215_2	5pUTR	2481879	2481973	1	1	0	0	0	1	0	1	41	Uncertain
5pUTR-Rv2217	5pUTR	2484550	2484592	3	3	0	0	0	3	0	1	89.6667	Uncertain
5pUTR-Rv2220	5pUTR	2487504	2487623	5	5	0	0	0	5	0	1	199	NE
5pUTR-Rv2220_2	5pUTR	2487554	2487623	4	4	0	0	0	4	0	1	193	NE
5pUTR-Rv2225	5pUTR	2497686	2497750	2	2	0	0	0	0	2	1	89.5	GA
5pUTR-Rv2226	5pUTR	2498787	2498840	1	1	0	0	0	1	0	1	81	Uncertain
5pUTR-Rv2236c	5pUTR	2509383	2509723	9	9	0	0	0	9	0	1	143.111	NE
5pUTR-Rv2238c	5pUTR	2511184	2511654	4	4	0	0	0	4	0	1	48.25	NE
5pUTR-Rv2241	5pUTR	2512406	2512547	3	3	0	0	0	3	0	1	47	NE
5pUTR-Rv2252	5pUTR	2526850	2526999	0	0	0	0	0	0	0	0	0	Uncertain
5pUTR-Rv2253	5pUTR	2527970	2527994	1	1	0	0	0	1	0	1	67	Uncertain
5pUTR-Rv2255c	5pUTR	2529184	2529395	5	5	0	0	0	5	0	1	189.8	NE
5pUTR-Rv2256c	5pUTR	2529884	2529963	0	0	0	0	0	0	0	0	0	Uncertain
5pUTR-Rv2258c	5pUTR	2531907	2532310	2	2	0	0	0	2	0	1	344	Uncertain
5pUTR-Rv2263	5pUTR	2535620	2535651	0	0	0	0	0	0	0	0	0	Uncertain
5pUTR-Rv2264c	5pUTR	2538360	2538666	10	9	1	0	0	10	0	1	198.5	NE
5pUTR-Rv2268c	5pUTR	2544286	2544315	1	1	0	0	0	1	0	1	249	Uncertain
5pUTR-Rv2270	5pUTR	2544393	2544708	9	6	3	0	0	9	0	0.777778	56.7143	NE
5pUTR-Rv2275	5pUTR	2546800	2546893	2	2	0	0	0	2	0	1	133.5	NE
5pUTR-Rv2280	5pUTR	2551530	2551570	0	0	0	0	0	0	0	0	0	Uncertain
5pUTR-Rv2283	5pUTR	2555576	2555951	2	2	0	0	0	2	0	1	41.5	NE
5pUTR-Rv2288	5pUTR	2560978	2561338	4	4	0	0	0	4	0	1	59.25	NE
5pUTR-Rv2289	5pUTR	2561426	2561685	4	4	0	0	0	4	0	1	101.75	NE
5pUTR-Rv2290	5pUTR	2562562	2562609	3	3	0	0	0	3	0	1	156.333	NE
5pUTR-Rv2291	5pUTR	2563123	2563184	2	2	0	0	0	2	0	1	96.5	NE
5pUTR-Rv2291_2	5pUTR	2562963	2563184	8	8	0	0	0	8	0	1	84.875	NE
5pUTR-Rv2293c	5pUTR	2565042	2565121	2	2	0	0	0	2	0	1	20	NE
5pUTR-Rv2295	5pUTR	2566777	2566782	0	0	0	0	0	0	0	0	0	Uncertain
5pUTR-Rv2302	5pUTR	2573807	2573823	1	1	0	0	0	1	0	1	98	Uncertain
5pUTR-Rv2304c	5pUTR	2575235	2575319	2	2	0	0	0	2	0	1	155	Uncertain
5pUTR-Rv2304c_2	5pUTR	2575235	2575608	6	6	0	0	0	6	0	1	237.833	NE
5pUTR-Rv2307c	5pUTR	2578706	2579186	11	11	0	0	0	11	0	1	198.636	NE
5pUTR-Rv2307D	5pUTR	2580220	2580338	5	5	0	0	0	5	0	1	295.2	NE
5pUTR-Rv2308	5pUTR	2580173	2580429	9	6	3	0	0	9	0	0.777778	224.857	NE
5pUTR-Rv2312	5pUTR	2584461	2584496	2	2	0	0	0	2	0	1	224.5	Uncertain
5pUTR-Rv2312_2	5pUTR	2584400	2584496	4	4	0	0	0	4	0	1	228.75	NE
5pUTR-Rv2314c	5pUTR	2587300	2587593	5	5	0	0	0	5	0	1	65.4	NE
5pUTR-Rv2320c	5pUTR	2594163	2594425	5	5	0	0	0	5	0	1	51.8	NE
5pUTR-Rv2321c	5pUTR	2594709	2594952	3	2	1	0	0	3	0	1	22.6667	NE
5pUTR-Rv2325c	5pUTR	2597867	2597997	2	2	0	0	0	2	0	1	103.5	NE
5pUTR-Rv2328	5pUTR	2600692	2600741	3	3	0	0	0	3	0	1	138	NE
5pUTR-Rv2329c	5pUTR	2603471	2603509	0	0	0	0	0	0	0	0	0	Uncertain
5pUTR-Rv2329c_2	5pUTR	2603471	2603630	5	5	0	0	0	5	0	1	51.4	NE
5pUTR-Rv2331A	5pUTR	2604329	2604750	7	7	0	0	0	7	0	1	149.286	NE
5pUTR-Rv2332	5pUTR	2604824	2605118	4	4	0	0	0	4	0	0.75	87.6667	NE
5pUTR-Rv2336	5pUTR	2610793	2610847	1	1	0	0	0	1	0	1	63	Uncertain
5pUTR-Rv2338c	5pUTR	2614073	2614113	0	0	0	0	0	0	0	0	0	Uncertain
5pUTR-Rv2339	5pUTR	2614521	2614703	3	3	0	0	0	3	0	1	513.333	NE
5pUTR-Rv2340c	5pUTR	2618918	2618981	1	1	0	0	0	1	0	1	304	Uncertain
5pUTR-Rv2342	5pUTR	2619865	2620282	12	11	1	0	0	12	0	1	169.917	NE
5pUTR-Rv2342_2	5pUTR	2620031	2620282	10	9	1	0	0	10	0	1	165.8	NE
5pUTR-Rv2342_3	5pUTR	2620254	2620282	1	1	0	0	0	1	0	1	36	Uncertain
5pUTR-Rv2348c	5pUTR	2626990	2627056	1	1	0	0	0	0	1	1	114	Uncertain
5pUTR-Rv2351c	5pUTR	2632085	2632134	0	0	0	0	0	0	0	0	0	Uncertain
5pUTR-Rv2352c	5pUTR	2634108	2634143	0	0	0	0	0	0	0	0	0	Uncertain
5pUTR-Rv2356c	5pUTR	2639545	2639560	2	2	0	0	0	2	0	1	71.5	NE
5pUTR-Rv2357c	5pUTR	2641074	2641172	3	3	0	0	0	3	0	1	187.667	NE
5pUTR-Rv2357c_2	5pUTR	2641074	2641128	1	1	0	0	0	1	0	1	30	Uncertain
5pUTR-Rv2360c	5pUTR	2642588	2642962	8	8	0	7	0	1	0	0.125	206	ES
5pUTR-Rv2361c	5pUTR	2643478	2643971	6	6	0	2	0	4	0	0.666667	44.5	NE
5pUTR-Rv2367c	5pUTR	2648922	2649333	6	6	0	0	0	6	0	1	147.667	NE
5pUTR-Rv2368c	5pUTR	2649984	2650046	1	1	0	0	0	1	0	1	32	Uncertain
5pUTR-Rv2371	5pUTR	2651688	2651763	2	1	1	0	0	2	0	1	89	NE
5pUTR-Rv2373c	5pUTR	2653997	2654100	5	4	1	0	0	5	0	1	109.8	NE
5pUTR-Rv2374c	5pUTR	2655103	2655136	1	1	0	0	0	1	0	1	594	Uncertain
5pUTR-Rv2376c	5pUTR	2656125	2656166	0	0	0	0	0	0	0	0	0	Uncertain
5pUTR-Rv2383c	5pUTR	2675847	2675883	3	3	0	0	0	3	0	1	4.66667	NE
5pUTR-Rv2385	5pUTR	2677475	2677739	3	2	1	0	0	3	0	1	8.66667	NE
5pUTR-Rv2387	5pUTR	2680344	2680775	13	12	1	0	0	13	0	0.923077	166.917	NE
5pUTR-Rv2388c	5pUTR	2683152	2683487	8	8	0	0	0	5	3	1	183	NE
5pUTR-Rv2394	5pUTR	2687859	2688020	4	3	1	0	0	4	0	0.25	141	NE
5pUTR-Rv2401	5pUTR	2697673	2697738	1	0	1	0	0	1	0	1	5	Uncertain
5pUTR-Rv2406c	5pUTR	2704447	2704476	0	0	0	0	0	0	0	0	0	Uncertain
5pUTR-Rv2411c	5pUTR	2709975	2710438	4	4	0	2	0	0	2	0.5	38.5	GA
5pUTR-Rv2412	5pUTR	2710056	2710085	0	0	0	0	0	0	0	0	0	Uncertain
5pUTR-Rv2414c	5pUTR	2712886	2712975	2	2	0	0	0	2	0	1	36	NE
5pUTR-Rv2421c	5pUTR	2718818	2718892	2	2	0	0	0	2	0	1	215.5	Uncertain
5pUTR-Rv2428	5pUTR	2726163	2726203	0	0	0	0	0	0	0	0	0	Uncertain
5pUTR-Rv2428_2	5pUTR	2726129	2726203	0	0	0	0	0	0	0	0	0	Uncertain
5pUTR-Rv2428_3	5pUTR	2726123	2726203	0	0	0	0	0	0	0	0	0	Uncertain
5pUTR-Rv2431c	5pUTR	2728276	2728502	6	5	1	0	0	6	0	0.833333	47.2	NE
5pUTR-Rv2435c	5pUTR	2732759	2732809	2	2	0	0	0	2	0	1	37	NE
5pUTR-Rv2442c	5pUTR	2740371	2740597	5	4	1	0	0	5	0	1	47.4	NE
5pUTR-Rv2442c_2	5pUTR	2740371	2740802	9	7	2	0	0	9	0	1	49.1111	NE
5pUTR-Rv2442c_3	5pUTR	2740371	2740505	2	2	0	0	0	2	0	1	65	NE
5pUTR-Rv2443	5pUTR	2740684	2740719	0	0	0	0	0	0	0	0	0	Uncertain
5pUTR-Rv2448c	5pUTR	2750235	2750731	12	12	0	1	0	11	0	0.916667	91.5455	NE
5pUTR-Rv2450c	5pUTR	2752190	2752441	3	3	0	0	0	3	0	1	134.333	NE
5pUTR-Rv2455c	5pUTR	2756714	2756757	1	1	0	0	0	1	0	1	51	Uncertain
5pUTR-Rv2457c	5pUTR	2759498	2759551	3	3	0	2	0	0	1	0.333333	187	Uncertain
5pUTR-Rv2457c_2	5pUTR	2759498	2759641	7	6	1	2	0	0	5	0.571429	111	GA
5pUTR-Rv2457c_3	5pUTR	2759498	2759764	10	9	1	2	0	0	8	0.7	273.571	GA
5pUTR-Rv2461c	5pUTR	2763784	2763815	1	1	0	1	0	0	0	0	0	Uncertain
5pUTR-Rv2463	5pUTR	2765573	2765665	2	2	0	0	0	2	0	0.5	4	Uncertain
5pUTR-Rv2469c	5pUTR	2773045	2773054	1	1	0	0	0	1	0	1	430	Uncertain
5pUTR-Rv2473	5pUTR	2775293	2775578	9	6	3	0	0	9	0	1	49.5556	NE
5pUTR-Rv2476c	5pUTR	2782272	2782365	1	0	1	0	0	1	0	1	17	Uncertain
5pUTR-Rv2477c	5pUTR	2784052	2784089	1	1	0	0	0	1	0	1	10	Uncertain
5pUTR-Rv2478c	5pUTR	2784618	2784686	0	0	0	0	0	0	0	0	0	Uncertain
5pUTR-Rv2484c	5pUTR	2792504	2792605	0	0	0	0	0	0	0	0	0	Uncertain
5pUTR-Rv2485c	5pUTR	2793998	2794081	3	3	0	0	0	3	0	0.333333	316	Uncertain
5pUTR-Rv2492	5pUTR	2806884	2807288	10	10	0	0	10	0	0	0.5	7.6	GD
5pUTR-Rv2493	5pUTR	2807948	2808093	7	7	0	0	0	7	0	1	94.2857	NE
5pUTR-Rv2495c	5pUTR	2809949	2810295	7	5	2	0	0	7	0	0.571429	8.5	NE
5pUTR-Rv2497c	5pUTR	2812106	2812284	3	3	0	0	0	3	0	1	49.3333	NE
5pUTR-Rv2499c	5pUTR	2813740	2813970	6	6	0	0	0	6	0	0.833333	24.6	NE
5pUTR-Rv2501c	5pUTR	2816890	2816984	1	1	0	0	0	1	0	1	24	Uncertain
5pUTR-Rv2501c_2	5pUTR	2816890	2817242	10	9	1	0	0	10	0	0.9	28.1111	NE
5pUTR-Rv2504c	5pUTR	2819880	2819921	5	5	0	0	0	5	0	0.6	31.6667	NE
5pUTR-Rv2505c	5pUTR	2821606	2821660	3	3	0	0	0	3	0	1	57.3333	NE
5pUTR-Rv2506	5pUTR	2821679	2821722	2	2	0	0	0	2	0	0.5	54	Uncertain
5pUTR-Rv2506_2	5pUTR	2821658	2821722	4	4	0	0	0	4	0	0.75	97.6667	NE
5pUTR-Rv2513	5pUTR	2830087	2830171	4	4	0	0	0	4	0	1	164	NE
5pUTR-Rv2513_2	5pUTR	2830036	2830171	4	4	0	0	0	4	0	1	164	NE
5pUTR-Rv2516c	5pUTR	2833523	2833765	7	7	0	0	0	7	0	0.857143	201.5	NE
5pUTR-Rv2517c	5pUTR	2833771	2833794	0	0	0	0	0	0	0	0	0	Uncertain
5pUTR-Rv2518c	5pUTR	2835345	2835389	1	1	0	0	0	1	0	1	24	Uncertain
5pUTR-Rv2520c	5pUTR	2837625	2837676	0	0	0	0	0	0	0	0	0	Uncertain
5pUTR-Rv2526	5pUTR	2850753	2851101	12	11	1	0	0	12	0	1	117.167	NE
5pUTR-Rv2534c	5pUTR	2859300	2859475	4	4	0	0	0	4	0	1	67.25	NE
5pUTR-Rv2540c	5pUTR	2864422	2864511	0	0	0	0	0	0	0	0	0	Uncertain
5pUTR-Rv2555c	5pUTR	2876495	2876581	5	5	0	1	0	4	0	0.8	44.5	NE
5pUTR-Rv2555c_2	5pUTR	2876495	2876527	2	2	0	1	0	1	0	0.5	61	Uncertain
5pUTR-Rv2560	5pUTR	2880030	2880085	4	3	1	0	0	4	0	1	77.5	NE
5pUTR-Rv2560_2	5pUTR	2880040	2880085	3	2	1	0	0	3	0	1	72.3333	NE
5pUTR-Rv2563	5pUTR	2882093	2882300	2	2	0	0	0	2	0	1	99	NE
5pUTR-Rv2563_2	5pUTR	2882082	2882300	2	2	0	0	0	2	0	1	99	NE
5pUTR-Rv2565	5pUTR	2884497	2884621	3	3	0	0	0	3	0	1	160	NE
5pUTR-Rv2565_2	5pUTR	2884441	2884621	4	4	0	0	0	4	0	1	129	NE
5pUTR-Rv2569c	5pUTR	2894418	2894490	1	1	0	0	0	1	0	1	111	Uncertain
5pUTR-Rv2572c	5pUTR	2897813	2897834	1	1	0	0	0	1	0	1	5	Uncertain
5pUTR-Rv2573	5pUTR	2897894	2897966	1	1	0	0	0	1	0	1	14	Uncertain
5pUTR-Rv2575	5pUTR	2899047	2899349	5	5	0	0	0	5	0	1	81.4	NE
5pUTR-Rv2575_2	5pUTR	2899329	2899349	0	0	0	0	0	0	0	0	0	Uncertain
5pUTR-Rv2579	5pUTR	2903623	2903649	1	1	0	0	0	1	0	1	197	Uncertain
5pUTR-Rv2584c	5pUTR	2910910	2911342	8	8	0	0	0	8	0	1	99.125	NE
5pUTR-Rv2584c_2	5pUTR	2910910	2910934	0	0	0	0	0	0	0	0	0	Uncertain
5pUTR-Rv2587c	5pUTR	2915746	2915783	2	2	0	0	0	2	0	1	82.5	NE
5pUTR-Rv2588c	5pUTR	2916203	2916284	4	4	0	0	0	4	0	1	195.75	NE
5pUTR-Rv2588c_2	5pUTR	2916203	2916269	4	4	0	0	0	4	0	1	195.75	NE
5pUTR-Rv2590	5pUTR	2917822	2917881	0	0	0	0	0	0	0	0	0	Uncertain
5pUTR-Rv2594c	5pUTR	2925393	2925486	3	2	1	0	2	0	1	0.666667	93	Uncertain
5pUTR-Rv2594c_2	5pUTR	2925393	2925424	0	0	0	0	0	0	0	0	0	Uncertain
5pUTR-Rv2597	5pUTR	2926309	2926365	3	3	0	0	0	0	3	1	238	GA
5pUTR-Rv2603c	5pUTR	2931570	2931601	1	1	0	0	0	1	0	1	114	Uncertain
5pUTR-Rv2605c	5pUTR	2933152	2933342	0	0	0	0	0	0	0	0	0	Uncertain
5pUTR-Rv2606c	5pUTR	2934080	2934096	0	0	0	0	0	0	0	0	0	Uncertain
5pUTR-Rv2607	5pUTR	2933732	2934208	12	10	2	0	0	12	0	1	51.4167	NE
5pUTR-Rv2607_2	5pUTR	2934179	2934208	0	0	0	0	0	0	0	0	0	Uncertain
5pUTR-Rv2614c	5pUTR	2943277	2943315	0	0	0	0	0	0	0	0	0	Uncertain
5pUTR-Rv2617c	5pUTR	2946297	2946325	2	2	0	0	0	1	1	0.5	995	Uncertain
5pUTR-Rv2619c	5pUTR	2947459	2947481	0	0	0	0	0	0	0	0	0	Uncertain
5pUTR-Rv2629	5pUTR	2955580	2955777	9	9	0	0	0	9	0	1	98.6667	NE
5pUTR-Rv2632c	5pUTR	2959200	2959259	2	2	0	0	0	2	0	1	64.5	NE
5pUTR-Rv2633c	5pUTR	2959830	2959861	2	2	0	0	0	2	0	1	50	Uncertain
5pUTR-Rv2634c	5pUTR	2962451	2962509	0	0	0	0	0	0	0	0	0	Uncertain
5pUTR-Rv2638	5pUTR	2964335	2964415	3	3	0	0	0	3	0	1	108.667	NE
5pUTR-Rv2641	5pUTR	2965905	2965949	3	3	0	0	0	3	0	0.666667	91.5	Uncertain
5pUTR-Rv2642	5pUTR	2966130	2966543	9	9	0	0	0	9	0	0.777778	331.143	NE
5pUTR-Rv2642_2	5pUTR	2966095	2966543	10	9	1	0	0	10	0	0.8	295.125	NE
5pUTR-Rv2651c	5pUTR	2975785	2975907	2	1	1	0	2	0	0	0.5	1	Uncertain
5pUTR-Rv2657c	5pUTR	2979319	2979325	0	0	0	0	0	0	0	0	0	Uncertain
5pUTR-Rv2659c	5pUTR	2980828	2980859	1	1	0	0	0	1	0	1	10	Uncertain
5pUTR-Rv2661c	5pUTR	2981586	2982051	17	16	1	0	0	17	0	0.941176	126.188	NE
5pUTR-Rv2661c_2	5pUTR	2981586	2981816	6	6	0	0	0	6	0	0.833333	118.4	NE
5pUTR-Rv2665	5pUTR	2982575	2982709	2	2	0	0	0	2	0	1	284	NE
5pUTR-Rv2665_2	5pUTR	2982604	2982709	1	1	0	0	0	1	0	1	275	Uncertain
5pUTR-Rv2679	5pUTR	2994902	2995125	5	5	0	3	0	2	0	0.4	123	ES
5pUTR-Rv2683	5pUTR	3000066	3000122	1	1	0	0	0	1	0	1	103	Uncertain
5pUTR-Rv2688c	5pUTR	3005660	3005771	2	2	0	0	0	2	0	1	126	NE
5pUTR-Rv2691	5pUTR	3009266	3009354	3	3	0	0	0	3	0	1	71.3333	NE
5pUTR-Rv2691_2	5pUTR	3009095	3009354	7	6	1	0	0	7	0	1	67.4286	NE
5pUTR-Rv2694c	5pUTR	3011777	3011836	3	3	0	0	0	3	0	1	403	NE
5pUTR-Rv2694c_2	5pUTR	3011777	3011845	4	4	0	0	0	4	0	1	386.5	NE
5pUTR-Rv2696c	5pUTR	3013618	3013890	4	4	0	0	0	4	0	1	51.75	NE
5pUTR-Rv2699c	5pUTR	3014975	3015020	3	3	0	1	0	2	0	0.666667	196.5	Uncertain
5pUTR-Rv2699c_2	5pUTR	3014975	3015190	11	11	0	1	0	10	0	0.818182	133.222	NE
5pUTR-Rv2699c_3	5pUTR	3014975	3015004	2	2	0	1	0	1	0	0.5	324	Uncertain
5pUTR-Rv2702	5pUTR	3016843	3016868	0	0	0	0	0	0	0	0	0	Uncertain
5pUTR-Rv2703	5pUTR	3017717	3017845	7	6	1	1	0	6	0	0.428571	120	NE
5pUTR-Rv2703_2	5pUTR	3017711	3017845	7	6	1	1	0	6	0	0.428571	120	NE
5pUTR-Rv2707	5pUTR	3020309	3020583	6	5	1	0	0	0	6	0.833333	259.6	GA
5pUTR-Rv2707_2	5pUTR	3020315	3020583	5	4	1	0	0	0	5	0.8	303.5	GA
5pUTR-Rv2708c	5pUTR	3021806	3021917	2	2	0	0	0	0	2	1	506.5	Uncertain
5pUTR-Rv2709	5pUTR	3021786	3021849	1	1	0	0	0	0	1	1	383	Uncertain
5pUTR-Rv2714	5pUTR	3027038	3027075	0	0	0	0	0	0	0	0	0	Uncertain
5pUTR-Rv2714_2	5pUTR	3026739	3027075	5	5	0	0	0	5	0	1	97.8	NE
5pUTR-Rv2715	5pUTR	3027918	3028108	2	2	0	0	0	2	0	1	85.5	NE
5pUTR-Rv2718c	5pUTR	3030887	3031298	7	6	1	0	0	7	0	1	121.429	NE
5pUTR-Rv2719c	5pUTR	3031547	3031583	1	1	0	0	0	1	0	1	8	Uncertain
5pUTR-Rv2721c	5pUTR	3034629	3034721	2	2	0	0	0	2	0	1	174.5	NE
5pUTR-Rv2721c_2	5pUTR	3034629	3034761	3	3	0	0	0	3	0	1	225.333	NE
5pUTR-Rv2723	5pUTR	3034739	3034919	4	2	2	0	0	4	0	1	71	NE
5pUTR-Rv2723_2	5pUTR	3034876	3034919	0	0	0	0	0	0	0	0	0	Uncertain
5pUTR-Rv2724c	5pUTR	3037301	3037330	0	0	0	0	0	0	0	0	0	Uncertain
5pUTR-Rv2724c_2	5pUTR	3037301	3037384	2	2	0	0	0	2	0	1	41.5	NE
5pUTR-Rv2729c	5pUTR	3042485	3042528	2	2	0	0	0	2	0	1	414	NE
5pUTR-Rv2731	5pUTR	3042926	3043036	2	2	0	0	0	2	0	1	235.5	NE
5pUTR-Rv2733c	5pUTR	3046534	3046727	4	3	1	0	0	4	0	1	138.25	NE
5pUTR-Rv2737c	5pUTR	3051434	3051555	3	2	1	0	0	3	0	0.333333	277	Uncertain
5pUTR-Rv2737c_2	5pUTR	3051434	3051526	2	1	1	0	0	2	0	0.5	277	Uncertain
5pUTR-Rv2741	5pUTR	3053854	3053924	0	0	0	0	0	0	0	0	0	Uncertain
5pUTR-Rv2742c	5pUTR	3056358	3056392	1	1	0	0	0	1	0	1	308	Uncertain
5pUTR-Rv2745c	5pUTR	3058541	3058571	0	0	0	0	0	0	0	0	0	Uncertain
5pUTR-Rv2763c	5pUTR	3073619	3073666	0	0	0	0	0	0	0	0	0	Uncertain
5pUTR-Rv2764c	5pUTR	3074481	3074917	10	10	0	0	0	10	0	1	133.8	NE
5pUTR-Rv2766c	5pUTR	3076380	3076455	2	1	1	0	0	2	0	0.5	183	Uncertain
5pUTR-Rv2769c	5pUTR	3078995	3079396	15	13	2	0	0	15	0	1	160.267	NE
5pUTR-Rv2770c	5pUTR	3080467	3080519	0	0	0	0	0	0	0	0	0	Uncertain
5pUTR-Rv2770c_2	5pUTR	3080467	3080583	2	2	0	0	0	2	0	1	235.5	NE
5pUTR-Rv2770c_3	5pUTR	3080467	3080542	1	1	0	0	0	1	0	1	183	Uncertain
5pUTR-Rv2775	5pUTR	3082831	3082919	1	1	0	0	0	0	1	1	170	Uncertain
5pUTR-Rv2779c	5pUTR	3086764	3086796	1	1	0	0	0	1	0	0	0	Uncertain
5pUTR-Rv2780	5pUTR	3086809	3086830	2	2	0	0	0	2	0	0.5	40	Uncertain
5pUTR-Rv2783c	5pUTR	3092607	3093007	10	10	0	7	0	3	0	0.4	43	ES
5pUTR-Rv2783c_2	5pUTR	3092607	3092895	7	7	0	7	0	0	0	0.142857	2	ES
5pUTR-Rv2785c	5pUTR	3093758	3093835	1	1	0	0	0	1	0	0	0	Uncertain
5pUTR-Rv2792c	5pUTR	3102172	3102281	4	4	0	0	0	4	0	1	81.25	NE
5pUTR-Rv2793c	5pUTR	3103270	3103356	1	1	0	1	0	0	0	0	0	Uncertain
5pUTR-Rv2798c	5pUTR	3107647	3107665	0	0	0	0	0	0	0	0	0	Uncertain
5pUTR-Rv2798c_2	5pUTR	3107647	3107674	0	0	0	0	0	0	0	0	0	Uncertain
5pUTR-Rv2802c	5pUTR	3111833	3112006	3	3	0	0	0	3	0	1	139.667	NE
5pUTR-Rv2805	5pUTR	3112822	3112877	0	0	0	0	0	0	0	0	0	Uncertain
5pUTR-Rv2806	5pUTR	3113016	3113278	2	2	0	0	0	2	0	1	152	NE
5pUTR-Rv2808	5pUTR	3114792	3115056	9	9	0	0	0	9	0	0.888889	80.5	NE
5pUTR-Rv2808_2	5pUTR	3114979	3115056	2	2	0	0	0	2	0	1	12.5	NE
5pUTR-Rv2818c	5pUTR	3126154	3126489	11	10	1	0	0	11	0	0.818182	73.4444	NE
5pUTR-Rv2825c	5pUTR	3133549	3133589	1	1	0	0	0	1	0	1	36	Uncertain
5pUTR-Rv2837c	5pUTR	3144655	3144755	1	1	0	0	0	1	0	1	6	Uncertain
5pUTR-Rv2839c	5pUTR	3147883	3148161	8	8	0	3	0	0	5	0.625	140.8	GA
5pUTR-Rv2840c	5pUTR	3148268	3148326	1	1	0	0	0	0	1	1	27	Uncertain
5pUTR-Rv2842c	5pUTR	3149986	3150077	2	2	0	0	0	2	0	1	196.5	NE
5pUTR-Rv2844	5pUTR	3150428	3150723	7	6	1	0	0	7	0	0.857143	69.3333	NE
5pUTR-Rv2848c	5pUTR	3157531	3158001	4	4	0	0	0	4	0	1	95.25	NE
5pUTR-Rv2851c	5pUTR	3160531	3160561	2	1	1	0	0	2	0	1	26	NE
5pUTR-Rv2852c	5pUTR	3162071	3162101	0	0	0	0	0	0	0	0	0	Uncertain
5pUTR-Rv2852c_2	5pUTR	3162071	3162534	13	12	1	0	0	13	0	1	240.615	NE
5pUTR-Rv2853	5pUTR	3162244	3162278	1	1	0	0	0	1	0	1	174	Uncertain
5pUTR-Rv2856	5pUTR	3166662	3166694	0	0	0	0	0	0	0	0	0	Uncertain
5pUTR-Rv2859c	5pUTR	3171656	3171789	2	2	0	0	0	2	0	1	171	NE
5pUTR-Rv2862c	5pUTR	3174653	3174740	2	2	0	0	0	2	0	1	114.5	NE
5pUTR-Rv2862c_2	5pUTR	3174653	3174703	1	1	0	0	0	1	0	1	12	Uncertain
5pUTR-Rv2862c_3	5pUTR	3174653	3174732	2	2	0	0	0	2	0	1	114.5	NE
5pUTR-Rv2869c	5pUTR	3181772	3182035	5	4	1	2	0	3	0	0.6	77	NE
5pUTR-Rv2869c_2	5pUTR	3181772	3181911	4	4	0	1	0	3	0	0.75	77	NE
5pUTR-Rv2875	5pUTR	3186983	3187040	1	0	1	0	0	1	0	1	2	Uncertain
5pUTR-Rv2876	5pUTR	3187630	3187673	0	0	0	0	0	0	0	0	0	Uncertain
5pUTR-Rv2882c	5pUTR	3192211	3192467	3	3	0	1	0	2	0	0.666667	138	Uncertain
5pUTR-Rv2882c_2	5pUTR	3192211	3192398	2	2	0	0	0	2	0	1	138	Uncertain
5pUTR-Rv2883c	5pUTR	3193168	3193213	0	0	0	0	0	0	0	0	0	Uncertain
5pUTR-Rv2884	5pUTR	3193380	3193403	0	0	0	0	0	0	0	0	0	Uncertain
5pUTR-Rv2890c	5pUTR	3199992	3200187	3	3	0	3	0	0	0	0	0	Uncertain
5pUTR-Rv2892c	5pUTR	3202030	3202444	11	9	2	0	0	11	0	0.909091	86.8	NE
5pUTR-Rv2895c	5pUTR	3205242	3205267	0	0	0	0	0	0	0	0	0	Uncertain
5pUTR-Rv2895c_2	5pUTR	3205242	3205434	4	4	0	0	0	4	0	1	172.75	NE
5pUTR-Rv2895c_3	5pUTR	3205242	3205559	7	7	0	0	0	7	0	1	136.714	NE
5pUTR-Rv2898c	5pUTR	3208338	3208552	4	4	0	0	0	4	0	1	60.5	NE
5pUTR-Rv2901c	5pUTR	3212118	3212224	1	1	0	0	0	1	0	1	193	Uncertain
5pUTR-Rv2904c	5pUTR	3214263	3214404	2	1	1	0	0	2	0	0.5	27	Uncertain
5pUTR-Rv2909c	5pUTR	3217653	3217782	2	2	0	0	0	2	0	0.5	106	Uncertain
5pUTR-Rv2912c	5pUTR	3219871	3220052	3	3	0	0	0	3	0	1	15.6667	NE
5pUTR-Rv2919c	5pUTR	3231086	3231184	3	2	1	0	0	3	0	1	176.667	NE
5pUTR-Rv2919c_2	5pUTR	3231086	3231301	4	3	1	0	0	4	0	1	134	NE
5pUTR-Rv2919c_3	5pUTR	3231086	3231574	9	7	2	0	0	9	0	0.888889	102.875	NE
5pUTR-Rv2927c	5pUTR	3241969	3242059	1	1	0	0	0	0	1	1	45	Uncertain
5pUTR-Rv2927c_2	5pUTR	3241969	3242005	0	0	0	0	0	0	0	0	0	Uncertain
5pUTR-Rv2930	5pUTR	3243377	3243707	11	11	0	0	0	0	11	1	233.455	GA
5pUTR-Rv2935	5pUTR	3267435	3267747	9	8	1	0	0	9	0	1	144.111	NE
5pUTR-Rv2937	5pUTR	3272884	3273216	8	7	1	0	0	0	8	1	390.875	GA
5pUTR-Rv2937_2	5pUTR	3272764	3273216	10	9	1	0	0	0	10	1	355	GA
5pUTR-Rv2940c	5pUTR	3282725	3282900	6	5	1	0	0	1	5	1	286.5	GA
5pUTR-Rv2941	5pUTR	3282918	3283345	8	5	3	0	0	8	0	0.875	29.8571	NE
5pUTR-Rv2942	5pUTR	3284920	3285080	4	4	0	0	0	4	0	1	29.25	NE
5pUTR-Rv2943	5pUTR	3288449	3288474	0	0	0	0	0	0	0	0	0	Uncertain
5pUTR-Rv2943_2	5pUTR	3287981	3288474	8	7	1	0	0	8	0	1	133.625	NE
5pUTR-Rv2943A	5pUTR	3289685	3289715	0	0	0	0	0	0	0	0	0	Uncertain
5pUTR-Rv2945c	5pUTR	3291335	3291381	1	1	0	0	0	1	0	1	151	Uncertain
5pUTR-Rv2950c	5pUTR	3302354	3302702	9	9	0	0	0	9	0	1	360	NE
5pUTR-Rv2950c_2	5pUTR	3302354	3302584	6	6	0	0	0	6	0	1	334.5	NE
5pUTR-Rv2952	5pUTR	3304289	3304451	5	5	0	0	0	5	0	1	390	NE
5pUTR-Rv2952_2	5pUTR	3304438	3304451	1	1	0	0	0	1	0	1	252	Uncertain
5pUTR-Rv2954c	5pUTR	3307401	3307471	2	0	2	0	0	1	1	1	28.5	NE
5pUTR-Rv2954c_2	5pUTR	3307401	3307683	10	8	2	0	0	9	1	1	64.6	NE
5pUTR-Rv2961	5pUTR	3313116	3313293	4	4	0	0	0	4	0	1	92.75	NE
5pUTR-Rv2963	5pUTR	3315179	3315246	4	4	0	0	0	4	0	0.75	28.6667	NE
5pUTR-Rv2964	5pUTR	3316526	3316539	1	1	0	0	0	1	0	1	33	Uncertain
5pUTR-Rv2967c	5pUTR	3323056	3323093	1	1	0	0	0	1	0	1	45	Uncertain
5pUTR-Rv2969c	5pUTR	3324486	3324548	0	0	0	0	0	0	0	0	0	Uncertain
5pUTR-Rv2970c	5pUTR	3325713	3325842	2	2	0	0	0	2	0	1	59	NE
5pUTR-Rv2970c_2	5pUTR	3325713	3326155	10	10	0	1	0	9	0	0.9	97.1111	NE
5pUTR-Rv2971	5pUTR	3325985	3326111	0	0	0	0	0	0	0	0	0	Uncertain
5pUTR-Rv2975c	5pUTR	3331622	3331667	1	1	0	0	0	1	0	1	169	Uncertain
5pUTR-Rv2976c	5pUTR	3332764	3332871	3	3	0	1	0	2	0	0.666667	51.5	Uncertain
5pUTR-Rv2979c	5pUTR	3335758	3335932	4	4	0	0	0	4	0	1	203	NE
5pUTR-Rv2980	5pUTR	3335917	3335970	1	1	0	0	0	1	0	1	248	Uncertain
5pUTR-Rv2986c	5pUTR	3343830	3343871	1	1	0	0	1	0	0	0	0	Uncertain
5pUTR-Rv2988c	5pUTR	3346085	3346156	3	3	0	0	0	3	0	0.666667	20.5	Uncertain
5pUTR-Rv2990c	5pUTR	3347729	3347884	3	2	1	0	0	3	0	1	58	NE
5pUTR-Rv2999	5pUTR	3357549	3357612	2	1	1	0	0	2	0	0.5	4	Uncertain
5pUTR-Rv3010c	5pUTR	3369864	3369903	1	1	0	0	0	1	0	1	151	Uncertain
5pUTR-Rv3016	5pUTR	3375755	3375768	0	0	0	0	0	0	0	0	0	Uncertain
5pUTR-Rv3022A	5pUTR	3381004	3381375	17	15	2	0	0	17	0	0.882353	45.0667	NE
5pUTR-Rv3029c	5pUTR	3388881	3388994	4	4	0	0	1	3	0	0.75	59.3333	NE
5pUTR-Rv3029c_2	5pUTR	3388881	3388956	0	0	0	0	0	0	0	0	0	Uncertain
5pUTR-Rv3033	5pUTR	3393361	3393391	0	0	0	0	0	0	0	0	0	Uncertain
5pUTR-Rv3034c	5pUTR	3394932	3395046	3	3	0	0	0	0	3	1	468.667	GA
5pUTR-Rv3035	5pUTR	3395110	3395390	7	7	0	0	4	0	3	1	88.4286	GD
5pUTR-Rv3038c	5pUTR	3399419	3399838	7	7	0	2	0	5	0	0.714286	115.8	NE
5pUTR-Rv3043c	5pUTR	3404932	3405235	7	7	0	0	0	7	0	1	56.4286	NE
5pUTR-Rv3043c_2	5pUTR	3404932	3404979	1	1	0	0	0	1	0	1	1	Uncertain
5pUTR-Rv3045	5pUTR	3406253	3406296	2	2	0	0	0	2	0	1	25.5	Uncertain
5pUTR-Rv3046c	5pUTR	3407699	3407807	0	0	0	0	0	0	0	0	0	Uncertain
5pUTR-Rv3048c	5pUTR	3409389	3409429	1	1	0	0	0	0	1	1	29	Uncertain
5pUTR-Rv3053c	5pUTR	3414969	3415177	5	5	0	1	0	0	4	0.6	106.333	GA
5pUTR-Rv3053c_2	5pUTR	3414969	3415322	11	11	0	1	0	0	10	0.818182	137.667	GA
5pUTR-Rv3057c	5pUTR	3418659	3418963	6	4	2	0	0	0	6	1	285	GA
5pUTR-Rv3059	5pUTR	3419411	3419489	4	3	1	0	0	0	4	1	116	GA
5pUTR-Rv3059_2	5pUTR	3419463	3419489	1	1	0	0	0	0	1	1	39	Uncertain
5pUTR-Rv3061c	5pUTR	3425424	3425835	11	11	0	0	0	11	0	1	50.3636	NE
5pUTR-Rv3065	5pUTR	3430358	3430384	2	2	0	0	0	2	0	0	0	Uncertain
5pUTR-Rv3069	5pUTR	3433431	3433689	7	7	0	0	0	7	0	1	262	NE
5pUTR-Rv3069_2	5pUTR	3433658	3433689	1	1	0	0	0	1	0	1	199	Uncertain
5pUTR-Rv3072c	5pUTR	3436319	3436673	5	5	0	0	0	5	0	1	42.2	NE
5pUTR-Rv3075c	5pUTR	3438970	3439008	1	1	0	0	0	1	0	1	423	Uncertain
5pUTR-Rv3075c_2	5pUTR	3438970	3439062	3	3	0	0	0	3	0	1	190	NE
5pUTR-Rv3080c	5pUTR	3445985	3446002	1	1	0	0	0	1	0	1	300	Uncertain
5pUTR-Rv3080c_2	5pUTR	3445985	3446038	2	2	0	0	0	2	0	1	201	NE
5pUTR-Rv3082c	5pUTR	3448423	3448431	0	0	0	0	0	0	0	0	0	Uncertain
5pUTR-Rv3086	5pUTR	3451766	3451778	0	0	0	0	0	0	0	0	0	Uncertain
5pUTR-Rv3090	5pUTR	3458166	3458208	1	1	0	0	0	1	0	1	111	Uncertain
5pUTR-Rv3093c	5pUTR	3462761	3462908	3	2	1	0	0	3	0	1	201.333	NE
5pUTR-Rv3094c	5pUTR	3463888	3463937	1	1	0	0	0	1	0	1	316	Uncertain
5pUTR-Rv3094c_2	5pUTR	3463888	3463914	0	0	0	0	0	0	0	0	0	Uncertain
5pUTR-Rv3102c	5pUTR	3471366	3471382	1	1	0	0	0	1	0	1	82	Uncertain
5pUTR-Rv3104c	5pUTR	3472775	3473057	6	5	1	5	0	1	0	0.166667	292	ES
5pUTR-Rv3106	5pUTR	3473900	3474004	2	2	0	0	0	2	0	1	189.5	NE
5pUTR-Rv3106_2	5pUTR	3473920	3474004	1	1	0	0	0	1	0	1	221	Uncertain
5pUTR-Rv3107c	5pUTR	3476958	3477344	6	4	2	0	0	6	0	0.833333	26.2	NE
5pUTR-Rv3116	5pUTR	3482706	3482773	1	1	0	0	0	1	0	1	142	Uncertain
5pUTR-Rv3121	5pUTR	3486361	3486506	2	1	1	0	0	0	2	1	44.5	GA
5pUTR-Rv3123	5pUTR	3488102	3488566	7	7	0	0	0	7	0	1	274.143	NE
5pUTR-Rv3129	5pUTR	3494564	3494657	2	2	0	0	0	2	0	1	55.5	Uncertain
5pUTR-Rv3135	5pUTR	3501164	3501331	3	3	0	0	0	3	0	1	58.6667	NE
5pUTR-Rv3136	5pUTR	3501456	3501791	6	5	1	0	0	6	0	0.833333	87.4	NE
5pUTR-Rv3138	5pUTR	3504183	3504192	0	0	0	0	0	0	0	0	0	Uncertain
5pUTR-Rv3139	5pUTR	3505334	3505360	1	1	0	0	0	1	0	1	106	Uncertain
5pUTR-Rv3139_2	5pUTR	3505327	3505360	2	2	0	0	0	2	0	1	56	NE
5pUTR-Rv3142c	5pUTR	3509543	3509603	4	4	0	0	0	4	0	1	482.75	NE
5pUTR-Rv3144c	5pUTR	3511314	3511424	5	5	0	0	0	5	0	1	109.8	NE
5pUTR-Rv3144c_2	5pUTR	3511314	3511381	2	2	0	0	0	2	0	1	42	NE
5pUTR-Rv3154	5pUTR	3520950	3521136	5	5	0	0	0	5	0	1	151.2	NE
5pUTR-Rv3166c	5pUTR	3535348	3535410	1	1	0	0	0	1	0	1	313	Uncertain
5pUTR-Rv3168	5pUTR	3536061	3536099	3	3	0	0	0	3	0	1	12	Uncertain
5pUTR-Rv3170	5pUTR	3538358	3538502	4	3	1	0	0	4	0	1	59	NE
5pUTR-Rv3171c	5pUTR	3540742	3540857	3	2	1	0	0	3	0	0.666667	13	Uncertain
5pUTR-Rv3176c	5pUTR	3545297	3545365	2	1	1	0	0	2	0	0.5	1	Uncertain
5pUTR-Rv3182	5pUTR	3550365	3550371	0	0	0	0	0	0	0	0	0	Uncertain
5pUTR-Rv3186	5pUTR	3552520	3552761	5	5	0	0	0	5	0	1	111	NE
5pUTR-Rv3188	5pUTR	3554003	3554295	8	7	1	0	0	8	0	0.5	285	NE
5pUTR-Rv3188_2	5pUTR	3554265	3554295	1	1	0	0	0	1	0	1	4	Uncertain
5pUTR-Rv3193c	5pUTR	3563169	3563214	2	2	0	0	0	2	0	1	52.5	Uncertain
5pUTR-Rv3195	5pUTR	3564302	3564361	0	0	0	0	0	0	0	0	0	Uncertain
5pUTR-Rv3197A	5pUTR	3568676	3569028	5	5	0	0	0	5	0	1	332	NE
5pUTR-Rv3203	5pUTR	3580244	3580635	8	7	1	0	0	8	0	1	68.625	NE
5pUTR-Rv3203_2	5pUTR	3580238	3580635	8	7	1	0	0	8	0	1	68.625	NE
5pUTR-Rv3205c	5pUTR	3582501	3582523	2	2	0	0	0	2	0	1	249.5	Uncertain
5pUTR-Rv3206c	5pUTR	3583706	3583755	3	3	0	0	0	3	0	1	106	NE
5pUTR-Rv3206c_2	5pUTR	3583706	3583764	4	4	0	0	0	4	0	1	98.25	NE
5pUTR-Rv3207c	5pUTR	3584654	3584881	1	1	0	0	0	1	0	1	59	Uncertain
5pUTR-Rv3208	5pUTR	3584935	3585000	1	1	0	0	0	1	0	1	176	Uncertain
5pUTR-Rv3208A	5pUTR	3585945	3585983	0	0	0	0	0	0	0	0	0	Uncertain
5pUTR-Rv3209	5pUTR	3586093	3586270	5	5	0	0	0	5	0	1	89.4	NE
5pUTR-Rv3214	5pUTR	3591626	3591643	1	1	0	0	0	1	0	1	6	Uncertain
5pUTR-Rv3219	5pUTR	3595600	3595710	8	8	0	0	8	0	0	0.25	3.5	GD
5pUTR-Rv3219_2	5pUTR	3595499	3595710	13	13	0	0	13	0	0	0.538462	5	GD
5pUTR-Rv3219_3	5pUTR	3595511	3595710	12	12	0	0	12	0	0	0.5	5.33333	GD
5pUTR-Rv3221c	5pUTR	3597763	3597828	1	1	0	0	0	1	0	1	151	Uncertain
5pUTR-Rv3223c	5pUTR	3599548	3599675	1	1	0	0	0	1	0	1	110	Uncertain
5pUTR-Rv3223c_2	5pUTR	3599548	3599745	2	2	0	0	0	2	0	1	242	NE
5pUTR-Rv3230c	5pUTR	3608251	3608286	2	2	0	0	0	2	0	1	314	NE
5pUTR-Rv3232c	5pUTR	3609754	3609966	8	8	0	0	0	0	8	1	238.625	GA
5pUTR-Rv3233c	5pUTR	3610368	3610823	10	9	1	0	0	0	10	0.9	135.667	GA
5pUTR-Rv3234c	5pUTR	3611186	3611480	6	4	2	0	0	6	0	1	31.5	NE
5pUTR-Rv3240c	5pUTR	3620528	3620567	4	4	0	1	0	0	3	0.75	128.333	GA
5pUTR-Rv3241c	5pUTR	3621251	3621462	6	5	1	0	0	0	6	1	192	GA
5pUTR-Rv3243c	5pUTR	3623088	3623103	0	0	0	0	0	0	0	0	0	Uncertain
5pUTR-Rv3244c	5pUTR	3624907	3625360	4	4	0	1	3	0	0	0.25	1	GD
5pUTR-Rv3246c	5pUTR	3627346	3627671	5	5	0	3	0	0	2	0.6	217.333	ES
5pUTR-Rv3248c	5pUTR	3629644	3629712	5	5	0	0	0	5	0	1	204.8	NE
5pUTR-Rv3253c	5pUTR	3633581	3633604	0	0	0	0	0	0	0	0	0	Uncertain
5pUTR-Rv3257c	5pUTR	3638706	3638744	1	1	0	1	0	0	0	0	0	Uncertain
5pUTR-Rv3259	5pUTR	3638929	3639422	7	5	2	0	0	7	0	1	36.7143	NE
5pUTR-Rv3260c	5pUTR	3640138	3640623	15	14	1	5	0	10	0	0.666667	170	ESD
5pUTR-Rv3261	5pUTR	3640453	3640540	2	2	0	0	0	2	0	1	97.5	NE
5pUTR-Rv3261_2	5pUTR	3640442	3640540	2	2	0	0	0	2	0	1	97.5	NE
5pUTR-Rv3266c	5pUTR	3647806	3647865	2	1	1	0	0	2	0	1	59	NE
5pUTR-Rv3269	5pUTR	3650185	3650231	2	2	0	0	0	2	0	1	193	NE
5pUTR-Rv3274c	5pUTR	3658086	3658116	2	2	0	0	0	2	0	1	90	Uncertain
5pUTR-Rv3284	5pUTR	3665466	3665815	11	11	0	0	0	11	0	1	80.1818	NE
5pUTR-Rv3285	5pUTR	3666297	3666354	2	2	0	2	0	0	0	0	0	ES
5pUTR-Rv3287c	5pUTR	3669385	3669403	0	0	0	0	0	0	0	0	0	Uncertain
5pUTR-Rv3290c	5pUTR	3671791	3672217	17	17	0	0	11	6	0	0.705882	88.6667	GD
5pUTR-Rv3292	5pUTR	3672058	3672325	4	3	1	0	0	4	0	1	63.75	NE
5pUTR-Rv3292_2	5pUTR	3672036	3672325	4	3	1	0	0	4	0	1	63.75	NE
5pUTR-Rv3304	5pUTR	3690854	3691312	5	5	0	0	0	5	0	1	140.2	NE
5pUTR-Rv3309c	5pUTR	3697264	3697402	7	7	0	0	0	7	0	1	404	NE
5pUTR-Rv3316	5pUTR	3704155	3704273	6	6	0	0	0	6	0	1	69.3333	NE
5pUTR-Rv3322c	5pUTR	3709223	3709525	4	4	0	0	0	4	0	1	282	NE
5pUTR-Rv3324c	5pUTR	3710440	3710489	0	0	0	0	0	0	0	0	0	Uncertain
5pUTR-Rv3324c_2	5pUTR	3710440	3710514	0	0	0	0	0	0	0	0	0	Uncertain
5pUTR-Rv3334	5pUTR	3721403	3721428	1	1	0	0	0	1	0	1	56	Uncertain
5pUTR-Rv3339c	5pUTR	3726015	3726022	0	0	0	0	0	0	0	0	0	Uncertain
5pUTR-Rv3357	5pUTR	3770920	3770944	2	2	0	1	0	1	0	0.5	9	Uncertain
5pUTR-Rv3357_2	5pUTR	3770909	3770944	3	3	0	2	0	1	0	0.333333	9	Uncertain
5pUTR-Rv3360	5pUTR	3772802	3772822	1	1	0	0	0	1	0	1	146	Uncertain
5pUTR-Rv3364c	5pUTR	3775045	3775190	1	1	0	0	0	1	0	1	82	Uncertain
5pUTR-Rv3365c	5pUTR	3777672	3777803	3	3	0	0	0	3	0	1	280.667	NE
5pUTR-Rv3366	5pUTR	3777427	3777908	7	7	0	0	0	7	0	1	212	NE
5pUTR-Rv3371	5pUTR	3785082	3785112	0	0	0	0	0	0	0	0	0	Uncertain
5pUTR-Rv3373	5pUTR	3787849	3787906	1	1	0	0	0	1	0	1	21	Uncertain
5pUTR-Rv3376	5pUTR	3790215	3790336	3	3	0	0	0	3	0	1	95	Uncertain
5pUTR-Rv3376_2	5pUTR	3790307	3790336	0	0	0	0	0	0	0	0	0	Uncertain
5pUTR-Rv3378c	5pUTR	3793428	3793503	6	6	0	0	0	6	0	1	19.5	NE
5pUTR-Rv3379c	5pUTR	3795047	3795299	4	3	1	0	0	4	0	0.75	158.667	NE
5pUTR-Rv3386	5pUTR	3800168	3800272	2	2	0	0	0	2	0	1	50	Uncertain
5pUTR-Rv3388	5pUTR	3801815	3801833	0	0	0	0	0	0	0	0	0	Uncertain
5pUTR-Rv3389c	5pUTR	3804971	3804988	0	0	0	0	0	0	0	0	0	Uncertain
5pUTR-Rv3389c_2	5pUTR	3804971	3805093	3	1	2	0	0	0	3	1	99.6667	GA
5pUTR-Rv3389c_3	5pUTR	3804971	3805433	6	4	2	0	0	0	6	1	288.833	GA
5pUTR-Rv3391	5pUTR	3805458	3805801	7	6	1	0	0	0	7	1	258.143	GA
5pUTR-Rv3395c	5pUTR	3811816	3811844	1	1	0	0	0	1	0	0	0	Uncertain
5pUTR-Rv3400	5pUTR	3817400	3817419	0	0	0	0	0	0	0	0	0	Uncertain
5pUTR-Rv3404c	5pUTR	3824764	3825174	9	6	3	0	0	5	4	0.888889	183.5	NE
5pUTR-Rv3409c	5pUTR	3828907	3828938	2	2	0	0	0	0	2	1	398.5	Uncertain
5pUTR-Rv3411c	5pUTR	3831699	3831733	1	1	0	0	0	1	0	1	57	Uncertain
5pUTR-Rv3414c	5pUTR	3833856	3833915	3	3	0	0	0	3	0	1	39.6667	NE
5pUTR-Rv3416	5pUTR	3834977	3835072	0	0	0	0	0	0	0	0	0	Uncertain
5pUTR-Rv3416_2	5pUTR	3834971	3835072	1	1	0	0	0	1	0	1	169	Uncertain
5pUTR-Rv3418c	5pUTR	3837468	3837638	3	2	1	3	0	0	0	0	0	ES
5pUTR-Rv3419c	5pUTR	3838769	3839044	9	9	0	0	0	9	0	1	44.2222	NE
5pUTR-Rv3426	5pUTR	3842888	3843216	9	8	1	0	0	9	0	1	58.6667	NE
5pUTR-Rv3427c	5pUTR	3844820	3844829	0	0	0	0	0	0	0	0	0	Uncertain
5pUTR-Rv3430c	5pUTR	3848985	3849470	10	10	0	0	0	10	0	1	152.1	NE
5pUTR-Rv3435c	5pUTR	3854973	3855233	5	4	1	0	0	5	0	1	68.8	NE
5pUTR-Rv3435c_2	5pUTR	3854973	3855003	1	0	1	0	0	1	0	1	2	Uncertain
5pUTR-Rv3438	5pUTR	3857100	3857577	9	7	2	0	0	0	9	1	189.333	GA
5pUTR-Rv3455c	5pUTR	3877124	3877311	2	2	0	0	2	0	0	0	0	ES
5pUTR-Rv3460c	5pUTR	3880249	3880499	5	5	0	2	0	3	0	0.6	103.667	NE
5pUTR-Rv3462c	5pUTR	3880832	3881264	8	8	0	0	1	7	0	0.75	43	NE
5pUTR-Rv3467	5pUTR	3883846	3884143	3	1	2	0	2	1	0	0.666667	21	Uncertain
5pUTR-Rv3468c	5pUTR	3886248	3886459	2	2	0	0	0	2	0	0.5	34	Uncertain
5pUTR-Rv3476c	5pUTR	3893899	3893974	1	1	0	0	0	1	0	1	175	Uncertain
5pUTR-Rv3476c_2	5pUTR	3893899	3893935	0	0	0	0	0	0	0	0	0	Uncertain
5pUTR-Rv3480c	5pUTR	3900581	3900627	1	1	0	0	0	1	0	1	60	Uncertain
5pUTR-Rv3483c	5pUTR	3902991	3903047	4	2	2	0	0	4	0	0.75	156.667	NE
5pUTR-Rv3483c_2	5pUTR	3902991	3903165	7	5	2	0	0	7	0	0.857143	130.167	NE
5pUTR-Rv3483c_3	5pUTR	3902991	3903469	14	11	3	0	0	8	6	0.928571	235.692	NE
5pUTR-Rv3484	5pUTR	3903045	3903257	6	6	0	0	0	4	2	1	377	NE
5pUTR-Rv3486	5pUTR	3905876	3905951	4	3	1	0	0	0	4	0.75	148	GA
5pUTR-Rv3488	5pUTR	3907816	3907846	2	1	1	0	0	2	0	0.5	474	Uncertain
5pUTR-Rv3490	5pUTR	3908262	3908415	3	3	0	0	3	0	0	1	8.66667	GD
5pUTR-Rv3491	5pUTR	3910044	3910069	0	0	0	0	0	0	0	0	0	Uncertain
5pUTR-Rv3494c	5pUTR	3913548	3913579	2	2	0	0	0	2	0	1	71.5	NE
5pUTR-Rv3499c	5pUTR	3919379	3919407	1	1	0	0	0	1	0	1	28	Uncertain
5pUTR-Rv3500c	5pUTR	3920241	3920280	1	1	0	0	0	0	1	1	80	Uncertain
5pUTR-Rv3501c	5pUTR	3921040	3921124	2	2	0	0	0	2	0	1	60.5	NE
5pUTR-Rv3503c	5pUTR	3922435	3922474	2	2	0	0	0	2	0	1	185.5	NE
5pUTR-Rv3504	5pUTR	3922637	3922650	0	0	0	0	0	0	0	0	0	Uncertain
5pUTR-Rv3504_2	5pUTR	3922552	3922650	2	2	0	0	0	2	0	1	342	NE
5pUTR-Rv3507	5pUTR	3926683	3926748	2	2	0	0	0	2	0	1	165	NE
5pUTR-Rv3508	5pUTR	3931129	3931184	2	2	0	0	0	2	0	1	499	Uncertain
5pUTR-Rv3508_2	5pUTR	3931026	3931184	8	8	0	0	0	8	0	1	272.625	NE
5pUTR-Rv3509c	5pUTR	3938603	3938665	1	1	0	0	0	1	0	1	35	Uncertain
5pUTR-Rv3510c	5pUTR	3939436	3939661	5	5	0	0	0	5	0	1	110.4	NE
5pUTR-Rv3510c_2	5pUTR	3939436	3939758	10	10	0	0	0	10	0	1	210.7	NE
5pUTR-Rv3511	5pUTR	3939737	3939796	2	2	0	0	0	2	0	1	83	NE
5pUTR-Rv3516	5pUTR	3952547	3952723	5	5	0	0	0	5	0	1	65.8	NE
5pUTR-Rv3517	5pUTR	3953207	3953610	4	3	1	0	0	4	0	0.75	100	NE
5pUTR-Rv3520c	5pUTR	3957547	3957824	7	7	0	0	0	7	0	1	180.286	NE
5pUTR-Rv3526	5pUTR	3962590	3962618	2	1	1	0	0	2	0	0.5	15	Uncertain
5pUTR-Rv3528c	5pUTR	3965371	3965403	1	1	0	0	0	1	0	1	66	Uncertain
5pUTR-Rv3528c_2	5pUTR	3965371	3965429	3	3	0	0	0	3	0	1	78.6667	NE
5pUTR-Rv3533c	5pUTR	3972632	3972660	0	0	0	0	0	0	0	0	0	Uncertain
5pUTR-Rv3536c	5pUTR	3975475	3975631	5	5	0	0	0	5	0	1	18.2	NE
5pUTR-Rv3536c_2	5pUTR	3975475	3975521	2	2	0	0	0	2	0	1	9.5	NE
5pUTR-Rv3543c	5pUTR	3983319	3983750	10	10	0	0	0	10	0	0.9	56	NE
5pUTR-Rv3544c	5pUTR	3984323	3984581	9	9	0	0	0	9	0	1	141.556	NE
5pUTR-Rv3545c	5pUTR	3985624	3985645	2	2	0	0	0	2	0	1	76.5	Uncertain
5pUTR-Rv3547	5pUTR	3986921	3987023	3	3	0	0	0	3	0	1	138.333	NE
5pUTR-Rv3557c	5pUTR	3997810	3998080	7	6	1	0	0	7	0	1	122.857	NE
5pUTR-Rv3558	5pUTR	3998098	3998159	2	2	0	0	0	2	0	1	32	NE
5pUTR-Rv3558_2	5pUTR	3998079	3998159	4	4	0	0	0	4	0	1	126	NE
5pUTR-Rv3569c	5pUTR	4011250	4011540	4	4	0	0	0	4	0	1	76.75	NE
5pUTR-Rv3570c	5pUTR	4012449	4012782	11	11	0	0	0	11	0	0.818182	44.1111	NE
5pUTR-Rv3570c_2	5pUTR	4012449	4012478	2	2	0	0	0	2	0	1	124	NE
5pUTR-Rv3571	5pUTR	4012448	4012596	10	10	0	0	0	10	0	0.8	46.75	NE
5pUTR-Rv3572	5pUTR	4013657	4013690	2	2	0	0	0	2	0	1	127.5	Uncertain
5pUTR-Rv3574	5pUTR	4016467	4016663	5	5	0	0	0	5	0	1	87	NE
5pUTR-Rv3574_2	5pUTR	4016570	4016663	2	2	0	0	0	2	0	1	71	NE
5pUTR-Rv3580c	5pUTR	4023982	4024440	6	4	2	4	0	0	2	0.5	187.333	ES
5pUTR-Rv3583c	5pUTR	4025723	4025743	0	0	0	0	0	0	0	0	0	Uncertain
5pUTR-Rv3584	5pUTR	4025728	4026009	11	9	2	0	1	10	0	1	172.636	NE
5pUTR-Rv3584_2	5pUTR	4025962	4026009	0	0	0	0	0	0	0	0	0	Uncertain
5pUTR-Rv3590c	5pUTR	4033337	4033367	0	0	0	0	0	0	0	0	0	Uncertain
5pUTR-Rv3596c	5pUTR	4040883	4040938	3	3	0	2	0	1	0	0.333333	40	Uncertain
5pUTR-Rv3597c	5pUTR	4041498	4041544	3	3	0	0	3	0	0	0.666667	3	Uncertain
5pUTR-Rv3603c	5pUTR	4046297	4046358	2	1	1	0	0	2	0	0.5	49	Uncertain
5pUTR-Rv3607c	5pUTR	4049324	4049587	1	1	0	0	1	0	0	1	7	Uncertain
5pUTR-Rv3610c	5pUTR	4053062	4053110	1	1	0	0	0	1	0	1	17	Uncertain
5pUTR-Rv3611	5pUTR	4052867	4053129	7	6	1	0	0	7	0	0.285714	20	NE
5pUTR-Rv3611_2	5pUTR	4053046	4053129	2	1	1	0	0	2	0	0.5	17	Uncertain
5pUTR-Rv3616c	5pUTR	4056554	4056666	4	4	0	0	0	4	0	1	131.5	NE
5pUTR-Rv3616c_2	5pUTR	4056554	4056863	8	8	0	0	0	8	0	1	94.75	NE
5pUTR-Rv3616c_3	5pUTR	4056554	4056619	3	3	0	0	0	3	0	1	135	NE
5pUTR-Rv3618	5pUTR	4058500	4058877	5	5	0	0	0	5	0	1	86.6	NE
5pUTR-Rv3620c	5pUTR	4060770	4060807	1	1	0	0	0	1	0	1	89	Uncertain
5pUTR-Rv3623	5pUTR	4062521	4062706	7	7	0	0	0	7	0	1	35	NE
5pUTR-Rv3627c	5pUTR	4067464	4067482	0	0	0	0	0	0	0	0	0	Uncertain
5pUTR-Rv3627c_2	5pUTR	4067464	4067512	0	0	0	0	0	0	0	0	0	Uncertain
5pUTR-Rv3628	5pUTR	4067547	4067602	0	0	0	0	0	0	0	0	0	Uncertain
5pUTR-Rv3633	5pUTR	4071859	4071970	3	3	0	0	0	3	0	1	317	NE
5pUTR-Rv3636	5pUTR	4075846	4075931	2	2	0	0	0	2	0	1	27	NE
5pUTR-Rv3636_2	5pUTR	4075866	4075931	1	1	0	0	0	1	0	1	5	Uncertain
5pUTR-Rv3639c	5pUTR	4078629	4078725	1	1	0	0	0	1	0	1	118	Uncertain
5pUTR-Rv3642c	5pUTR	4080944	4080963	0	0	0	0	0	0	0	0	0	Uncertain
5pUTR-Rv3644c	5pUTR	4082900	4083199	8	7	1	4	0	4	0	0.5	133	NE
5pUTR-Rv3644c_2	5pUTR	4082900	4083227	9	8	1	5	0	4	0	0.555556	106.6	ES
5pUTR-Rv3646c	5pUTR	4087436	4087558	5	5	0	0	0	5	0	0.8	73.25	NE
5pUTR-Rv3646c_2	5pUTR	4087436	4087739	9	9	0	0	0	9	0	0.888889	109.125	NE
5pUTR-Rv3646c_3	5pUTR	4087436	4087602	6	6	0	0	0	6	0	0.833333	75.6	NE
5pUTR-Rv3648c	5pUTR	4088710	4088851	2	1	1	0	0	2	0	1	22.5	NE
5pUTR-Rv3648c_2	5pUTR	4088710	4088886	2	1	1	0	0	2	0	1	22.5	NE
5pUTR-Rv3652	5pUTR	4093745	4093811	0	0	0	0	0	0	0	0	0	Uncertain
5pUTR-Rv3653	5pUTR	4093879	4094119	4	3	1	0	0	4	0	0.75	78.3333	NE
5pUTR-Rv3660c	5pUTR	4099326	4099652	4	4	0	0	0	4	0	1	95	NE
5pUTR-Rv3667	5pUTR	4107858	4107970	3	3	0	0	0	3	0	1	75.6667	NE
5pUTR-Rv3668c	5pUTR	4110659	4110698	1	1	0	0	0	1	0	1	72	Uncertain
5pUTR-Rv3669	5pUTR	4110956	4111005	0	0	0	0	0	0	0	0	0	Uncertain
5pUTR-Rv3672c	5pUTR	4114520	4114718	3	2	1	0	0	3	0	0.666667	128	Uncertain
5pUTR-Rv3673c	5pUTR	4115335	4115616	1	1	0	0	0	1	0	1	167	Uncertain
5pUTR-Rv3673c_2	5pUTR	4115335	4115655	3	2	1	0	0	3	0	1	75.3333	NE
5pUTR-Rv3674c	5pUTR	4116072	4116173	2	2	0	0	0	2	0	1	219.5	Uncertain
5pUTR-Rv3674c_2	5pUTR	4116072	4116515	7	6	1	0	0	7	0	1	266.429	NE
5pUTR-Rv3676	5pUTR	4116568	4116656	4	4	0	0	0	4	0	1	35.25	NE
5pUTR-Rv3676_2	5pUTR	4116626	4116656	0	0	0	0	0	0	0	0	0	Uncertain
5pUTR-Rv3676_3	5pUTR	4116601	4116656	2	2	0	0	0	2	0	1	17	Uncertain
5pUTR-Rv3679	5pUTR	4118664	4118954	10	9	1	0	0	10	0	1	121.8	NE
5pUTR-Rv3681c	5pUTR	4121732	4121876	4	4	0	0	0	4	0	1	151.25	NE
5pUTR-Rv3681c_2	5pUTR	4121732	4122031	8	7	1	0	0	8	0	1	127.75	NE
5pUTR-Rv3683	5pUTR	4124317	4124595	2	2	0	0	0	2	0	1	116	NE
5pUTR-Rv3686c	5pUTR	4129261	4129285	1	1	0	0	0	1	0	1	50	Uncertain
5pUTR-Rv3687c	5pUTR	4129869	4129899	0	0	0	0	0	0	0	0	0	Uncertain
5pUTR-Rv3688c	5pUTR	4130535	4131025	18	14	4	0	0	18	0	0.833333	119.2	NE
5pUTR-Rv3695	5pUTR	4137111	4137384	6	6	0	0	0	6	0	1	261.167	NE
5pUTR-Rv3695_2	5pUTR	4137011	4137384	8	8	0	0	0	8	0	1	222.125	NE
5pUTR-Rv3700c	5pUTR	4144098	4144522	2	2	0	0	0	2	0	1	48.5	NE
5pUTR-Rv3702c	5pUTR	4145792	4146235	9	8	1	0	0	9	0	1	111.222	NE
5pUTR-Rv3704c	5pUTR	4148364	4148429	3	3	0	0	0	3	0	1	180.333	NE
5pUTR-Rv3709c	5pUTR	4153661	4153690	0	0	0	0	0	0	0	0	0	Uncertain
5pUTR-Rv3716c	5pUTR	4161091	4161152	1	1	0	0	0	1	0	1	52	Uncertain
5pUTR-Rv3716c_2	5pUTR	4161091	4161219	4	4	0	0	0	4	0	1	64	NE
5pUTR-Rv3718c	5pUTR	4162436	4162500	0	0	0	0	0	0	0	0	0	Uncertain
5pUTR-Rv3722c	5pUTR	4168306	4168459	3	3	0	0	0	3	0	0.666667	52	Uncertain
5pUTR-Rv3723	5pUTR	4168523	4168714	5	5	0	0	0	5	0	0.4	215.5	NE
5pUTR-Rv3724A	5pUTR	4169620	4169645	0	0	0	0	0	0	0	0	0	Uncertain
5pUTR-Rv3729	5pUTR	4178277	4178463	4	2	2	0	0	4	0	0.75	79	NE
5pUTR-Rv3730c	5pUTR	4181898	4181903	1	1	0	0	0	1	0	1	9	Uncertain
5pUTR-Rv3737	5pUTR	4187644	4187877	8	8	0	0	0	8	0	1	209.875	NE
5pUTR-Rv3737_2	5pUTR	4187864	4187877	0	0	0	0	0	0	0	0	0	Uncertain
5pUTR-Rv3739c	5pUTR	4190695	4190928	9	9	0	0	0	0	9	1	139.222	GA
5pUTR-Rv3739c_2	5pUTR	4190695	4191109	14	14	0	0	0	0	14	1	203.071	GA
5pUTR-Rv3746c	5pUTR	4196684	4196816	11	10	1	0	0	11	0	0.909091	114	NE
5pUTR-Rv3755c	5pUTR	4202066	4202204	3	2	1	0	0	3	0	1	46.3333	NE
5pUTR-Rv3763	5pUTR	4209177	4209225	1	1	0	0	0	1	0	1	3	Uncertain
5pUTR-Rv3764c	5pUTR	4211187	4211354	4	4	0	0	0	4	0	1	194.5	NE
5pUTR-Rv3766	5pUTR	4212305	4212471	8	7	1	0	0	8	0	0.875	29.7143	NE
5pUTR-Rv3767c	5pUTR	4214118	4214153	1	1	0	0	0	1	0	1	269	Uncertain
5pUTR-Rv3767c_2	5pUTR	4214118	4214141	1	1	0	0	0	1	0	1	269	Uncertain
5pUTR-Rv3774	5pUTR	4219013	4219027	1	1	0	0	0	1	0	1	85	Uncertain
5pUTR-Rv3778c	5pUTR	4225073	4225172	4	4	0	0	0	4	0	1	259	NE
5pUTR-Rv3780	5pUTR	4227026	4227167	5	5	0	0	0	0	5	1	229.6	GA
5pUTR-Rv3780_2	5pUTR	4227076	4227167	3	3	0	0	0	0	3	1	118	GA
5pUTR-Rv3788	5pUTR	4234831	4234958	5	5	0	0	0	0	5	1	226.2	GA
5pUTR-Rv3789	5pUTR	4235288	4235552	6	6	0	0	0	1	5	1	271.167	GA
5pUTR-Rv3799c	5pUTR	4256126	4256326	3	3	0	3	0	0	0	0	0	ES
5pUTR-Rv3801c	5pUTR	4263244	4263676	13	12	1	3	0	10	0	0.846154	100.182	ESD
5pUTR-Rv3801c_2	5pUTR	4263244	4263388	3	2	1	0	0	3	0	1	3.33333	NE
5pUTR-Rv3801c_3	5pUTR	4263244	4263632	11	10	1	1	0	10	0	0.909091	110.1	NE
5pUTR-Rv3801c_4	5pUTR	4263244	4263421	5	4	1	0	0	5	0	1	8.4	NE
5pUTR-Rv3802c	5pUTR	4264543	4264750	8	4	4	0	0	8	0	0.875	48.7143	NE
5pUTR-Rv3803c	5pUTR	4265640	4265707	2	2	0	0	0	2	0	1	242.5	NE
5pUTR-Rv3804c	5pUTR	4266836	4266928	1	1	0	0	0	1	0	1	68	Uncertain
5pUTR-Rv3809c	5pUTR	4273653	4273793	3	2	1	0	0	3	0	0.666667	207.5	Uncertain
5pUTR-Rv3809c_2	5pUTR	4273653	4274123	10	8	2	0	0	10	0	0.9	124.778	NE
5pUTR-Rv3810	5pUTR	4273805	4273917	2	2	0	0	0	2	0	1	239.5	NE
5pUTR-Rv3812	5pUTR	4276703	4276749	0	0	0	0	0	0	0	0	0	Uncertain
5pUTR-Rv3818	5pUTR	4282591	4282627	2	2	0	0	0	2	0	1	130.5	NE
5pUTR-Rv3821	5pUTR	4285736	4286151	14	13	1	0	0	14	0	1	173.714	NE
5pUTR-Rv3821_2	5pUTR	4286060	4286151	2	2	0	0	0	2	0	1	113	NE
5pUTR-Rv3825c	5pUTR	4299783	4299793	0	0	0	0	0	0	0	0	0	Uncertain
5pUTR-Rv3827c	5pUTR	4302967	4303358	4	4	0	0	0	4	0	1	66	NE
5pUTR-Rv3827c_2	5pUTR	4302967	4303247	4	4	0	0	0	4	0	1	66	NE
5pUTR-Rv3829c	5pUTR	4305186	4305196	1	1	0	0	0	1	0	1	119	Uncertain
5pUTR-Rv3830c	5pUTR	4305863	4306362	12	11	1	0	0	12	0	1	253.5	NE
5pUTR-Rv3831	5pUTR	4305780	4305935	1	1	0	0	0	1	0	1	39	Uncertain
5pUTR-Rv3840	5pUTR	4313350	4313745	9	8	1	0	0	0	9	1	113.889	GA
5pUTR-Rv3846	5pUTR	4320797	4320882	1	1	0	0	0	1	0	1	115	Uncertain
5pUTR-Rv3846_2	5pUTR	4320729	4320882	1	1	0	0	0	1	0	1	115	Uncertain
5pUTR-Rv3847	5pUTR	4321653	4321716	4	4	0	0	0	4	0	1	88.5	NE
5pUTR-Rv3847_2	5pUTR	4321672	4321716	2	2	0	0	0	2	0	1	97	Uncertain
5pUTR-Rv3848	5pUTR	4322353	4322504	4	3	1	0	0	4	0	1	204.75	NE
5pUTR-Rv3849	5pUTR	4323626	4323677	3	3	0	0	0	3	0	1	10	Uncertain
5pUTR-Rv3849_2	5pUTR	4323535	4323677	4	4	0	0	0	4	0	1	10.75	NE
5pUTR-Rv3850	5pUTR	4324148	4324193	2	2	0	0	0	2	0	1	38	Uncertain
5pUTR-Rv3852	5pUTR	4325202	4325252	1	1	0	0	0	1	0	1	101	Uncertain
5pUTR-Rv3859c	5pUTR	4336258	4336552	10	10	0	2	0	8	0	0.8	78.5	NE
5pUTR-Rv3859c_2	5pUTR	4336258	4336445	4	4	0	2	0	2	0	0.5	75	NE
5pUTR-Rv3865	5pUTR	4341724	4341743	1	1	0	0	0	1	0	1	253	Uncertain
5pUTR-Rv3867	5pUTR	4342752	4342947	4	4	0	0	0	4	0	1	171.25	NE
5pUTR-Rv3868	5pUTR	4343470	4343491	1	1	0	0	0	1	0	1	130	Uncertain
5pUTR-Rv3872	5pUTR	4350790	4350922	8	8	0	0	0	8	0	0.875	122.143	NE
5pUTR-Rv3881c	5pUTR	4362102	4362292	10	9	1	0	0	0	10	1	200.6	GA
5pUTR-Rv3881c_2	5pUTR	4362102	4362125	3	3	0	0	0	0	3	1	410	GA
5pUTR-Rv3883c	5pUTR	4364934	4365011	1	1	0	0	0	1	0	1	133	Uncertain
5pUTR-Rv3893c	5pUTR	4376172	4376349	3	3	0	0	0	3	0	1	115	NE
5pUTR-Rv3893c_2	5pUTR	4376172	4376206	0	0	0	0	0	0	0	0	0	Uncertain
5pUTR-Rv3896c	5pUTR	4383028	4383103	1	1	0	0	0	1	0	1	48	Uncertain
5pUTR-Rv3898c	5pUTR	4384162	4384235	1	1	0	0	0	1	0	1	35	Uncertain
5pUTR-Rv3899c	5pUTR	4385556	4385849	5	5	0	0	0	5	0	1	174.6	NE
5pUTR-Rv3901c	5pUTR	4386991	4387472	10	9	1	0	0	5	5	1	174.1	NE
5pUTR-Rv3902c	5pUTR	4388072	4388377	14	14	0	0	0	14	0	0.928571	103.462	NE
5pUTR-Rv3902c_2	5pUTR	4388072	4388216	4	4	0	0	0	4	0	0.75	37.6667	NE
5pUTR-Rv3906c	5pUTR	4391783	4391797	0	0	0	0	0	0	0	0	0	Uncertain
5pUTR-Rv3908	5pUTR	4393367	4393626	8	8	0	0	0	8	0	1	239.25	NE
5pUTR-Rv3909	5pUTR	4394156	4394369	3	3	0	2	0	1	0	0.333333	6	Uncertain
5pUTR-Rv3912	5pUTR	4400615	4401046	8	7	1	0	0	8	0	1	82.5	NE
5pUTR-Rv3912_2	5pUTR	4400985	4401046	2	1	1	0	0	2	0	1	49	NE
5pUTR-Rv3913	5pUTR	4401866	4401904	0	0	0	0	0	0	0	0	0	Uncertain
5pUTR-Rv3914	5pUTR	4402793	4402908	4	2	2	2	0	2	0	0.5	21.5	NE
5pUTR-Rv3915	5pUTR	4403318	4403368	2	2	0	0	0	2	0	1	125.5	NE
5pUTR-Rv3916c	5pUTR	4405343	4405415	2	2	0	0	0	2	0	1	119.5	NE
5pUTR-Rv3916c_2	5pUTR	4405343	4405723	12	11	1	2	0	10	0	0.833333	99	NE
5pUTR-Rv3917c	5pUTR	4406667	4406891	5	5	0	5	0	0	0	0	0	ES
5pUTR-Rv3924c	5pUTR	4411105	4411263	2	2	0	0	0	2	0	0.5	123	Uncertain
5pUTR-Rv3924c_2	5pUTR	4411105	4411367	6	6	0	0	0	6	0	0.5	116.667	NE
5pUTR-Rvnt03	5pUTR	25628	25644	0	0	0	0	0	0	0	0	0	Uncertain
5pUTR-Rvnt03_2	5pUTR	25636	25644	0	0	0	0	0	0	0	0	0	Uncertain
5pUTR-Rvnt08	5pUTR	733368	733527	1	1	0	0	0	1	0	1	1	Uncertain
5pUTR-Rvnt09	5pUTR	850716	850726	0	0	0	0	0	0	0	0	0	Uncertain
5pUTR-Rvnt11	5pUTR	923954	924002	0	0	0	0	0	0	0	0	0	Uncertain
5pUTR-Rvnt11_2	5pUTR	923732	924002	8	8	0	5	0	3	0	0.375	121.667	ES
5pUTR-Rvnt11_3	5pUTR	923938	924002	1	1	0	0	0	1	0	1	230	Uncertain
5pUTR-Rvnt14	5pUTR	1025397	1025561	5	5	0	0	0	5	0	1	76	NE
5pUTR-Rvnt14_2	5pUTR	1025397	1025743	10	9	1	0	0	10	0	0.9	55.8889	NE
5pUTR-Rvnt15	5pUTR	1113510	1113515	0	0	0	0	0	0	0	0	0	Uncertain
5pUTR-Rvnt15_2	5pUTR	1113329	1113515	5	5	0	0	0	5	0	1	68.8	NE
5pUTR-Rvnt18	5pUTR	1446271	1446298	0	0	0	0	0	0	0	0	0	Uncertain
5pUTR-Rvnt20	5pUTR	1828095	1828103	0	0	0	0	0	0	0	0	0	Uncertain
5pUTR-Rvnt22	5pUTR	2401977	2401995	0	0	0	0	0	0	0	0	0	Uncertain
5pUTR-Rvnt25	5pUTR	2619489	2619522	0	0	0	0	0	0	0	0	0	Uncertain
5pUTR-Rvnt26	5pUTR	2765414	2765571	7	7	0	0	0	7	0	0.714286	248	NE
5pUTR-Rvnt26_2	5pUTR	2765414	2765558	6	6	0	0	0	6	0	0.833333	248	NE
5pUTR-Rvnt26_3	5pUTR	2765414	2765421	0	0	0	0	0	0	0	0	0	Uncertain
5pUTR-Rvnt27	5pUTR	2765539	2765551	2	2	0	0	0	2	0	1	375	Uncertain
5pUTR-Rvnt27_2	5pUTR	2765517	2765551	3	3	0	0	0	3	0	1	376.333	NE
5pUTR-Rvnt28	5pUTR	2793689	2794186	9	9	0	0	0	9	0	0.666667	228.833	NE
5pUTR-Rvnt28_2	5pUTR	2794181	2794186	0	0	0	0	0	0	0	0	0	Uncertain
5pUTR-Rvnt29	5pUTR	2827825	2827864	1	1	0	0	0	1	0	0	0	Uncertain
5pUTR-Rvnt30	5pUTR	2835408	2835504	4	4	0	0	0	4	0	0.75	18.3333	NE
5pUTR-Rvnt30_2	5pUTR	2835490	2835504	2	2	0	0	0	2	0	1	13.5	Uncertain
5pUTR-Rvnt30_3	5pUTR	2835396	2835504	5	5	0	0	0	5	0	0.8	62.5	NE
5pUTR-Rvnt31	5pUTR	2969578	2969596	0	0	0	0	0	0	0	0	0	Uncertain
5pUTR-Rvnt32	5pUTR	2969679	2969763	2	2	0	0	0	2	0	1	111	NE
5pUTR-Rvnt35	5pUTR	3348629	3348723	3	3	0	0	0	3	0	0.666667	338	Uncertain
5pUTR-Rvnt35_2	5pUTR	3348629	3348717	3	3	0	0	0	3	0	0.666667	338	Uncertain
5pUTR-Rvnt36	5pUTR	3348740	3348779	2	2	0	0	0	2	0	1	107.5	NE
5pUTR-Rvnt37	5pUTR	3431909	3431921	0	0	0	0	0	0	0	0	0	Uncertain
5pUTR-Rvnt38	5pUTR	3559440	3559445	1	1	0	0	0	1	0	0	0	Uncertain
5pUTR-Rvnt39	5pUTR	4081616	4082106	8	6	2	6	0	2	0	0.25	19.5	ES
5pUTR-Rvnt39_2	5pUTR	4081616	4081644	0	0	0	0	0	0	0	0	0	Uncertain
5pUTR-Rvnt40	5pUTR	4126711	4126719	0	0	0	0	0	0	0	0	0	Uncertain
5pUTR-Rvnt44	5pUTR	4217234	4217272	1	1	0	0	0	1	0	1	79	Uncertain
DNAMethylation-1	DNAMethylation	5162	5173	1	1	0	0	0	1	0	1	179	Uncertain
DNAMethylation-10	DNAMethylation	120117	120128	1	1	0	0	0	1	0	1	80	Uncertain
DNAMethylation-100	DNAMethylation	1231019	1231030	1	1	0	0	0	1	0	1	201	Uncertain
DNAMethylation-101	DNAMethylation	1232492	1232503	2	2	0	0	0	2	0	1	203	Uncertain
DNAMethylation-102	DNAMethylation	1271424	1271435	1	1	0	0	0	0	1	1	68	Uncertain
DNAMethylation-103	DNAMethylation	1276494	1276505	1	1	0	0	0	1	0	1	20	Uncertain
DNAMethylation-104	DNAMethylation	1281660	1281671	1	1	0	0	0	1	0	1	147	Uncertain
DNAMethylation-105	DNAMethylation	1302761	1302772	1	1	0	0	0	1	0	1	25	Uncertain
DNAMethylation-106	DNAMethylation	1330228	1330239	2	2	0	0	0	2	0	1	97	Uncertain
DNAMethylation-107	DNAMethylation	1335421	1335432	1	1	0	0	0	1	0	1	20	Uncertain
DNAMethylation-108	DNAMethylation	1344960	1344971	1	1	0	1	0	0	0	0	0	Uncertain
DNAMethylation-109	DNAMethylation	1354377	1354388	1	1	0	0	0	1	0	1	1	Uncertain
DNAMethylation-11	DNAMethylation	122034	122045	1	1	0	0	0	1	0	1	93	Uncertain
DNAMethylation-110	DNAMethylation	1358538	1358549	2	2	0	0	0	2	0	1	154	Uncertain
DNAMethylation-111	DNAMethylation	1361790	1361801	1	1	0	0	0	1	0	1	33	Uncertain
DNAMethylation-112	DNAMethylation	1363384	1363395	1	1	0	0	0	1	0	1	33	Uncertain
DNAMethylation-113	DNAMethylation	1374275	1374286	1	1	0	0	0	1	0	1	168	Uncertain
DNAMethylation-114	DNAMethylation	1375997	1376008	2	2	0	0	0	2	0	1	226	Uncertain
DNAMethylation-115	DNAMethylation	1378090	1378101	1	1	0	0	0	1	0	1	35	Uncertain
DNAMethylation-116	DNAMethylation	1378714	1378725	1	1	0	0	0	1	0	1	28	Uncertain
DNAMethylation-117	DNAMethylation	1385041	1385052	1	1	0	0	0	1	0	1	20	Uncertain
DNAMethylation-118	DNAMethylation	1399912	1399923	1	1	0	0	0	1	0	1	48	Uncertain
DNAMethylation-119	DNAMethylation	1434542	1434553	1	1	0	0	0	1	0	1	3	Uncertain
DNAMethylation-12	DNAMethylation	125360	125371	1	1	0	0	0	1	0	1	58	Uncertain
DNAMethylation-120	DNAMethylation	1481092	1481103	1	1	0	0	0	1	0	1	99	Uncertain
DNAMethylation-121	DNAMethylation	1485887	1485898	1	1	0	0	0	1	0	1	116	Uncertain
DNAMethylation-122	DNAMethylation	1503852	1503863	1	1	0	0	0	0	1	1	132	Uncertain
DNAMethylation-123	DNAMethylation	1509786	1509797	1	1	0	0	0	1	0	1	4	Uncertain
DNAMethylation-124	DNAMethylation	1534365	1534376	2	2	0	0	0	2	0	1	208	Uncertain
DNAMethylation-125	DNAMethylation	1536881	1536892	1	1	0	0	0	1	0	1	158	Uncertain
DNAMethylation-126	DNAMethylation	1542291	1542302	1	1	0	0	0	1	0	1	76	Uncertain
DNAMethylation-127	DNAMethylation	1554936	1554947	1	1	0	1	0	0	0	0	0	Uncertain
DNAMethylation-128	DNAMethylation	1571270	1571281	1	0	1	0	0	1	0	0	0	Uncertain
DNAMethylation-129	DNAMethylation	1571556	1571567	1	1	0	0	0	1	0	1	30	Uncertain
DNAMethylation-13	DNAMethylation	136745	136756	2	2	0	0	0	2	0	0.5	26	Uncertain
DNAMethylation-130	DNAMethylation	1587650	1587661	2	2	0	0	0	2	0	1	194.5	Uncertain
DNAMethylation-131	DNAMethylation	1602733	1602744	2	2	0	0	0	2	0	1	334	Uncertain
DNAMethylation-132	DNAMethylation	1605073	1605084	1	1	0	0	0	1	0	1	48	Uncertain
DNAMethylation-133	DNAMethylation	1614889	1614900	1	1	0	0	1	0	0	0	0	Uncertain
DNAMethylation-134	DNAMethylation	1621134	1621145	1	1	0	0	0	1	0	1	34	Uncertain
DNAMethylation-135	DNAMethylation	1639192	1639203	1	1	0	0	0	0	1	1	58	Uncertain
DNAMethylation-136	DNAMethylation	1639878	1639889	1	1	0	0	0	0	1	1	370	Uncertain
DNAMethylation-137	DNAMethylation	1647545	1647556	2	2	0	2	0	0	0	0	0	Uncertain
DNAMethylation-138	DNAMethylation	1662263	1662274	1	1	0	0	0	1	0	1	67	Uncertain
DNAMethylation-139	DNAMethylation	1688974	1688985	1	1	0	0	0	1	0	1	88	Uncertain
DNAMethylation-14	DNAMethylation	138160	138171	1	1	0	0	0	1	0	1	386	Uncertain
DNAMethylation-140	DNAMethylation	1698923	1698934	1	1	0	0	0	1	0	1	60	Uncertain
DNAMethylation-141	DNAMethylation	1714871	1714882	2	2	0	0	0	2	0	1	175.5	Uncertain
DNAMethylation-142	DNAMethylation	1717621	1717632	2	1	1	0	0	2	0	0.5	343	Uncertain
DNAMethylation-143	DNAMethylation	1720018	1720029	1	1	0	0	0	1	0	1	37	Uncertain
DNAMethylation-144	DNAMethylation	1729808	1729819	1	1	0	0	0	1	0	1	4	Uncertain
DNAMethylation-145	DNAMethylation	1752005	1752016	2	1	1	0	0	2	0	1	30.5	Uncertain
DNAMethylation-146	DNAMethylation	1753959	1753970	1	1	0	0	0	1	0	1	258	Uncertain
DNAMethylation-147	DNAMethylation	1754680	1754691	1	1	0	0	0	1	0	1	35	Uncertain
DNAMethylation-148	DNAMethylation	1759634	1759645	1	1	0	0	0	1	0	1	235	Uncertain
DNAMethylation-149	DNAMethylation	1774399	1774410	1	0	1	0	0	0	1	1	17	Uncertain
DNAMethylation-15	DNAMethylation	140114	140125	1	1	0	0	0	1	0	1	317	Uncertain
DNAMethylation-150	DNAMethylation	1841349	1841360	1	1	0	0	0	1	0	1	230	Uncertain
DNAMethylation-151	DNAMethylation	1851039	1851050	1	1	0	0	0	1	0	1	74	Uncertain
DNAMethylation-152	DNAMethylation	1858627	1858638	1	1	0	0	0	1	0	1	34	Uncertain
DNAMethylation-153	DNAMethylation	1893971	1893982	1	1	0	0	0	1	0	1	87	Uncertain
DNAMethylation-154	DNAMethylation	1894390	1894401	1	1	0	0	0	1	0	1	134	Uncertain
DNAMethylation-155	DNAMethylation	1896558	1896569	1	1	0	0	0	1	0	1	1	Uncertain
DNAMethylation-156	DNAMethylation	1939506	1939517	2	1	1	0	2	0	0	0	0	Uncertain
DNAMethylation-157	DNAMethylation	1964096	1964107	1	1	0	0	0	1	0	1	2	Uncertain
DNAMethylation-158	DNAMethylation	1970274	1970285	2	0	2	0	0	2	0	1	1.5	Uncertain
DNAMethylation-159	DNAMethylation	1982616	1982627	2	2	0	0	2	0	0	0.5	1	Uncertain
DNAMethylation-16	DNAMethylation	152710	152721	1	1	0	0	0	1	0	1	233	Uncertain
DNAMethylation-160	DNAMethylation	1982740	1982751	1	1	0	0	1	0	0	1	1	Uncertain
DNAMethylation-161	DNAMethylation	1988043	1988054	1	1	0	0	0	1	0	1	85	Uncertain
DNAMethylation-162	DNAMethylation	1995045	1995056	1	0	1	0	0	1	0	1	6	Uncertain
DNAMethylation-163	DNAMethylation	1997119	1997130	1	1	0	0	0	1	0	1	104	Uncertain
DNAMethylation-164	DNAMethylation	2006511	2006522	2	2	0	0	0	2	0	1	11.5	Uncertain
DNAMethylation-165	DNAMethylation	2006743	2006754	1	0	1	0	0	1	0	1	8	Uncertain
DNAMethylation-166	DNAMethylation	2025126	2025137	2	2	0	0	0	2	0	1	106.5	Uncertain
DNAMethylation-167	DNAMethylation	2045779	2045790	2	2	0	0	0	2	0	1	125	Uncertain
DNAMethylation-168	DNAMethylation	2046415	2046426	2	2	0	0	0	2	0	1	183	Uncertain
DNAMethylation-169	DNAMethylation	2056352	2056363	3	3	0	0	0	3	0	1	40.6667	Uncertain
DNAMethylation-17	DNAMethylation	173829	173840	2	2	0	0	0	0	2	1	459	Uncertain
DNAMethylation-170	DNAMethylation	2062766	2062777	1	1	0	0	0	1	0	1	108	Uncertain
DNAMethylation-171	DNAMethylation	2076467	2076478	1	0	1	1	0	0	0	0	0	Uncertain
DNAMethylation-172	DNAMethylation	2079551	2079562	1	1	0	0	0	1	0	1	52	Uncertain
DNAMethylation-173	DNAMethylation	2081725	2081736	1	1	0	0	0	0	1	1	56	Uncertain
DNAMethylation-174	DNAMethylation	2091877	2091888	1	1	0	0	0	1	0	1	139	Uncertain
DNAMethylation-175	DNAMethylation	2106546	2106557	1	1	0	0	0	1	0	1	171	Uncertain
DNAMethylation-176	DNAMethylation	2120933	2120944	1	1	0	0	0	1	0	1	52	Uncertain
DNAMethylation-177	DNAMethylation	2127920	2127931	1	1	0	0	0	0	1	1	542	Uncertain
DNAMethylation-178	DNAMethylation	2143972	2143983	1	1	0	0	0	1	0	1	18	Uncertain
DNAMethylation-179	DNAMethylation	2146927	2146938	1	1	0	0	0	1	0	1	414	Uncertain
DNAMethylation-18	DNAMethylation	187547	187558	2	2	0	0	0	0	2	1	656	Uncertain
DNAMethylation-180	DNAMethylation	2167419	2167430	2	2	0	0	0	2	0	1	128	Uncertain
DNAMethylation-181	DNAMethylation	2185199	2185210	1	1	0	0	0	1	0	1	151	Uncertain
DNAMethylation-182	DNAMethylation	2197161	2197172	1	1	0	0	0	1	0	1	17	Uncertain
DNAMethylation-183	DNAMethylation	2203472	2203483	1	1	0	0	0	0	1	1	2	Uncertain
DNAMethylation-184	DNAMethylation	2225933	2225944	1	1	0	0	0	1	0	1	7	Uncertain
DNAMethylation-185	DNAMethylation	2254216	2254227	1	0	1	0	0	1	0	0	0	Uncertain
DNAMethylation-186	DNAMethylation	2282936	2282947	1	1	0	0	0	1	0	1	19	Uncertain
DNAMethylation-187	DNAMethylation	2284613	2284624	1	1	0	0	0	1	0	1	15	Uncertain
DNAMethylation-188	DNAMethylation	2294078	2294089	1	1	0	0	0	1	0	1	20	Uncertain
DNAMethylation-189	DNAMethylation	2296674	2296685	1	1	0	0	0	1	0	1	3	Uncertain
DNAMethylation-19	DNAMethylation	190884	190895	1	0	1	0	0	1	0	1	23	Uncertain
DNAMethylation-190	DNAMethylation	2327913	2327924	1	0	1	0	0	1	0	0	0	Uncertain
DNAMethylation-191	DNAMethylation	2327920	2327931	1	0	1	0	0	1	0	0	0	Uncertain
DNAMethylation-192	DNAMethylation	2333669	2333680	1	1	0	0	0	1	0	1	210	Uncertain
DNAMethylation-193	DNAMethylation	2357371	2357382	1	1	0	0	0	1	0	1	39	Uncertain
DNAMethylation-194	DNAMethylation	2358284	2358295	1	1	0	0	0	1	0	1	197	Uncertain
DNAMethylation-195	DNAMethylation	2366433	2366444	1	1	0	0	0	1	0	1	102	Uncertain
DNAMethylation-196	DNAMethylation	2368824	2368835	1	1	0	0	0	1	0	1	107	Uncertain
DNAMethylation-197	DNAMethylation	2391347	2391358	1	1	0	0	1	0	0	0	0	Uncertain
DNAMethylation-198	DNAMethylation	2420193	2420204	1	1	0	1	0	0	0	0	0	Uncertain
DNAMethylation-199	DNAMethylation	2424292	2424303	1	1	0	0	0	1	0	1	31	Uncertain
DNAMethylation-2	DNAMethylation	5229	5240	1	1	0	1	0	0	0	0	0	Uncertain
DNAMethylation-20	DNAMethylation	227094	227105	2	2	0	0	0	0	2	1	955	Uncertain
DNAMethylation-200	DNAMethylation	2430458	2430469	1	1	0	0	0	1	0	1	92	Uncertain
DNAMethylation-201	DNAMethylation	2432506	2432517	2	1	1	0	0	2	0	1	93.5	Uncertain
DNAMethylation-202	DNAMethylation	2447061	2447072	1	1	0	0	0	1	0	1	12	Uncertain
DNAMethylation-203	DNAMethylation	2456934	2456945	1	1	0	0	1	0	0	0	0	Uncertain
DNAMethylation-204	DNAMethylation	2471142	2471153	1	1	0	0	0	1	0	1	61	Uncertain
DNAMethylation-205	DNAMethylation	2527716	2527727	1	1	0	0	0	1	0	1	18	Uncertain
DNAMethylation-206	DNAMethylation	2542271	2542282	1	1	0	0	0	1	0	1	96	Uncertain
DNAMethylation-207	DNAMethylation	2551035	2551046	1	1	0	0	0	1	0	1	102	Uncertain
DNAMethylation-208	DNAMethylation	2579823	2579834	3	3	0	0	0	3	0	0.666667	18	Uncertain
DNAMethylation-209	DNAMethylation	2594005	2594016	1	1	0	0	0	1	0	1	119	Uncertain
DNAMethylation-21	DNAMethylation	230079	230090	1	1	0	0	0	0	1	1	272	Uncertain
DNAMethylation-210	DNAMethylation	2599066	2599077	1	1	0	0	0	1	0	1	142	Uncertain
DNAMethylation-211	DNAMethylation	2604028	2604039	1	1	0	0	0	1	0	1	50	Uncertain
DNAMethylation-212	DNAMethylation	2613506	2613517	1	1	0	0	0	1	0	1	4	Uncertain
DNAMethylation-213	DNAMethylation	2625834	2625845	2	1	1	0	0	0	2	1	96.5	Uncertain
DNAMethylation-214	DNAMethylation	2627067	2627078	1	1	0	0	0	0	1	1	390	Uncertain
DNAMethylation-215	DNAMethylation	2636598	2636609	1	1	0	0	0	1	0	1	85	Uncertain
DNAMethylation-216	DNAMethylation	2645981	2645992	1	1	0	0	1	0	0	1	2	Uncertain
DNAMethylation-217	DNAMethylation	2646176	2646187	1	1	0	0	1	0	0	1	1	Uncertain
DNAMethylation-218	DNAMethylation	2650620	2650631	1	1	0	0	0	1	0	1	1	Uncertain
DNAMethylation-219	DNAMethylation	2650941	2650952	1	1	0	0	0	1	0	1	96	Uncertain
DNAMethylation-22	DNAMethylation	287694	287705	1	1	0	0	0	1	0	1	67	Uncertain
DNAMethylation-220	DNAMethylation	2663093	2663104	1	1	0	0	0	1	0	1	146	Uncertain
DNAMethylation-221	DNAMethylation	2665208	2665219	1	1	0	0	0	1	0	1	17	Uncertain
DNAMethylation-222	DNAMethylation	2688556	2688567	1	1	0	0	0	1	0	1	15	Uncertain
DNAMethylation-223	DNAMethylation	2702988	2702999	1	1	0	0	0	1	0	1	77	Uncertain
DNAMethylation-224	DNAMethylation	2715144	2715155	1	1	0	0	0	1	0	1	153	Uncertain
DNAMethylation-225	DNAMethylation	2760144	2760155	1	1	0	0	0	0	1	1	37	Uncertain
DNAMethylation-226	DNAMethylation	2766218	2766229	1	1	0	0	0	1	0	1	25	Uncertain
DNAMethylation-227	DNAMethylation	2784958	2784969	1	1	0	0	0	1	0	1	88	Uncertain
DNAMethylation-228	DNAMethylation	2819538	2819549	1	1	0	0	0	1	0	1	106	Uncertain
DNAMethylation-229	DNAMethylation	2821483	2821494	1	1	0	0	0	1	0	1	160	Uncertain
DNAMethylation-23	DNAMethylation	302058	302069	1	1	0	0	0	1	0	1	19	Uncertain
DNAMethylation-230	DNAMethylation	2835426	2835437	1	1	0	0	0	1	0	1	28	Uncertain
DNAMethylation-231	DNAMethylation	2837603	2837614	1	1	0	0	0	1	0	0	0	Uncertain
DNAMethylation-232	DNAMethylation	2853448	2853459	1	1	0	0	0	1	0	1	148	Uncertain
DNAMethylation-233	DNAMethylation	2867962	2867973	1	1	0	0	0	1	0	1	88	Uncertain
DNAMethylation-234	DNAMethylation	2916223	2916234	1	1	0	0	0	1	0	1	272	Uncertain
DNAMethylation-235	DNAMethylation	2922531	2922542	1	0	1	0	0	1	0	0	0	Uncertain
DNAMethylation-236	DNAMethylation	2939870	2939881	1	1	0	1	0	0	0	0	0	Uncertain
DNAMethylation-237	DNAMethylation	2957329	2957340	1	1	0	0	0	1	0	1	80	Uncertain
DNAMethylation-238	DNAMethylation	2967918	2967929	1	1	0	0	0	1	0	1	75	Uncertain
DNAMethylation-239	DNAMethylation	2973130	2973141	1	1	0	0	0	1	0	1	80	Uncertain
DNAMethylation-24	DNAMethylation	325590	325601	1	1	0	0	0	1	0	1	20	Uncertain
DNAMethylation-240	DNAMethylation	3019673	3019684	2	2	0	0	0	0	2	1	375	Uncertain
DNAMethylation-241	DNAMethylation	3041042	3041053	1	1	0	0	0	1	0	1	113	Uncertain
DNAMethylation-242	DNAMethylation	3047452	3047463	2	2	0	0	0	2	0	1	7	Uncertain
DNAMethylation-243	DNAMethylation	3047875	3047886	1	1	0	0	0	1	0	1	180	Uncertain
DNAMethylation-244	DNAMethylation	3059251	3059262	1	1	0	0	0	1	0	1	32	Uncertain
DNAMethylation-245	DNAMethylation	3083046	3083057	1	1	0	0	0	0	1	1	110	Uncertain
DNAMethylation-246	DNAMethylation	3096361	3096372	1	1	0	0	0	1	0	1	54	Uncertain
DNAMethylation-247	DNAMethylation	3099934	3099945	1	0	1	0	0	1	0	1	2	Uncertain
DNAMethylation-248	DNAMethylation	3103360	3103371	1	1	0	1	0	0	0	0	0	Uncertain
DNAMethylation-249	DNAMethylation	3120867	3120878	1	1	0	0	0	1	0	1	78	Uncertain
DNAMethylation-25	DNAMethylation	346687	346698	1	1	0	1	0	0	0	0	0	Uncertain
DNAMethylation-250	DNAMethylation	3123943	3123954	1	1	0	0	0	1	0	1	29	Uncertain
DNAMethylation-251	DNAMethylation	3128997	3129008	1	1	0	0	0	1	0	1	89	Uncertain
DNAMethylation-252	DNAMethylation	3129513	3129524	1	1	0	0	0	1	0	1	191	Uncertain
DNAMethylation-253	DNAMethylation	3131309	3131320	2	2	0	0	0	2	0	1	79.5	Uncertain
DNAMethylation-254	DNAMethylation	3133593	3133604	1	1	0	0	0	1	0	1	94	Uncertain
DNAMethylation-255	DNAMethylation	3173451	3173462	1	1	0	0	0	1	0	1	2	Uncertain
DNAMethylation-256	DNAMethylation	3179518	3179529	1	1	0	1	0	0	0	0	0	Uncertain
DNAMethylation-257	DNAMethylation	3181664	3181675	1	1	0	0	0	1	0	1	104	Uncertain
DNAMethylation-258	DNAMethylation	3182147	3182158	1	1	0	1	0	0	0	0	0	Uncertain
DNAMethylation-259	DNAMethylation	3194681	3194692	1	1	0	0	0	1	0	1	3	Uncertain
DNAMethylation-26	DNAMethylation	357516	357527	1	1	0	0	0	1	0	1	144	Uncertain
DNAMethylation-260	DNAMethylation	3210149	3210160	1	0	1	0	0	1	0	1	13	Uncertain
DNAMethylation-261	DNAMethylation	3210874	3210885	1	1	0	0	0	1	0	1	11	Uncertain
DNAMethylation-262	DNAMethylation	3219149	3219160	1	1	0	0	0	1	0	1	179	Uncertain
DNAMethylation-263	DNAMethylation	3249572	3249583	1	1	0	0	0	1	0	1	1	Uncertain
DNAMethylation-264	DNAMethylation	3267495	3267506	1	1	0	0	0	1	0	1	50	Uncertain
DNAMethylation-265	DNAMethylation	3281772	3281783	1	1	0	0	0	1	0	1	51	Uncertain
DNAMethylation-266	DNAMethylation	3287159	3287170	1	1	0	0	0	1	0	1	128	Uncertain
DNAMethylation-267	DNAMethylation	3300856	3300867	1	1	0	0	0	1	0	1	81	Uncertain
DNAMethylation-268	DNAMethylation	3302297	3302308	1	1	0	0	0	1	0	1	30	Uncertain
DNAMethylation-269	DNAMethylation	3315927	3315938	1	0	1	0	0	1	0	0	0	Uncertain
DNAMethylation-27	DNAMethylation	370364	370375	3	3	0	0	0	3	0	1	390.667	Uncertain
DNAMethylation-270	DNAMethylation	3321155	3321166	1	0	1	0	1	0	0	0	0	Uncertain
DNAMethylation-271	DNAMethylation	3325535	3325546	1	1	0	0	0	1	0	1	403	Uncertain
DNAMethylation-272	DNAMethylation	3340675	3340686	1	1	0	0	1	0	0	0	0	Uncertain
DNAMethylation-273	DNAMethylation	3347554	3347565	1	0	1	0	0	1	0	1	1	Uncertain
DNAMethylation-274	DNAMethylation	3354663	3354674	1	0	1	1	0	0	0	0	0	Uncertain
DNAMethylation-275	DNAMethylation	3372642	3372653	1	1	0	1	0	0	0	0	0	Uncertain
DNAMethylation-276	DNAMethylation	3378987	3378998	2	2	0	0	0	2	0	1	292.5	Uncertain
DNAMethylation-277	DNAMethylation	3386708	3386719	1	1	0	0	0	1	0	1	77	Uncertain
DNAMethylation-278	DNAMethylation	3441274	3441285	1	1	0	0	0	1	0	1	209	Uncertain
DNAMethylation-279	DNAMethylation	3485481	3485492	2	2	0	0	0	0	2	1	269.5	Uncertain
DNAMethylation-28	DNAMethylation	373106	373117	1	1	0	0	0	1	0	1	71	Uncertain
DNAMethylation-280	DNAMethylation	3492111	3492122	1	1	0	0	0	1	0	1	18	Uncertain
DNAMethylation-281	DNAMethylation	3493756	3493767	1	1	0	0	0	1	0	0	0	Uncertain
DNAMethylation-282	DNAMethylation	3509791	3509802	1	1	0	0	0	1	0	1	152	Uncertain
DNAMethylation-283	DNAMethylation	3520546	3520557	1	0	1	0	0	1	0	1	5	Uncertain
DNAMethylation-284	DNAMethylation	3534997	3535008	1	1	0	0	0	1	0	1	38	Uncertain
DNAMethylation-285	DNAMethylation	3542104	3542115	1	1	0	0	0	1	0	0	0	Uncertain
DNAMethylation-286	DNAMethylation	3545415	3545426	1	1	0	0	0	1	0	1	2	Uncertain
DNAMethylation-287	DNAMethylation	3545422	3545433	2	2	0	0	0	2	0	0	0	Uncertain
DNAMethylation-288	DNAMethylation	3547506	3547517	1	1	0	0	0	1	0	1	85	Uncertain
DNAMethylation-289	DNAMethylation	3552238	3552249	1	1	0	0	0	1	0	1	91	Uncertain
DNAMethylation-29	DNAMethylation	387984	387995	1	1	0	0	0	1	0	1	162	Uncertain
DNAMethylation-290	DNAMethylation	3553721	3553732	1	1	0	0	0	1	0	1	88	Uncertain
DNAMethylation-291	DNAMethylation	3648184	3648195	1	0	1	0	0	1	0	1	5	Uncertain
DNAMethylation-292	DNAMethylation	3655070	3655081	1	1	0	0	0	1	0	1	35	Uncertain
DNAMethylation-293	DNAMethylation	3660842	3660853	1	1	0	0	0	0	1	1	664	Uncertain
DNAMethylation-294	DNAMethylation	3665446	3665457	1	1	0	0	0	1	0	1	131	Uncertain
DNAMethylation-295	DNAMethylation	3677908	3677919	1	1	0	0	0	0	1	1	271	Uncertain
DNAMethylation-296	DNAMethylation	3700518	3700529	1	1	0	0	0	1	0	1	258	Uncertain
DNAMethylation-297	DNAMethylation	3701190	3701201	1	1	0	0	0	1	0	1	109	Uncertain
DNAMethylation-298	DNAMethylation	3711564	3711575	1	1	0	0	0	1	0	1	86	Uncertain
DNAMethylation-299	DNAMethylation	3720034	3720045	1	1	0	0	0	1	0	1	95	Uncertain
DNAMethylation-3	DNAMethylation	8785	8796	1	1	0	1	0	0	0	0	0	Uncertain
DNAMethylation-30	DNAMethylation	415615	415626	1	1	0	0	0	1	0	1	113	Uncertain
DNAMethylation-300	DNAMethylation	3720356	3720367	1	0	1	0	0	1	0	0	0	Uncertain
DNAMethylation-301	DNAMethylation	3728042	3728053	1	1	0	1	0	0	0	0	0	Uncertain
DNAMethylation-302	DNAMethylation	3776625	3776636	1	1	0	0	0	1	0	1	20	Uncertain
DNAMethylation-303	DNAMethylation	3793974	3793985	1	1	0	0	0	1	0	1	15	Uncertain
DNAMethylation-304	DNAMethylation	3795571	3795582	1	1	0	0	0	1	0	1	96	Uncertain
DNAMethylation-305	DNAMethylation	3813026	3813037	1	1	0	1	0	0	0	0	0	Uncertain
DNAMethylation-306	DNAMethylation	3814849	3814860	1	1	0	0	0	1	0	0	0	Uncertain
DNAMethylation-307	DNAMethylation	3831415	3831426	1	1	0	1	0	0	0	0	0	Uncertain
DNAMethylation-308	DNAMethylation	3856031	3856042	1	0	1	1	0	0	0	0	0	Uncertain
DNAMethylation-309	DNAMethylation	3862523	3862534	1	1	0	1	0	0	0	0	0	Uncertain
DNAMethylation-31	DNAMethylation	422816	422827	1	1	0	0	0	1	0	0	0	Uncertain
DNAMethylation-310	DNAMethylation	3889564	3889575	1	1	0	0	0	1	0	1	107	Uncertain
DNAMethylation-311	DNAMethylation	3889864	3889875	1	1	0	0	0	1	0	1	35	Uncertain
DNAMethylation-312	DNAMethylation	3891969	3891980	1	1	0	0	0	1	0	1	96	Uncertain
DNAMethylation-313	DNAMethylation	3902237	3902248	2	2	0	0	0	2	0	1	400	Uncertain
DNAMethylation-314	DNAMethylation	3906037	3906048	1	1	0	0	0	0	1	1	556	Uncertain
DNAMethylation-315	DNAMethylation	3918398	3918409	2	2	0	0	0	2	0	1	289	Uncertain
DNAMethylation-316	DNAMethylation	3926663	3926674	1	1	0	0	0	1	0	1	74	Uncertain
DNAMethylation-317	DNAMethylation	3959947	3959958	1	1	0	0	0	1	0	1	27	Uncertain
DNAMethylation-318	DNAMethylation	3970324	3970335	1	0	1	0	0	1	0	1	38	Uncertain
DNAMethylation-319	DNAMethylation	4008331	4008342	1	1	0	0	0	1	0	1	25	Uncertain
DNAMethylation-32	DNAMethylation	429334	429345	1	1	0	0	0	0	1	1	143	Uncertain
DNAMethylation-320	DNAMethylation	4009399	4009410	1	1	0	0	0	1	0	1	6	Uncertain
DNAMethylation-321	DNAMethylation	4012102	4012113	1	1	0	0	0	1	0	1	19	Uncertain
DNAMethylation-322	DNAMethylation	4027500	4027511	1	0	1	0	0	1	0	0	0	Uncertain
DNAMethylation-323	DNAMethylation	4056479	4056490	1	1	0	0	0	1	0	1	63	Uncertain
DNAMethylation-324	DNAMethylation	4057498	4057509	1	1	0	0	0	1	0	1	309	Uncertain
DNAMethylation-325	DNAMethylation	4062604	4062615	1	1	0	0	0	1	0	1	1	Uncertain
DNAMethylation-326	DNAMethylation	4063017	4063028	1	1	0	0	0	1	0	1	202	Uncertain
DNAMethylation-327	DNAMethylation	4076693	4076704	1	1	0	0	0	1	0	1	12	Uncertain
DNAMethylation-328	DNAMethylation	4081039	4081050	1	1	0	0	0	1	0	1	354	Uncertain
DNAMethylation-329	DNAMethylation	4109520	4109531	2	2	0	0	0	2	0	1	118.5	Uncertain
DNAMethylation-33	DNAMethylation	436333	436344	1	1	0	1	0	0	0	0	0	Uncertain
DNAMethylation-330	DNAMethylation	4116336	4116347	1	1	0	0	0	1	0	1	712	Uncertain
DNAMethylation-331	DNAMethylation	4138620	4138631	1	1	0	0	0	1	0	1	42	Uncertain
DNAMethylation-332	DNAMethylation	4142370	4142381	1	1	0	0	0	1	0	1	24	Uncertain
DNAMethylation-333	DNAMethylation	4145508	4145519	1	1	0	0	0	1	0	1	16	Uncertain
DNAMethylation-334	DNAMethylation	4148885	4148896	1	1	0	0	0	1	0	1	401	Uncertain
DNAMethylation-335	DNAMethylation	4154552	4154563	1	1	0	1	0	0	0	0	0	Uncertain
DNAMethylation-336	DNAMethylation	4157491	4157502	1	1	0	1	0	0	0	0	0	Uncertain
DNAMethylation-337	DNAMethylation	4167838	4167849	1	0	1	1	0	0	0	0	0	Uncertain
DNAMethylation-338	DNAMethylation	4172919	4172930	1	1	0	0	0	0	1	1	785	Uncertain
DNAMethylation-339	DNAMethylation	4181212	4181223	1	1	0	0	0	1	0	1	240	Uncertain
DNAMethylation-34	DNAMethylation	445615	445626	1	1	0	0	0	1	0	1	174	Uncertain
DNAMethylation-340	DNAMethylation	4199192	4199203	1	1	0	0	0	1	0	1	423	Uncertain
DNAMethylation-341	DNAMethylation	4206675	4206686	1	1	0	0	0	1	0	1	9	Uncertain
DNAMethylation-342	DNAMethylation	4208013	4208024	2	2	0	0	0	2	0	1	371.5	Uncertain
DNAMethylation-343	DNAMethylation	4213941	4213952	1	1	0	0	0	1	0	1	643	Uncertain
DNAMethylation-344	DNAMethylation	4225179	4225190	2	2	0	0	0	2	0	1	54.5	Uncertain
DNAMethylation-345	DNAMethylation	4230433	4230444	1	1	0	0	0	0	1	1	699	Uncertain
DNAMethylation-346	DNAMethylation	4238823	4238834	1	1	0	1	0	0	0	0	0	Uncertain
DNAMethylation-347	DNAMethylation	4248531	4248542	1	1	0	1	0	0	0	0	0	Uncertain
DNAMethylation-348	DNAMethylation	4274126	4274137	1	1	0	0	0	1	0	1	197	Uncertain
DNAMethylation-349	DNAMethylation	4279566	4279577	1	1	0	0	0	1	0	1	249	Uncertain
DNAMethylation-35	DNAMethylation	486156	486167	1	1	0	1	0	0	0	1	1	Uncertain
DNAMethylation-350	DNAMethylation	4280339	4280350	1	0	1	0	0	1	0	1	1	Uncertain
DNAMethylation-351	DNAMethylation	4284731	4284742	1	1	0	0	0	1	0	1	2	Uncertain
DNAMethylation-352	DNAMethylation	4289349	4289360	1	1	0	0	0	1	0	1	10	Uncertain
DNAMethylation-353	DNAMethylation	4296971	4296982	1	1	0	0	0	1	0	1	2	Uncertain
DNAMethylation-354	DNAMethylation	4299282	4299293	2	2	0	0	0	2	0	1	148	Uncertain
DNAMethylation-355	DNAMethylation	4301195	4301206	1	1	0	0	0	1	0	1	56	Uncertain
DNAMethylation-356	DNAMethylation	4339443	4339454	1	1	0	1	0	0	0	0	0	Uncertain
DNAMethylation-357	DNAMethylation	4345863	4345874	1	0	1	0	0	1	0	1	11	Uncertain
DNAMethylation-358	DNAMethylation	4350890	4350901	2	2	0	0	0	2	0	1	183.5	Uncertain
DNAMethylation-359	DNAMethylation	4356122	4356133	1	0	1	0	0	1	0	0	0	Uncertain
DNAMethylation-36	DNAMethylation	491066	491077	1	1	0	0	0	1	0	1	11	Uncertain
DNAMethylation-360	DNAMethylation	4358596	4358607	1	1	0	0	0	0	1	1	107	Uncertain
DNAMethylation-361	DNAMethylation	4384293	4384304	1	1	0	0	0	1	0	1	391	Uncertain
DNAMethylation-362	DNAMethylation	4395861	4395872	1	1	0	1	0	0	0	0	0	Uncertain
DNAMethylation-37	DNAMethylation	493679	493690	1	1	0	0	0	1	0	1	3	Uncertain
DNAMethylation-38	DNAMethylation	501958	501969	1	1	0	1	0	0	0	0	0	Uncertain
DNAMethylation-39	DNAMethylation	508227	508238	1	1	0	0	1	0	0	0	0	Uncertain
DNAMethylation-4	DNAMethylation	9502	9513	1	1	0	1	0	0	0	0	0	Uncertain
DNAMethylation-40	DNAMethylation	517926	517937	1	1	0	1	0	0	0	0	0	Uncertain
DNAMethylation-41	DNAMethylation	526470	526481	1	1	0	0	0	1	0	1	127	Uncertain
DNAMethylation-42	DNAMethylation	534737	534748	1	1	0	0	0	1	0	1	169	Uncertain
DNAMethylation-43	DNAMethylation	547492	547503	3	3	0	0	0	3	0	1	107.333	Uncertain
DNAMethylation-44	DNAMethylation	562436	562447	1	1	0	0	0	0	1	1	26	Uncertain
DNAMethylation-45	DNAMethylation	566583	566594	2	2	0	0	0	0	2	1	339.5	Uncertain
DNAMethylation-46	DNAMethylation	588242	588253	1	1	0	0	0	1	0	1	297	Uncertain
DNAMethylation-47	DNAMethylation	599888	599899	1	1	0	0	0	1	0	1	6	Uncertain
DNAMethylation-48	DNAMethylation	625642	625653	1	1	0	1	0	0	0	0	0	Uncertain
DNAMethylation-49	DNAMethylation	656655	656666	1	1	0	0	0	1	0	1	6	Uncertain
DNAMethylation-5	DNAMethylation	32037	32048	1	1	0	0	0	1	0	1	55	Uncertain
DNAMethylation-50	DNAMethylation	660520	660531	1	1	0	0	0	1	0	1	109	Uncertain
DNAMethylation-51	DNAMethylation	665545	665556	2	2	0	0	0	2	0	1	513.5	Uncertain
DNAMethylation-52	DNAMethylation	684915	684926	1	1	0	0	0	1	0	1	9	Uncertain
DNAMethylation-53	DNAMethylation	685099	685110	1	1	0	0	0	1	0	1	11	Uncertain
DNAMethylation-54	DNAMethylation	703210	703221	2	2	0	0	0	2	0	1	9.5	Uncertain
DNAMethylation-55	DNAMethylation	721411	721422	1	1	0	0	0	1	0	1	152	Uncertain
DNAMethylation-56	DNAMethylation	722667	722678	1	1	0	0	0	1	0	1	18	Uncertain
DNAMethylation-57	DNAMethylation	750245	750256	1	1	0	0	0	1	0	1	54	Uncertain
DNAMethylation-58	DNAMethylation	767154	767165	2	1	1	1	0	1	0	0.5	28	Uncertain
DNAMethylation-59	DNAMethylation	767233	767244	1	1	0	0	0	1	0	1	79	Uncertain
DNAMethylation-6	DNAMethylation	68781	68792	1	1	0	0	0	1	0	1	65	Uncertain
DNAMethylation-60	DNAMethylation	771758	771769	1	1	0	0	0	1	0	1	58	Uncertain
DNAMethylation-61	DNAMethylation	774364	774375	1	1	0	0	0	1	0	0	0	Uncertain
DNAMethylation-62	DNAMethylation	785008	785019	1	1	0	1	0	0	0	0	0	Uncertain
DNAMethylation-63	DNAMethylation	794856	794867	2	1	1	0	0	2	0	0.5	60	Uncertain
DNAMethylation-64	DNAMethylation	799191	799202	1	1	0	0	0	1	0	1	16	Uncertain
DNAMethylation-65	DNAMethylation	802946	802957	1	1	0	1	0	0	0	0	0	Uncertain
DNAMethylation-66	DNAMethylation	805264	805275	1	1	0	1	0	0	0	0	0	Uncertain
DNAMethylation-67	DNAMethylation	860223	860234	1	0	1	0	0	1	0	0	0	Uncertain
DNAMethylation-68	DNAMethylation	863224	863235	1	1	0	0	0	1	0	1	80	Uncertain
DNAMethylation-69	DNAMethylation	868894	868905	1	1	0	0	0	1	0	1	675	Uncertain
DNAMethylation-7	DNAMethylation	86523	86534	1	1	0	0	0	1	0	1	4	Uncertain
DNAMethylation-70	DNAMethylation	871541	871552	1	1	0	0	0	1	0	1	48	Uncertain
DNAMethylation-71	DNAMethylation	881506	881517	1	1	0	0	0	1	0	1	81	Uncertain
DNAMethylation-72	DNAMethylation	881640	881651	1	1	0	0	0	1	0	1	16	Uncertain
DNAMethylation-73	DNAMethylation	890035	890046	1	1	0	0	0	1	0	1	100	Uncertain
DNAMethylation-74	DNAMethylation	911007	911018	1	1	0	0	0	0	1	1	56	Uncertain
DNAMethylation-75	DNAMethylation	911184	911195	1	1	0	0	0	0	1	1	20	Uncertain
DNAMethylation-76	DNAMethylation	916230	916241	1	0	1	0	0	0	1	1	2	Uncertain
DNAMethylation-77	DNAMethylation	921443	921454	1	1	0	0	0	1	0	1	407	Uncertain
DNAMethylation-78	DNAMethylation	931511	931522	2	2	0	0	0	2	0	1	189.5	Uncertain
DNAMethylation-79	DNAMethylation	942136	942147	1	1	0	0	0	1	0	1	4	Uncertain
DNAMethylation-8	DNAMethylation	96684	96695	1	0	1	0	0	1	0	0	0	Uncertain
DNAMethylation-80	DNAMethylation	948930	948941	1	1	0	0	0	1	0	1	57	Uncertain
DNAMethylation-81	DNAMethylation	959326	959337	1	1	0	0	0	1	0	1	9	Uncertain
DNAMethylation-82	DNAMethylation	966009	966020	1	1	0	0	0	1	0	1	713	Uncertain
DNAMethylation-83	DNAMethylation	970918	970929	1	1	0	0	0	1	0	1	108	Uncertain
DNAMethylation-84	DNAMethylation	1003617	1003628	2	2	0	0	0	2	0	1	148	Uncertain
DNAMethylation-85	DNAMethylation	1005754	1005765	1	1	0	1	0	0	0	0	0	Uncertain
DNAMethylation-86	DNAMethylation	1015701	1015712	1	1	0	0	0	1	0	1	28	Uncertain
DNAMethylation-87	DNAMethylation	1022419	1022430	2	1	1	0	0	2	0	0.5	106	Uncertain
DNAMethylation-88	DNAMethylation	1024375	1024386	2	2	0	0	0	2	0	1	48	Uncertain
DNAMethylation-89	DNAMethylation	1081331	1081342	2	2	0	0	0	2	0	1	312	Uncertain
DNAMethylation-9	DNAMethylation	105320	105331	2	2	0	0	0	2	0	1	314	Uncertain
DNAMethylation-90	DNAMethylation	1091211	1091222	1	0	1	0	0	1	0	0	0	Uncertain
DNAMethylation-91	DNAMethylation	1115186	1115197	1	1	0	0	0	1	0	0	0	Uncertain
DNAMethylation-92	DNAMethylation	1133502	1133513	1	1	0	1	0	0	0	0	0	Uncertain
DNAMethylation-93	DNAMethylation	1143308	1143319	1	1	0	0	0	1	0	0	0	Uncertain
DNAMethylation-94	DNAMethylation	1158117	1158128	1	1	0	0	0	0	1	1	34	Uncertain
DNAMethylation-95	DNAMethylation	1158195	1158206	1	1	0	0	0	0	1	1	47	Uncertain
DNAMethylation-96	DNAMethylation	1178277	1178288	2	2	0	0	0	2	0	1	287.5	Uncertain
DNAMethylation-97	DNAMethylation	1185883	1185894	1	1	0	0	0	1	0	1	92	Uncertain
DNAMethylation-98	DNAMethylation	1211502	1211513	2	1	1	0	0	2	0	0.5	349	Uncertain
DNAMethylation-99	DNAMethylation	1229564	1229575	1	1	0	0	0	1	0	1	283	Uncertain
PROM-1	promoter	4056596	4056716	3	3	0	0	0	3	0	1	76.3333	NE
PROM-10	promoter	3488052	3488172	4	4	0	0	0	4	0	1	217	NE
PROM-100	promoter	2445300	2445420	5	5	0	3	0	2	0	0.4	184.5	ES
PROM-1000	promoter	620786	620906	2	1	1	1	0	1	0	0.5	1	Uncertain
PROM-1001	promoter	1484319	1484439	3	3	0	0	0	3	0	1	303.333	NE
PROM-1002	promoter	1810054	1810174	1	1	0	1	0	0	0	0	0	Uncertain
PROM-1003	promoter	4305730	4305850	1	1	0	0	0	1	0	1	53	Uncertain
PROM-1004	promoter	3672147	3672267	0	0	0	0	0	0	0	0	0	Uncertain
PROM-1005	promoter	2326877	2326997	5	4	1	0	0	5	0	1	120.8	NE
PROM-1006	promoter	2424840	2424960	3	3	0	0	0	3	0	1	169.333	NE
PROM-1007	promoter	910860	910980	3	1	2	0	0	0	3	1	85	GA
PROM-1008	promoter	2484500	2484620	6	6	0	0	0	6	0	1	59.8333	NE
PROM-1009	promoter	3902995	3903115	5	3	2	0	0	5	0	0.8	101.25	NE
PROM-101	promoter	1957601	1957721	3	3	0	0	0	3	0	1	114	NE
PROM-1010	promoter	2431976	2432096	6	6	0	0	0	6	0	1	84.5	NE
PROM-1011	promoter	2718822	2718942	5	5	0	0	0	5	0	1	102.8	NE
PROM-1012	promoter	4118614	4118734	8	7	1	0	0	8	0	1	139.25	NE
PROM-1013	promoter	1340939	1341059	4	4	0	0	0	0	4	1	238	GA
PROM-1014	promoter	3046657	3046777	5	5	0	0	0	5	0	1	287.2	NE
PROM-1015	promoter	753998	754118	4	3	1	0	0	4	0	0.75	50.3333	NE
PROM-1016	promoter	590994	591114	6	6	0	0	0	6	0	1	99.1667	NE
PROM-1017	promoter	850438	850558	1	1	0	0	0	0	1	1	50	Uncertain
PROM-1018	promoter	1702976	1703096	3	3	0	0	0	3	0	1	539	NE
PROM-1019	promoter	3922404	3922524	4	4	0	0	0	4	0	1	226	NE
PROM-102	promoter	4080893	4081013	1	1	0	0	0	1	0	1	21	Uncertain
PROM-1020	promoter	3473850	3473970	2	1	1	0	0	2	0	1	84	NE
PROM-1021	promoter	818443	818563	4	4	0	0	0	4	0	1	92.5	NE
PROM-1022	promoter	3017661	3017781	7	6	1	0	0	7	0	0.714286	148.4	NE
PROM-1023	promoter	2765351	2765471	3	3	0	0	0	3	0	0.333333	82	Uncertain
PROM-1024	promoter	3629642	3629762	6	6	0	0	0	6	0	1	193.5	NE
PROM-1025	promoter	515863	515983	3	2	1	0	0	3	0	1	111.667	NE
PROM-1026	promoter	3504133	3504253	1	0	1	0	0	1	0	1	17	Uncertain
PROM-1027	promoter	3965359	3965479	4	4	0	0	0	4	0	1	87	NE
PROM-1028	promoter	1417335	1417455	5	4	1	0	0	5	0	1	59.4	NE
PROM-1029	promoter	3962540	3962660	5	4	1	0	0	5	0	0.8	32	NE
PROM-103	promoter	380472	380592	7	6	1	0	0	7	0	1	46.7143	NE
PROM-1030	promoter	4322303	4322423	5	3	2	0	0	5	0	1	195.8	NE
PROM-1031	promoter	1732388	1732508	2	2	0	0	0	2	0	1	12.5	NE
PROM-1032	promoter	970253	970373	4	3	1	0	0	0	4	1	176.75	GA
PROM-1033	promoter	756068	756188	4	4	0	0	0	4	0	1	90	NE
PROM-1034	promoter	4012712	4012832	3	3	0	0	0	3	0	1	61.6667	NE
PROM-1035	promoter	4056549	4056669	4	4	0	0	0	4	0	1	131.5	NE
PROM-1036	promoter	1634841	1634961	2	2	0	0	0	2	0	1	119	NE
PROM-1037	promoter	2314822	2314942	3	2	1	0	0	0	3	1	497.667	GA
PROM-1038	promoter	831552	831672	5	5	0	0	0	5	0	1	286.6	NE
PROM-1039	promoter	1351702	1351822	4	4	0	0	0	4	0	1	73.5	NE
PROM-104	promoter	3217712	3217832	2	2	0	0	0	2	0	0.5	93	Uncertain
PROM-1040	promoter	635857	635977	4	4	0	0	0	4	0	1	224	NE
PROM-1041	promoter	860734	860854	4	4	0	0	0	4	0	0.5	26	NE
PROM-1042	promoter	2135925	2136045	6	5	1	0	0	0	6	1	110.5	GA
PROM-1043	promoter	1710662	1710782	5	4	1	0	0	5	0	0.8	24	NE
PROM-1044	promoter	140908	141028	3	3	0	0	0	3	0	1	242.333	NE
PROM-1045	promoter	3998010	3998130	6	5	1	0	0	6	0	1	120.667	NE
PROM-1046	promoter	3777377	3777497	3	3	0	0	0	3	0	1	362.333	NE
PROM-1047	promoter	3000016	3000136	3	3	0	0	0	3	0	1	158.333	NE
PROM-1048	promoter	1669170	1669290	1	1	0	0	0	1	0	1	133	Uncertain
PROM-1049	promoter	2597927	2598047	2	2	0	0	0	2	0	1	103.5	NE
PROM-105	promoter	3388924	3389044	6	6	0	0	1	5	0	0.833333	81.4	NE
PROM-1050	promoter	1650582	1650702	1	1	0	1	0	0	0	0	0	Uncertain
PROM-1051	promoter	2388364	2388484	7	6	1	0	0	7	0	1	189.429	NE
PROM-1052	promoter	3369833	3369953	2	2	0	0	0	2	0	1	118	NE
PROM-1053	promoter	29582	29702	6	6	0	0	0	6	0	1	300.333	NE
PROM-1054	promoter	629888	630008	6	5	1	0	0	6	0	1	125.833	NE
PROM-1055	promoter	1874060	1874180	2	2	0	0	0	2	0	1	37.5	NE
PROM-1056	promoter	3174633	3174753	4	4	0	0	0	4	0	1	90.25	NE
PROM-1057	promoter	3647795	3647915	5	4	1	0	0	5	0	1	69.6	NE
PROM-1058	promoter	930745	930865	2	2	0	0	0	2	0	1	102.5	NE
PROM-1059	promoter	3332801	3332921	3	3	0	2	0	1	0	0.333333	64	Uncertain
PROM-106	promoter	4144452	4144572	3	2	1	0	0	3	0	1	31.6667	NE
PROM-1060	promoter	361225	361345	4	4	0	0	0	4	0	1	288.25	NE
PROM-1061	promoter	1795100	1795220	1	1	0	1	0	0	0	0	0	Uncertain
PROM-1062	promoter	1267008	1267128	4	4	0	0	0	4	0	1	211	NE
PROM-1063	promoter	3445968	3446088	4	3	1	0	0	4	0	0.75	216	NE
PROM-1064	promoter	3335867	3335987	2	2	0	0	0	2	0	1	181.5	NE
PROM-1065	promoter	3900557	3900677	5	5	0	0	0	5	0	1	223	NE
PROM-1066	promoter	2124162	2124282	1	1	0	0	0	0	1	1	31	Uncertain
PROM-1067	promoter	855825	855945	5	5	0	0	0	5	0	1	92	NE
PROM-1068	promoter	2179428	2179548	7	7	0	0	0	2	5	1	354	GA
[truncated: 2,180 more rows]
