# Supplementary material for: Comprehensive Essentiality Analysis of the Mycobacterium tuberculosis Genome via Saturating Transposon Mutagenesis
Source: mBio. 2017 Jan 17;8(1):e02133-16. doi: 10.1128/mBio.02133-16 (PMC5241402; doi:10.1128/mBio.02133-16)
Supplement: TABLE S6 [file mbo002173137st6.xlsx]

## Sheet: Unannotated Segments
Table S6: List of unannotated essential segments in the M. tuberculosis H37Rv genome (NC_018143.1), based on the motif-dependent Hidden Markov Model of essentiality. Final Call key: Essential (ES), Essential Domain (ESD), Growth-Defect (GD), Non-Essential (NE), Growth-Advantage (GA), and Uncertain (for short empty genes).
ID	Start Coordinate	End Coordinate	Upstream ORF	Downstream ORF	Number of TA Sites	Number of Permissive Sites	Number of Non-Permissive Sites	Number of Sites Belonging to Essential State	Number of Sites Belonging to Growth-Defect State	Number of Sites Belonging to Non-Essential State	Number of Sites Belonging to Growth-Advantage State	Fraction of Sites with Insertions	Mean Normalized Read-Count At Non-Zero Sites	Final Call
Segment-1	10857	10886	Rv0007	Rv0008c	3	3	0	3	0	0	0	0	0	ES
Segment-10	763355	763372	Rv0667	Rv0668	2	2	0	2	0	0	0	0	0	ES
Segment-100	47220	47365	Rv0042c	Rv0043c	5	4	1	0	0	5	0	0.8	72	NE
Segment-1000	3078095	3078132	Rv2768c	Rv2769c	4	4	0	0	0	4	0	1	167	NE
Segment-1001	3081060	3081109	Rv2771c	Rv2772c	3	3	0	0	0	3	0	1	174.667	NE
Segment-1002	3084365	3084481	Rv2776c	Rv2777c	5	5	0	0	0	5	0	1	96	NE
Segment-1003	3085631	3085683	Rv2777c	Rv2778c	3	3	0	0	0	3	0	1	80	NE
Segment-1004	3089000	3089002	Rv2781c	Rv2782c	1	1	0	0	0	1	0	1	21	Uncertain
Segment-1005	3095058	3095084	Rv2786c	Rv2787	2	2	0	0	0	2	0	1	60.5	NE
Segment-1006	3100206	3100208	Rv2790c	Rv2791c	1	1	0	0	0	1	0	1	60	Uncertain
Segment-1007	3107737	3107739	Rv2798c	Rv2799	1	1	0	0	0	1	0	1	138	Uncertain
Segment-1008	3108413	3108415	Rv2799	Rv2800	1	1	0	0	0	1	0	1	53	Uncertain
Segment-1009	3110116	3110118	Rv2800	Rv2801c	1	0	1	0	0	1	0	1	3	Uncertain
Segment-101	48203	48205	Rv0043c	Rv0044c	1	0	1	0	0	1	0	1	28	Uncertain
Segment-1010	3110752	3110787	Rv2801A	Rv2802c	7	7	0	0	0	7	0	0.857143	24.5	NE
Segment-1011	3112436	3112467	Rv2803	Rv2804c	2	2	0	0	0	2	0	1	72.5	NE
Segment-1012	3113599	3113648	Rv2806	Rv2807	3	3	0	0	0	3	0	1	202	NE
Segment-1013	3115329	3115405	Rv2808	Rv2809	4	4	0	0	0	4	0	1	99.75	NE
Segment-1014	3115734	3115736	Rv2809	Rv2810c	1	1	0	0	0	1	0	1	99	Uncertain
Segment-1015	3116773	3116775	Rv2811	Rv2812	1	1	0	0	0	1	0	1	1	Uncertain
Segment-1016	3119193	3120334	Rv2813	Rv2814c	19	18	1	0	0	19	0	0.947368	25.4444	NE
Segment-1017	3122156	3123616	Rv2815c	Rv2816c	17	17	0	0	0	17	0	0.941176	32.1875	NE
Segment-1018	3132737	3132874	Rv2824c	Rv2825c	3	3	0	0	0	3	0	1	79	NE
Segment-1019	3133654	3133656	Rv2825c	Rv2826c	1	1	0	0	0	1	0	1	38	Uncertain
Segment-102	51138	51148	Rv0046c	Rv0047c	2	2	0	0	0	2	0	1	83.5	Uncertain
Segment-1020	3136621	3136623	Rv2828A	Rv2829c	1	1	0	0	0	1	0	1	39	Uncertain
Segment-1021	3138068	3138070	Rv2831	Rv2832c	1	1	0	0	0	1	0	1	10	Uncertain
Segment-1022	3142243	3142253	Rv2835c	Rv2836c	2	2	0	0	0	2	0	1	89.5	Uncertain
Segment-1023	3156116	3156118	Rv2847c	Rv2848c	1	1	0	0	0	1	0	1	94	Uncertain
Segment-1024	3158162	3158168	Rv2849c	Rv2850c	2	2	0	0	0	2	0	1	40	Uncertain
Segment-1025	3164150	3164152	Rv2853	Rv2854	1	1	0	0	0	1	0	1	109	Uncertain
Segment-1026	3165210	3165212	Rv2854	Rv2855	1	1	0	0	0	1	0	1	3	Uncertain
Segment-1027	3167830	3168562	Rv2856	Rv2857c	12	9	3	0	0	12	0	0.75	46.6667	NE
Segment-1028	3173037	3173053	Rv2860c	Rv2861c	3	3	0	0	0	3	0	1	310	NE
Segment-1029	3175415	3175441	Rv2863	Rv2864c	3	3	0	0	0	3	0	1	117	NE
Segment-103	52774	52831	Rv0048c	Rv0049	3	3	0	0	0	3	0	1	130.667	NE
Segment-1030	3177288	3177405	Rv2864c	Rv2865	4	4	0	0	0	4	0	1	113.5	NE
Segment-1031	3178194	3178451	Rv2866	Rv2867c	6	6	0	0	0	6	0	1	189.333	NE
Segment-1032	3179376	3179378	Rv2867c	Rv2868c	1	1	0	0	0	1	0	1	42	Uncertain
Segment-1033	3180555	3180557	Rv2868c	Rv2869c	1	1	0	0	0	1	0	1	370	Uncertain
Segment-1034	3183084	3183086	Rv2870c	Rv2871	1	0	1	0	0	1	0	1	4	Uncertain
Segment-1035	3184610	3184769	Rv2873	Rv2874	4	4	0	0	0	4	0	1	57.25	NE
Segment-1036	3189437	3189592	Rv2878c	Rv2879c	7	7	0	0	0	7	0	1	172.286	NE
Segment-1037	3190700	3190702	Rv2880c	Rv2881c	1	1	0	0	0	1	0	1	49	Uncertain
Segment-1038	3193308	3193310	Rv2883c	Rv2884	1	1	0	0	0	1	0	1	94	Uncertain
Segment-1039	3204383	3204385	Rv2894c	Rv2895c	1	0	1	0	0	1	0	1	13	Uncertain
Segment-104	53488	53650	Rv0049	Rv0050	3	3	0	0	0	3	0	1	20.6667	NE
Segment-1040	3213875	3213877	Rv2903c	Rv2904c	1	1	0	0	0	1	0	1	25	Uncertain
Segment-1041	3214492	3214596	Rv2904c	Rv2905	6	6	0	0	0	6	0	1	248.333	NE
Segment-1042	3221712	3221714	Rv2913c	Rv2914c	1	1	0	0	0	1	0	0	0	Uncertain
Segment-1043	3230700	3230745	Rv2918c	Rv2919c	3	2	1	0	0	3	0	0.666667	10.5	Uncertain
Segment-1044	3232521	3232639	Rv2920c	Rv2921c	5	5	0	0	0	5	0	0.8	107.75	NE
Segment-1045	3234187	3234189	Rv2921c	Rv2922c	1	1	0	0	0	1	0	1	67	Uncertain
Segment-1046	3276230	3276332	Rv2939	Rv2940c	3	3	0	0	0	3	0	1	65.3333	NE
Segment-1047	3287914	3287916	Rv2942	Rv2943	1	1	0	0	0	1	0	1	32	Uncertain
Segment-1048	3290534	3290536	Rv2944	Rv2945c	1	1	0	0	0	1	0	1	34	Uncertain
Segment-1049	3299966	3299968	Rv2948c	Rv2949c	1	1	0	0	0	1	0	1	36	Uncertain
Segment-105	57389	57391	Rv0051	Rv0052	1	1	0	0	0	1	0	1	36	Uncertain
Segment-1050	3300595	3300597	Rv2949c	Rv2950c	1	1	0	0	0	1	0	1	116	Uncertain
Segment-1051	3302873	3303087	Rv2950c	Rv2951c	3	3	0	0	0	3	0	1	18.6667	NE
Segment-1052	3312021	3312095	Rv2958c	Rv2959c	3	3	0	0	0	3	0	0.666667	65	Uncertain
Segment-1053	3312875	3312945	Rv2959c	Rv2960c	4	4	0	0	0	4	0	1	52	NE
Segment-1054	3313752	3313782	Rv2961	Rv2962c	2	2	0	0	0	2	0	1	278.5	NE
Segment-1055	3317668	3318326	Rv2964	Rv2965c	18	17	1	0	0	18	0	1	126.611	NE
Segment-1056	3319507	3319647	Rv2966c	Rv2967c	4	0	4	0	0	4	0	1	17	NE
Segment-1057	3326960	3326962	Rv2971	Rv2972c	1	1	0	0	0	1	0	1	128	Uncertain
Segment-1058	3331769	3332068	Rv2975c	Rv2976c	8	6	2	0	0	8	0	0.625	27	NE
Segment-1059	3351093	3351095	Rv2993c	Rv2994	1	1	0	0	0	1	0	1	21	Uncertain
Segment-106	57982	58048	Rv0052	Rv0053	2	2	0	0	0	2	0	1	150	NE
Segment-1060	3356572	3356767	Rv2997	Rv2998	4	4	0	0	0	4	0	1	86.5	NE
Segment-1061	3357467	3357469	Rv2998A	Rv2999	1	1	0	0	0	1	0	1	31	Uncertain
Segment-1062	3358594	3358596	Rv2999	Rv3000	1	1	0	0	0	1	0	1	11	Uncertain
Segment-1063	3359338	3359591	Rv3000	Rv3001c	5	3	2	0	0	5	0	1	116.4	NE
Segment-1064	3360600	3360633	Rv3001c	Rv3002c	3	3	0	0	0	3	0	1	27.6667	NE
Segment-1065	3363012	3363014	Rv3003c	Rv3004	1	1	0	0	0	1	0	1	93	Uncertain
Segment-1066	3363175	3363275	Rv3003c	Rv3004	2	1	1	0	0	2	0	1	18	NE
Segment-1067	3376880	3376901	Rv3017c	Rv3018c	2	2	0	0	0	2	0	1	74.5	NE
Segment-1068	3378275	3378630	Rv3018c	Rv3019c	10	8	2	0	0	10	0	0.9	126.667	NE
Segment-1069	3379369	3379371	Rv3020c	Rv3022A	1	1	0	0	0	1	0	1	39	Uncertain
Segment-107	59402	59404	Rv0055	Rv0056	1	1	0	0	0	1	0	1	65	Uncertain
Segment-1070	3380034	3380642	Rv3020c	Rv3022A	13	12	1	0	0	13	0	1	195.769	NE
Segment-1071	3382697	3382777	Rv3023c	Rv3024c	6	6	0	0	0	6	0	1	130.833	NE
Segment-1072	3385086	3385093	Rv3025c	Rv3026c	2	2	0	0	0	2	0	1	99	Uncertain
Segment-1073	3386958	3386960	Rv3027c	Rv3028c	1	1	0	0	0	1	0	1	66	Uncertain
Segment-1074	3389058	3389109	Rv3029c	Rv3030	3	2	1	0	0	3	0	1	45.6667	NE
Segment-1075	3393290	3393292	Rv3032A	Rv3033	1	1	0	0	0	1	0	1	293	Uncertain
Segment-1076	3393979	3394018	Rv3033	Rv3034c	2	2	0	0	0	2	0	1	31	NE
Segment-1077	3397157	3397216	Rv3036c	Rv3037c	3	3	0	0	0	3	0	1	56	NE
Segment-1078	3398390	3398392	Rv3037c	Rv3038c	1	1	0	0	0	1	0	1	178	Uncertain
Segment-1079	3407889	3407891	Rv3046c	Rv3047c	1	1	0	0	0	1	0	1	322	Uncertain
Segment-108	64983	64985	Rv0060	Rv0061c	1	1	0	0	0	1	0	1	79	Uncertain
Segment-1080	3408337	3408350	Rv3047c	Rv3048c	4	4	0	0	0	4	0	1	243.25	Uncertain
Segment-1081	3411157	3411182	Rv3049c	Rv3050c	4	3	1	0	0	4	0	0.75	9	NE
Segment-1082	3411980	3411982	Rv3050c	Rv3051c	1	1	0	0	0	1	0	1	15	Uncertain
Segment-1083	3421367	3421729	Rv3059	Rv3060c	10	9	1	0	0	10	0	1	162.8	NE
Segment-1084	3423216	3423230	Rv3060c	Rv3061c	3	3	0	0	0	3	0	1	27.3333	Uncertain
Segment-1085	3429534	3429810	Rv3063	Rv3064c	8	5	3	0	0	8	0	1	137	NE
Segment-1086	3430258	3430260	Rv3064c	Rv3065	1	1	0	0	0	1	0	1	44	Uncertain
Segment-1087	3431368	3431388	Rv3066	Rv3067	3	3	0	0	0	3	0	1	86.3333	NE
Segment-1088	3435613	3435762	Rv3071	Rv3072c	5	4	1	0	0	5	0	0.8	40	NE
Segment-1089	3442637	3442639	Rv3079c	Rv3080c	1	1	0	0	0	1	0	1	42	Uncertain
Segment-109	65431	65550	Rv0061c	Rv0062	4	4	0	0	0	4	0	1	221.75	NE
Segment-1090	3447284	3447334	Rv3081	Rv3082c	2	2	0	0	0	2	0	1	60.5	NE
Segment-1091	3457287	3458099	Rv3089	Rv3090	11	11	0	0	0	11	0	0.909091	37	NE
Segment-1092	3464478	3464480	Rv3095	Rv3096	1	1	0	0	0	1	0	1	18	Uncertain
Segment-1093	3477508	3477641	Rv3108	Rv3109	7	6	1	0	0	7	0	0.857143	2.66667	NE
Segment-1094	3479682	3479684	Rv3111	Rv3112	1	1	0	0	0	1	0	1	18	Uncertain
Segment-1095	3480055	3480070	Rv3112	Rv3113	2	2	0	0	0	2	0	1	44	NE
Segment-1096	3480749	3480751	Rv3113	Rv3114	1	1	0	0	0	1	0	1	57	Uncertain
Segment-1097	3481301	3481385	Rv3114	Rv3115	6	6	0	0	0	6	0	1	138.667	NE
Segment-1098	3487766	3487908	Rv3121	Rv3122	4	4	0	0	0	4	0	1	144.25	NE
Segment-1099	3489132	3489349	Rv3123	Rv3124	3	3	0	0	0	3	0	1	93.6667	NE
Segment-11	782419	782421	Rv0683	Rv0684	1	0	1	1	0	0	0	0	0	Uncertain
Segment-110	66761	66786	Rv0062	Rv0063	2	1	1	0	0	2	0	0.5	15	Uncertain
Segment-1100	3490374	3490460	Rv3124	Rv3125c	3	3	0	0	0	3	0	1	308	NE
Segment-1101	3491687	3491788	Rv3125c	Rv3126c	6	5	1	0	0	6	0	1	81	NE
Segment-1102	3492139	3492141	Rv3126c	Rv3127	1	1	0	0	0	1	0	1	228	Uncertain
Segment-1103	3493204	3493713	Rv3127	Rv3129	17	16	1	0	0	17	0	0.882353	43.2	NE
Segment-1104	3493941	3494475	Rv3127	Rv3129	14	14	0	0	0	14	0	1	82.3571	NE
Segment-1105	3496392	3496511	Rv3130c	Rv3131	4	4	0	0	0	4	0	1	179.5	NE
Segment-1106	3500771	3501054	Rv3134c	Rv3135	11	11	0	0	0	11	0	1	55.7273	NE
Segment-1107	3503285	3503363	Rv3136A	Rv3137	4	4	0	0	0	4	0	1	76.75	NE
Segment-1108	3508079	3508081	Rv3140	Rv3141	1	1	0	0	0	1	0	1	30	Uncertain
Segment-1109	3511527	3511660	Rv3144c	Rv3145	3	3	0	0	0	3	0	1	304.667	NE
Segment-111	68374	68607	Rv0063	Rv0064	8	7	1	0	0	8	0	0.875	112.429	NE
Segment-1110	3512068	3512070	Rv3145	Rv3146	1	1	0	0	0	1	0	1	51	Uncertain
Segment-1111	3519220	3519246	Rv3151	Rv3152	2	2	0	0	0	2	0	1	113	NE
Segment-1112	3529179	3529265	Rv3159c	Rv3160c	5	5	0	0	0	5	0	1	78	NE
Segment-1113	3532920	3532922	Rv3163c	Rv3164c	1	1	0	0	0	1	0	1	8	Uncertain
Segment-1114	3542119	3542126	Rv3173c	Rv3174	2	2	0	0	0	2	0	0.5	7	Uncertain
Segment-1115	3542856	3542858	Rv3174	Rv3175	1	1	0	0	0	1	0	1	9	Uncertain
Segment-1116	3546377	3546404	Rv3177	Rv3178	2	1	1	0	0	2	0	0.5	119	Uncertain
Segment-1117	3546795	3547479	Rv3178	Rv3179	12	10	2	0	0	12	0	0.833333	63.1	NE
Segment-1118	3547563	3547565	Rv3178	Rv3179	1	1	0	0	0	1	0	0	0	Uncertain
Segment-1119	3548910	3549235	Rv3179	Rv3180c	9	8	1	0	0	9	0	1	72.8889	NE
Segment-112	72252	72254	Rv0065	Rv0066c	1	1	0	0	0	1	0	1	58	Uncertain
Segment-1120	3550253	3550255	Rv3181c	Rv3182	1	1	0	0	0	1	0	1	52	Uncertain
Segment-1121	3551044	3551210	Rv3183	Rv3184	4	3	1	0	0	4	0	0.75	93	NE
Segment-1122	3555283	3555383	Rv3189	Rv3190c	3	3	0	0	0	3	0	1	125.667	NE
Segment-1123	3556777	3556779	Rv3190c	Rv3190A	1	1	0	0	0	1	0	1	15	Uncertain
Segment-1124	3557067	3557307	Rv3190A	Rv3191c	8	8	0	0	0	8	0	1	242.75	NE
Segment-1125	3558392	3558703	Rv3191c	Rv3192	8	8	0	0	0	8	0	1	93.625	NE
Segment-1126	3558860	3559294	Rv3191c	Rv3192	13	10	3	0	0	13	0	0.846154	72.1818	NE
Segment-1127	3559499	3559545	Rv3191c	Rv3192	3	3	0	0	0	3	0	1	124	NE
Segment-1128	3566688	3566690	Rv3196	Rv3196A	1	1	0	0	0	1	0	1	502	Uncertain
Segment-1129	3566989	3567015	Rv3196A	Rv3197	2	1	1	0	0	2	0	1	63	NE
Segment-113	75200	75202	Rv0067c	Rv0068	1	1	0	0	0	1	0	1	93	Uncertain
Segment-1130	3569094	3569096	Rv3197A	Rv3198c	1	1	0	0	0	1	0	1	22	Uncertain
Segment-1131	3573684	3573722	Rv3200c	Rv3201c	2	1	1	0	0	2	0	1	119	NE
Segment-1132	3581618	3581620	Rv3204	Rv3205c	1	1	0	0	0	1	0	1	75	Uncertain
Segment-1133	3587592	3587795	Rv3210c	Rv3211	7	6	1	0	0	7	0	0.857143	182.833	NE
Segment-1134	3593374	3593800	Rv3215	Rv3217c	11	10	1	0	0	11	0	1	120.182	NE
Segment-1135	3594339	3594397	Rv3217c	Rv3218	2	2	0	0	0	2	0	1	92.5	NE
Segment-1136	3596019	3596021	Rv3219	Rv3220c	1	1	0	0	0	1	0	1	30	Uncertain
Segment-1137	3597539	3597541	Rv3220c	Rv3221c	1	1	0	0	0	1	0	1	79	Uncertain
Segment-1138	3597981	3598038	Rv3221c	Rv3221A	3	3	0	0	0	3	0	1	164.667	NE
Segment-1139	3602498	3602500	Rv3225c	Rv3226c	1	1	0	0	0	1	0	1	155	Uncertain
Segment-114	79362	79484	Rv0070c	Rv0071	5	5	0	0	0	5	0	1	97	NE
Segment-1140	3605717	3605719	Rv3228	Rv3229c	1	1	0	0	0	1	0	1	35	Uncertain
Segment-1141	3607050	3607106	Rv3229c	Rv3230c	9	8	1	0	0	9	0	0.555556	31.6	NE
Segment-1142	3626624	3626626	Rv3245c	Rv3246c	1	1	0	0	0	1	0	1	164	Uncertain
Segment-1143	3630565	3630567	Rv3250c	Rv3251c	1	1	0	0	0	1	0	1	569	Uncertain
Segment-1144	3632030	3632092	Rv3252c	Rv3253c	8	8	0	0	0	8	0	1	53.5	NE
Segment-1145	3642888	3643145	Rv3262	Rv3263	8	7	1	0	0	8	0	1	77.5	NE
Segment-1146	3653401	3653403	Rv3271c	Rv3272	1	1	0	0	0	1	0	1	73	Uncertain
Segment-1147	3673573	3673590	Rv3292	Rv3293	2	2	0	0	0	2	0	1	55	NE
Segment-1148	3676025	3676055	Rv3294c	Rv3295	4	4	0	0	0	4	0	1	107.25	NE
Segment-1149	3685972	3685974	Rv3299c	Rv3300c	1	1	0	0	0	1	0	1	116	Uncertain
Segment-115	82683	82685	Rv0073	Rv0074	1	1	0	0	0	1	0	1	191	Uncertain
Segment-1150	3687663	3687678	Rv3301c	Rv3302c	2	2	0	0	0	2	0	1	134.5	NE
Segment-1151	3691793	3691795	Rv3304	Rv3305c	1	1	0	0	0	1	0	1	24	Uncertain
Segment-1152	3694211	3694213	Rv3306c	Rv3307	1	1	0	0	0	1	0	1	78	Uncertain
Segment-1153	3700576	3700848	Rv3312c	Rv3312A	9	8	1	0	0	9	0	0.888889	141.875	NE
Segment-1154	3701238	3701242	Rv3312A	Rv3313c	2	2	0	0	0	2	0	1	47	Uncertain
Segment-1155	3704066	3704083	Rv3315c	Rv3316	2	2	0	0	0	2	0	1	4.5	NE
Segment-1156	3705095	3705097	Rv3317	Rv3318	1	0	1	0	0	1	0	1	1	Uncertain
Segment-1157	3708589	3708591	Rv3321c	Rv3322c	1	1	0	0	0	1	0	1	62	Uncertain
Segment-1158	3714523	3714525	Rv3328c	Rv3329	1	1	0	0	0	1	0	1	166	Uncertain
Segment-1159	3715933	3715935	Rv3329	Rv3330	1	1	0	0	0	1	0	1	226	Uncertain
Segment-116	83989	83991	Rv0074	Rv0075	1	1	0	0	0	1	0	1	58	Uncertain
Segment-1160	3717171	3717212	Rv3330	Rv3331	3	3	0	0	0	3	0	1	32.3333	NE
Segment-1161	3719962	3720017	Rv3332	Rv3333c	2	1	1	0	0	2	0	0.5	48	Uncertain
Segment-1162	3720085	3720103	Rv3332	Rv3333c	2	1	1	0	0	2	0	1	24.5	NE
Segment-1163	3720973	3721325	Rv3333c	Rv3334	6	6	0	0	0	6	0	1	255.333	NE
Segment-1164	3721880	3721882	Rv3334	Rv3335c	1	1	0	0	0	1	0	1	42	Uncertain
Segment-1165	3722784	3722786	Rv3335c	Rv3336c	1	1	0	0	0	1	0	1	22	Uncertain
Segment-1166	3726115	3726231	Rv3339c	Rv3340	3	3	0	0	0	3	0	1	95	NE
Segment-1167	3753363	3753932	Rv3347c	Rv3348	14	13	1	0	0	14	0	1	158.143	NE
Segment-1168	3755207	3756115	Rv3349c	Rv3350c	21	20	1	0	0	21	0	1	108.048	NE
Segment-1169	3771489	3771505	Rv3358	Rv3359	2	2	0	0	0	2	0	1	248	NE
Segment-117	85175	85177	Rv0075	Rv0076c	1	1	0	0	0	1	0	1	84	Uncertain
Segment-1170	3778403	3778682	Rv3366	Rv3367	4	4	0	0	0	4	0	1	162	NE
Segment-1171	3784966	3785033	Rv3370c	Rv3371	4	4	0	0	0	4	0	0.5	66.5	NE
Segment-1172	3787692	3787694	Rv3372	Rv3373	1	1	0	0	0	1	0	1	27	Uncertain
Segment-1173	3798673	3799337	Rv3383c	Rv3384c	31	31	0	0	0	31	0	0.83871	109.846	NE
Segment-1174	3801726	3801735	Rv3387	Rv3388	3	3	0	0	0	3	0	1	289.667	Uncertain
Segment-1175	3812572	3812668	Rv3395A	Rv3396c	5	5	0	0	0	5	0	1	304.6	NE
Segment-1176	3815192	3815194	Rv3397c	Rv3398c	1	1	0	0	0	1	0	1	85	Uncertain
Segment-1177	3816297	3816299	Rv3398c	Rv3399	1	1	0	0	0	1	0	1	44	Uncertain
Segment-1178	3820586	3820810	Rv3401	Rv3402c	7	7	0	0	0	7	0	1	34.8571	NE
Segment-1179	3825454	3825487	Rv3405c	Rv3406	5	5	0	0	0	5	0	0.6	8.66667	NE
Segment-118	85572	85574	Rv0076c	Rv0077c	1	1	0	0	0	1	0	1	108	Uncertain
Segment-1180	3830092	3830098	Rv3410c	Rv3411c	2	2	0	0	0	2	0	1	50	Uncertain
Segment-1181	3834707	3834912	Rv3415c	Rv3416	13	12	1	0	0	13	0	0.769231	54.5	NE
Segment-1182	3837082	3837102	Rv3417c	Rv3418c	3	2	1	0	0	3	0	1	51.3333	NE
Segment-1183	3837713	3837715	Rv3418c	Rv3419c	1	1	0	0	0	1	0	1	71	Uncertain
Segment-1184	3841608	3841881	Rv3423c	Rv3424c	7	7	0	0	0	7	0	1	101.714	NE
Segment-1185	3842261	3842374	Rv3424c	Rv3425	4	4	0	0	0	4	0	1	80	NE
Segment-1186	3843984	3844045	Rv3426	Rv3427c	4	4	0	0	0	4	0	1	181	NE
Segment-1187	3846304	3847300	Rv3428c	Rv3429	29	27	2	0	0	29	0	0.931034	119.704	NE
Segment-1188	3850349	3850456	Rv3431c	Rv3432c	3	3	0	0	0	3	0	1	61	NE
Segment-1189	3862702	3862704	Rv3443c	Rv3444c	1	1	0	0	0	1	0	1	12	Uncertain
Segment-119	96909	96919	Rv0087	Rv0088	2	2	0	0	0	2	0	0.5	61	Uncertain
Segment-1190	3863450	3863452	Rv3445c	Rv3446c	1	1	0	0	0	1	0	1	355	Uncertain
Segment-1191	3868430	3868521	Rv3447c	Rv3448	4	3	1	0	0	4	0	1	21	NE
Segment-1192	3872714	3872786	Rv3450c	Rv3451	4	4	0	0	0	4	0	1	61.75	NE
Segment-1193	3873596	3873606	Rv3451	Rv3452	2	2	0	0	0	2	0	1	117.5	Uncertain
Segment-1194	3874326	3874565	Rv3452	Rv3453	7	6	1	0	0	7	0	1	77.5714	NE
Segment-1195	3874926	3874931	Rv3453	Rv3454	2	2	0	0	0	2	0	1	111.5	Uncertain
Segment-1196	3877633	3877635	Rv3456c	Rv3457c	1	1	0	0	0	1	0	1	12	Uncertain
Segment-1197	3878717	3878767	Rv3457c	Rv3458c	2	2	0	0	0	2	0	1	19.5	NE
Segment-1198	3885139	3885141	Rv3467	Rv3468c	1	1	0	0	0	1	0	1	36	Uncertain
Segment-1199	3890059	3890121	Rv3472	Rv3473c	3	3	0	0	0	3	0	1	99.3333	NE
Segment-12	802526	802528	Rv0703	Rv0704	1	1	0	1	0	0	0	0	0	Uncertain
Segment-120	97620	97717	Rv0088	Rv0089	5	4	1	0	0	5	0	0.8	48.25	NE
Segment-1200	3890951	3890953	Rv3473c	Rv3474	1	1	0	0	0	1	0	1	26	Uncertain
Segment-1201	3892358	3892547	Rv3475	Rv3476c	5	5	0	0	0	5	0	0.8	62.25	NE
Segment-1202	3894065	3894255	Rv3476c	Rv3477	8	8	0	0	0	8	0	1	48.625	NE
Segment-1203	3894581	3894600	Rv3477	Rv3478	2	2	0	0	0	2	0	1	24.5	NE
Segment-1204	3895856	3895954	Rv3478	Rv3479	3	2	1	0	0	3	0	0.666667	53	Uncertain
Segment-1205	3901438	3901471	Rv3481c	Rv3482c	2	2	0	0	0	2	0	1	143.5	NE
Segment-1206	3902297	3902299	Rv3482c	Rv3483c	1	1	0	0	0	1	0	1	33	Uncertain
Segment-1207	3907461	3907764	Rv3487c	Rv3488	11	11	0	0	0	11	0	0.909091	80.5	NE
Segment-1208	3908183	3908185	Rv3488	Rv3489	1	0	1	0	0	1	0	1	31	Uncertain
Segment-1209	3921201	3921258	Rv3501c	Rv3502c	5	5	0	0	0	5	0	1	92.8	NE
Segment-121	98376	98467	Rv0089	Rv0090	4	4	0	0	0	4	0	0.75	70	NE
Segment-1210	3922222	3922236	Rv3502c	Rv3503c	3	3	0	0	0	3	0	1	85.6667	Uncertain
Segment-1211	3925006	3925008	Rv3505	Rv3506	1	1	0	0	0	1	0	1	22	Uncertain
Segment-1212	3926631	3926633	Rv3506	Rv3507	1	1	0	0	0	1	0	1	131	Uncertain
Segment-1213	3930913	3930915	Rv3507	Rv3508	1	1	0	0	0	1	0	1	68	Uncertain
Segment-1214	3936892	3937039	Rv3508	Rv3509c	4	3	1	0	0	4	0	1	127.5	NE
Segment-1215	3945232	3945255	Rv3512	Rv3513c	2	1	1	0	0	2	0	1	52.5	NE
Segment-1216	3950530	3950901	Rv3514	Rv3515c	8	7	1	0	0	8	0	1	253.5	NE
Segment-1217	3954473	3954475	Rv3517	Rv3518c	1	1	0	0	0	1	0	1	1	Uncertain
Segment-1218	3964259	3964563	Rv3527	Rv3528c	6	5	1	0	0	6	0	0.833333	88.6	NE
Segment-1219	3965555	3966019	Rv3528c	Rv3529c	9	7	2	0	0	9	0	1	45.6667	NE
Segment-122	99319	99321	Rv0090	Rv0091	1	1	0	0	0	1	0	1	163	Uncertain
Segment-1220	3969300	3969505	Rv3531c	Rv3532	7	6	1	0	0	7	0	1	32.2857	NE
Segment-1221	3970816	3970868	Rv3532	Rv3533c	4	3	1	0	0	4	0	1	207.25	NE
Segment-1222	3977240	3977242	Rv3537	Rv3538	1	1	0	0	0	1	0	1	58	Uncertain
Segment-1223	3978117	3978171	Rv3538	Rv3539	2	2	0	0	0	2	0	1	79	NE
Segment-1224	3985706	3985726	Rv3545c	Rv3546	3	3	0	0	0	3	0	1	11.6667	NE
Segment-1225	3987558	3987560	Rv3547	Rv3548c	1	1	0	0	0	1	0	1	245	Uncertain
Segment-1226	3989283	3989313	Rv3549c	Rv3550	4	4	0	0	0	4	0	0.5	7	NE
Segment-1227	3991772	3991801	Rv3552	Rv3553	2	2	0	0	0	2	0	0.5	36	Uncertain
Segment-1228	3994940	3994942	Rv3554	Rv3555c	1	1	0	0	0	1	0	1	80	Uncertain
Segment-1229	3997174	3997176	Rv3556c	Rv3557c	1	1	0	0	0	1	0	1	107	Uncertain
Segment-123	100456	100458	Rv0091	Rv0092	1	1	0	0	0	1	0	1	106	Uncertain
Segment-1230	4001775	4001806	Rv3560c	Rv3561	4	3	1	0	0	4	0	1	15.75	NE
Segment-1231	4008744	4008799	Rv3566A	Rv3567c	3	3	0	0	0	3	0	1	61.3333	NE
Segment-1232	4014222	4014254	Rv3572	Rv3573c	3	3	0	0	0	3	0	1	217	NE
Segment-1233	4018489	4018503	Rv3575c	Rv3576	2	2	0	0	0	2	0	1	107	Uncertain
Segment-1234	4019292	4019439	Rv3576	Rv3577	8	8	0	0	0	8	0	1	52.125	NE
Segment-1235	4020315	4020317	Rv3577	Rv3578	1	1	0	0	0	1	0	1	36	Uncertain
Segment-1236	4026611	4026613	Rv3584	Rv3585	1	1	0	0	0	1	0	1	11	Uncertain
Segment-1237	4030022	4030048	Rv3587c	Rv3588c	3	3	0	0	0	3	0	1	28.6667	NE
Segment-1238	4035895	4036024	Rv3593	Rv3594	4	4	0	0	0	4	0	1	39.5	NE
Segment-1239	4038276	4038332	Rv3595c	Rv3596c	4	4	0	0	0	4	0	1	227	NE
Segment-124	105246	105318	Rv0095c	Rv0096	4	4	0	0	0	4	0	1	117.25	NE
Segment-1240	4041039	4041120	Rv3596c	Rv3597c	3	3	0	0	0	3	0	1	112	NE
Segment-1241	4046419	4046460	Rv3603c	Rv3604c	2	2	0	0	0	2	0	1	176.5	NE
Segment-1242	4047741	4047777	Rv3604c	Rv3605c	3	3	0	0	0	3	0	1	33	NE
Segment-1243	4054237	4054242	Rv3613c	Rv3614c	2	2	0	0	0	2	0	1	258	Uncertain
Segment-1244	4055322	4055351	Rv3615c	Rv3616c	3	3	0	0	0	3	0	1	57	NE
Segment-1245	4056958	4057062	Rv3616c	Rv3617	4	4	0	0	0	4	0	1	23.75	NE
Segment-1246	4057283	4057471	Rv3616c	Rv3617	9	7	2	0	0	9	0	1	142.111	NE
Segment-1247	4057525	4057755	Rv3616c	Rv3617	9	9	0	0	0	9	0	0.333333	96	NE
Segment-1248	4060101	4060154	Rv3618	Rv3619c	2	2	0	0	0	2	0	1	296	NE
Segment-1249	4062380	4062465	Rv3622c	Rv3623	6	5	1	0	0	6	0	1	131.833	NE
Segment-125	117548	117647	Rv0101	Rv0102	4	3	1	0	0	4	0	0.75	120	NE
Segment-1250	4068099	4068101	Rv3628	Rv3629c	1	1	0	0	0	1	0	1	86	Uncertain
Segment-1251	4069261	4069328	Rv3629c	Rv3630	3	3	0	0	0	3	0	1	202.333	NE
Segment-1252	4070677	4070692	Rv3630	Rv3631	2	2	0	0	0	2	0	1	233.5	NE
Segment-1253	4071795	4071797	Rv3632	Rv3633	1	1	0	0	0	1	0	1	95	Uncertain
Segment-1254	4075672	4075792	Rv3635	Rv3636	3	3	0	0	0	3	0	1	138	NE
Segment-1255	4076328	4076647	Rv3636	Rv3637	6	6	0	0	0	6	0	0.833333	91.4	NE
Segment-1256	4077969	4078022	Rv3638	Rv3639c	2	2	0	0	0	2	0	1	176	NE
Segment-1257	4080021	4080098	Rv3640c	Rv3641c	4	3	1	0	0	4	0	1	32.25	NE
Segment-1258	4081067	4081243	Rv3642c	Rv3643	3	3	0	0	0	3	0	1	64.3333	NE
Segment-1259	4088944	4088946	Rv3648c	Rv3649	1	1	0	0	0	1	0	1	183	Uncertain
Segment-126	119727	119747	Rv0102	Rv0103c	2	2	0	0	0	2	0	1	65	NE
Segment-1260	4091322	4091369	Rv3649	Rv3650	3	3	0	0	0	3	0	1	62.3333	NE
Segment-1261	4091730	4091928	Rv3650	Rv3651	7	7	0	0	0	7	0	0.571429	83	NE
Segment-1262	4093103	4093547	Rv3651	Rv3652	10	8	2	0	0	10	0	0.9	31.6667	NE
Segment-1263	4094740	4094831	Rv3653	Rv3654c	7	6	1	0	0	7	0	1	156.286	NE
Segment-1264	4099730	4099762	Rv3660c	Rv3661	2	2	0	0	0	2	0	1	131.5	NE
Segment-1265	4100779	4100852	Rv3661	Rv3662c	6	6	0	0	0	6	0	1	75.8333	NE
Segment-1266	4101176	4101313	Rv3661	Rv3662c	7	5	2	0	0	7	0	0.857143	90.3333	NE
Segment-1267	4104659	4104661	Rv3664c	Rv3665c	1	1	0	0	0	1	0	1	24	Uncertain
Segment-1268	4107356	4107782	Rv3666c	Rv3667	8	7	1	0	0	8	0	0.875	70.1429	NE
Segment-1269	4110770	4110810	Rv3668c	Rv3669	2	2	0	0	0	2	0	1	115	NE
Segment-127	123870	123911	Rv0104	Rv0105c	5	5	0	0	0	5	0	1	256.2	NE
Segment-1270	4121232	4121358	Rv3680	Rv3681c	7	7	0	0	0	7	0	1	72	NE
Segment-1271	4125568	4125587	Rv3683	Rv3684	2	2	0	0	0	2	0	1	102	NE
Segment-1272	4126817	4127379	Rv3684	Rv3685c	13	12	1	0	0	13	0	1	94.4615	NE
Segment-1273	4129366	4129496	Rv3686c	Rv3687c	3	3	0	0	0	3	0	1	136.333	NE
Segment-1274	4130023	4130053	Rv3687c	Rv3688c	3	3	0	0	0	3	0	1	311	NE
Segment-1275	4131898	4131900	Rv3689	Rv3690	1	1	0	0	0	1	0	1	62	Uncertain
Segment-1276	4132666	4132668	Rv3690	Rv3691	1	1	0	0	0	1	0	1	210	Uncertain
Segment-1277	4134849	4134872	Rv3692	Rv3693	2	2	0	0	0	2	0	1	29.5	NE
Segment-1278	4138321	4138323	Rv3695	Rv3696c	1	1	0	0	0	1	0	1	130	Uncertain
Segment-1279	4139940	4139942	Rv3696c	Rv3697c	1	1	0	0	0	1	0	1	32	Uncertain
Segment-128	124295	124361	Rv0105c	Rv0106	4	3	1	0	0	4	0	0.25	39	NE
Segment-1280	4140653	4140663	Rv3697A	Rv3698	2	2	0	0	0	2	0	1	15.5	Uncertain
Segment-1281	4149146	4149148	Rv3705c	Rv3705A	1	1	0	0	0	1	0	1	702	Uncertain
Segment-1282	4150107	4150159	Rv3706c	Rv3707c	5	4	1	0	0	5	0	0.8	435	NE
Segment-1283	4151283	4151358	Rv3707c	Rv3708c	3	3	0	0	0	3	0	0.666667	36.5	Uncertain
Segment-1284	4153914	4153916	Rv3709c	Rv3710	1	1	0	0	0	1	0	1	228	Uncertain
Segment-1285	4155866	4155868	Rv3710	Rv3711c	1	1	0	0	0	1	0	1	227	Uncertain
Segment-1286	4156967	4156969	Rv3711c	Rv3712	1	1	0	0	0	1	0	1	44	Uncertain
Segment-1287	4169495	4169564	Rv3723	Rv3724A	2	1	1	0	0	2	0	1	80.5	NE
Segment-1288	4174949	4175014	Rv3727	Rv3728	3	2	1	0	0	3	0	1	286.333	NE
Segment-1289	4180794	4180796	Rv3729	Rv3730c	1	1	0	0	0	1	0	1	104	Uncertain
Segment-129	125576	125619	Rv0106	Rv0107c	4	3	1	0	0	4	0	0.75	115.333	NE
Segment-1290	4184694	4184696	Rv3733c	Rv3734c	1	1	0	0	0	1	0	1	111	Uncertain
Segment-1291	4186179	4186239	Rv3734c	Rv3735	3	3	0	0	0	3	0	1	271.667	NE
Segment-1292	4186756	4186758	Rv3735	Rv3736	1	1	0	0	0	1	0	1	39	Uncertain
Segment-1293	4193534	4193536	Rv3742c	Rv3743c	1	1	0	0	0	1	0	1	111	Uncertain
Segment-1294	4195994	4196035	Rv3744	Rv3745c	2	2	0	0	0	2	0	1	317.5	NE
Segment-1295	4196282	4196327	Rv3745c	Rv3746c	4	4	0	0	0	4	0	1	350.25	NE
Segment-1296	4197353	4197403	Rv3747	Rv3748	2	2	0	0	0	2	0	1	336	NE
Segment-1297	4197778	4197780	Rv3748	Rv3749c	1	1	0	0	0	1	0	1	386	Uncertain
Segment-1298	4198353	4198358	Rv3749c	Rv3750c	2	2	0	0	0	2	0	1	191.5	Uncertain
Segment-1299	4198801	4199029	Rv3750c	Rv3751	8	7	1	0	0	8	0	1	160.125	NE
Segment-13	803405	803407	Rv0704	Rv0705	1	1	0	1	0	0	0	0	0	Uncertain
Segment-130	130696	130786	Rv0107c	Rv0108c	3	2	1	0	0	3	0	1	77.6667	NE
Segment-1300	4199271	4199291	Rv3751	Rv3752c	2	2	0	0	0	2	0	1	24	NE
Segment-1301	4199407	4199409	Rv3751	Rv3752c	1	1	0	0	0	1	0	1	42	Uncertain
Segment-1302	4200428	4200518	Rv3753c	Rv3754	4	4	0	0	0	4	0	1	201	NE
Segment-1303	4205603	4205711	Rv3759c	Rv3760	3	3	0	0	0	3	0	1	74	NE
Segment-1304	4207164	4207166	Rv3761c	Rv3762c	1	0	1	0	0	1	0	1	13	Uncertain
Segment-1305	4209055	4209109	Rv3762c	Rv3763	5	4	1	0	0	5	0	0.8	174.25	NE
Segment-1306	4209707	4209709	Rv3763	Rv3764c	1	1	0	0	0	1	0	1	275	Uncertain
Segment-1307	4211963	4212148	Rv3765c	Rv3766	7	6	1	0	0	7	0	1	90.8571	NE
Segment-1308	4214206	4214229	Rv3767c	Rv3768	2	2	0	0	0	2	0	1	200	NE
Segment-1309	4214650	4214735	Rv3768	Rv3769	4	3	1	0	0	4	0	1	65.75	NE
Segment-131	131137	131157	Rv0108c	Rv0109	3	3	0	0	0	3	0	1	217	NE
Segment-1310	4215242	4215304	Rv3769	Rv3770c	3	3	0	0	0	3	0	1	13.3333	NE
Segment-1311	4215956	4215958	Rv3770c	Rv3770A	1	1	0	0	0	1	0	1	183	Uncertain
Segment-1312	4216455	4216546	Rv3770B	Rv3771c	3	3	0	0	0	3	0	1	62.6667	NE
Segment-1313	4216921	4217038	Rv3771c	Rv3772	4	4	0	0	0	4	0	1	237.25	NE
Segment-1314	4217136	4217138	Rv3771c	Rv3772	1	1	0	0	0	1	0	1	4	Uncertain
Segment-1315	4218384	4218386	Rv3772	Rv3773c	1	1	0	0	0	1	0	0	0	Uncertain
Segment-1316	4221138	4221268	Rv3775	Rv3776	7	7	0	0	0	7	0	0.714286	214.8	NE
Segment-1317	4222851	4222870	Rv3776	Rv3777	3	1	2	0	0	3	0	1	4.66667	NE
Segment-1318	4235943	4235945	Rv3789	Rv3790	1	0	1	0	0	1	0	1	23	Uncertain
Segment-1319	4250008	4250057	Rv3795	Rv3796	4	3	1	0	0	4	0	0.75	240.667	NE
Segment-132	133783	133785	Rv0110	Rv0111	1	0	1	0	0	1	0	0	0	Uncertain
Segment-1320	4251189	4251253	Rv3796	Rv3797	9	7	2	0	0	9	0	0.888889	58.625	NE
Segment-1321	4254517	4254553	Rv3798	Rv3799c	3	2	1	0	0	3	0	1	131	NE
Segment-1322	4266988	4267109	Rv3804c	Rv3805c	3	3	0	0	0	3	0	1	87.3333	NE
Segment-1323	4269022	4269024	Rv3805c	Rv3806c	1	1	0	0	0	1	0	1	1	Uncertain
Segment-1324	4274837	4274924	Rv3810	Rv3811	8	8	0	0	0	8	0	1	120	NE
Segment-1325	4276611	4276622	Rv3811	Rv3812	2	2	0	0	0	2	0	1	254	Uncertain
Segment-1326	4278291	4278404	Rv3812	Rv3813c	3	3	0	0	0	3	0	1	143	NE
Segment-1327	4280195	4280197	Rv3814c	Rv3815c	1	1	0	0	0	1	0	1	1086	Uncertain
Segment-1328	4284568	4284570	Rv3819	Rv3820c	1	1	0	0	0	1	0	1	64	Uncertain
Segment-1329	4286882	4286884	Rv3821	Rv3822	1	1	0	0	0	1	0	1	31	Uncertain
Segment-133	136036	136089	Rv0111	Rv0112	2	1	1	0	0	2	0	1	20.5	NE
Segment-1330	4288117	4288411	Rv3822	Rv3823c	5	5	0	0	0	5	0	1	308	NE
Segment-1331	4291803	4291805	Rv3823c	Rv3824c	1	1	0	0	0	1	0	1	20	Uncertain
Segment-1332	4293353	4293388	Rv3824c	Rv3825c	5	5	0	0	0	5	0	1	204.6	NE
Segment-1333	4299848	4299887	Rv3825c	Rv3826	4	4	0	0	0	4	0	1	259.5	NE
Segment-1334	4311114	4311127	Rv3836	Rv3837c	2	2	0	0	0	2	0	1	191.5	Uncertain
Segment-1335	4314174	4314306	Rv3840	Rv3841	11	11	0	0	0	11	0	0.636364	41.8571	NE
Segment-1336	4316902	4318949	Rv3843c	Rv3844	52	50	2	0	0	52	0	0.884615	168.174	NE
Segment-1337	4319945	4320598	Rv3845	Rv3846	11	9	2	0	0	11	0	0.909091	182.6	NE
Segment-1338	4321533	4321578	Rv3846	Rv3847	4	4	0	0	0	4	0	1	142.25	NE
Segment-1339	4322290	4322292	Rv3847	Rv3848	1	1	0	0	0	1	0	1	68	Uncertain
Segment-134	137279	137307	Rv0112	Rv0113	3	3	0	0	0	3	0	1	10.3333	NE
Segment-1340	4323464	4323477	Rv3848	Rv3849	2	1	1	0	0	2	0	1	53	Uncertain
Segment-1341	4325670	4325672	Rv3852	Rv3853	1	1	0	0	0	1	0	1	192	Uncertain
Segment-1342	4326147	4326178	Rv3853	Rv3854c	4	4	0	0	0	4	0	1	16.25	NE
Segment-1343	4327701	4327716	Rv3854c	Rv3855	3	3	0	0	0	3	0	1	134.667	NE
Segment-1344	4328481	4328552	Rv3855	Rv3856c	4	4	0	0	0	4	0	1	223.5	NE
Segment-1345	4329586	4329588	Rv3856c	Rv3857c	1	1	0	0	0	1	0	1	2	Uncertain
Segment-1346	4329806	4330212	Rv3857c	Rv3858c	15	14	1	0	0	15	0	0.866667	63.7692	NE
Segment-1347	4336627	4336955	Rv3859c	Rv3860	12	12	0	0	0	12	0	0.916667	200.455	NE
Segment-1348	4338699	4339024	Rv3862c	Rv3863	18	18	0	0	0	18	0	0.777778	72.7857	NE
Segment-1349	4340229	4340446	Rv3863	Rv3864	6	6	0	0	0	6	0	0.833333	127.4	NE
Segment-135	137921	137923	Rv0113	Rv0114	1	1	0	0	0	1	0	1	6	Uncertain
Segment-1350	4345215	4345217	Rv3868	Rv3869	1	1	0	0	0	1	0	1	344	Uncertain
Segment-1351	4352366	4352444	Rv3873	Rv3874	3	3	0	0	0	3	0	1	194.333	NE
Segment-1352	4352759	4352764	Rv3874	Rv3875	2	2	0	0	0	2	0	1	62	Uncertain
Segment-1353	4353156	4353160	Rv3875	Rv3876	2	2	0	0	0	2	0	1	170	Uncertain
Segment-1354	4365089	4365148	Rv3883c	Rv3884c	5	5	0	0	0	5	0	1	25.4	NE
Segment-1355	4372949	4372959	Rv3888c	Rv3889c	2	2	0	0	0	2	0	1	6	Uncertain
Segment-1356	4373829	4373831	Rv3889c	Rv3890c	1	1	0	0	0	1	0	1	335	Uncertain
Segment-1357	4374564	4374658	Rv3891c	Rv3892c	5	4	1	0	0	5	0	0.8	329	NE
Segment-1358	4375864	4375918	Rv3892c	Rv3893c	3	3	0	0	0	3	0	1	355.333	NE
Segment-1359	4376409	4376424	Rv3893c	Rv3894c	2	2	0	0	0	2	0	1	136.5	NE
Segment-136	139876	140106	Rv0115	Rv0116c	3	3	0	0	0	3	0	1	68.3333	NE
Segment-1360	4383179	4383181	Rv3896c	Rv3897c	1	1	0	0	0	1	0	1	182	Uncertain
Segment-1361	4400362	4400364	Rv3910	Rv3911	1	1	0	0	0	1	0	1	174	Uncertain
Segment-1362	4408379	4408477	Rv3919c	Rv3920c	2	2	0	0	0	2	0	1	161.5	NE
Segment-1363	4411434	4411704	Rv3923c		11	9	2	0	0	11	0	0.818182	118.889	NE
Segment-1364	49951	49975	Rv0045c	Rv0046c	2	1	1	0	0	0	2	1	91.5	GA
Segment-1365	63191	63193	Rv0058	Rv0059	1	1	0	0	0	0	1	1	122	Uncertain
Segment-1366	173162	173178	Rv0146	Rv0147	5	5	0	0	0	0	5	1	1268.6	GA
Segment-1367	175695	175697	Rv0148	Rv0149	1	1	0	0	0	0	1	1	265	Uncertain
Segment-1368	177008	177514	Rv0150c	Rv0151c	11	10	1	0	0	0	11	1	281.455	GA
Segment-1369	188916	188918	Rv0159c	Rv0160c	1	0	1	0	0	0	1	1	9	Uncertain
Segment-137	140167	140237	Rv0115	Rv0116c	4	2	2	0	0	4	0	1	88	NE
Segment-1370	224692	224714	Rv0192A	Rv0193c	2	2	0	0	0	0	2	1	70	GA
Segment-1371	226712	226870	Rv0193c	Rv0194	5	4	1	0	0	0	5	0.8	48.25	GA
Segment-1372	230582	230783	Rv0194	Rv0195	7	7	0	0	0	0	7	1	58.4286	GA
Segment-1373	322724	322726	Rv0267	Rv0268c	1	1	0	0	0	0	1	1	212	Uncertain
Segment-1374	401731	401824	Rv0336	Rv0337c	2	2	0	0	0	0	2	1	104	GA
Segment-1375	424155	424265	Rv0353	Rv0354c	4	3	1	0	0	0	4	1	146.25	GA
Segment-1376	424711	424776	Rv0354c	Rv0355c	3	3	0	0	0	0	3	1	165.333	GA
Segment-1377	561801	561803	Rv0470c	Rv0470A	1	1	0	0	0	0	1	1	596	Uncertain
Segment-1378	565595	565797	Rv0474	Rv0475	8	8	0	0	0	0	8	1	761.75	GA
Segment-1379	571690	571692	Rv0482	Rv0483	1	1	0	0	0	0	1	1	188	Uncertain
Segment-138	147878	147883	Rv0120c	Rv0121c	2	2	0	0	0	2	0	1	54	Uncertain
Segment-1380	608649	608651	Rv0516c	Rv0517	1	1	0	0	0	0	1	1	371	Uncertain
Segment-1381	610916	611085	Rv0518	Rv0519c	4	4	0	0	0	0	4	1	357.5	GA
Segment-1382	612097	612119	Rv0519c	Rv0520	2	1	1	0	0	0	2	0.5	86	Uncertain
Segment-1383	738205	738279	Rv0643c	Rv0644c	2	2	0	0	0	0	2	1	380	GA
Segment-1384	739170	739318	Rv0644c	Rv0645c	6	6	0	0	0	0	6	1	406.667	GA
Segment-1385	752649	752930	Rv0655	Rv0656c	5	5	0	0	0	0	5	1	131.4	GA
Segment-1386	753395	753450	Rv0656c	Rv0657c	2	2	0	0	0	0	2	1	291	GA
Segment-1387	823683	823685	Rv0730	Rv0731c	1	1	0	0	0	0	1	1	246	Uncertain
Segment-1388	824646	824660	Rv0731c	Rv0732	2	2	0	0	0	0	2	1	178	Uncertain
Segment-1389	847931	848105	Rv0754	Rv0755c	6	5	1	0	0	0	6	0.833333	330.6	GA
Segment-139	148351	148488	Rv0121c	Rv0122	4	4	0	0	0	4	0	0.75	169.667	NE
Segment-1390	850628	850633	Rv0755A	Rv0756c	2	2	0	0	0	0	2	1	522.5	Uncertain
Segment-1391	904833	904845	Rv0809	Rv0810c	2	2	0	0	0	0	2	1	209.5	Uncertain
Segment-1392	906394	906396	Rv0811c	Rv0812	1	1	0	0	0	0	1	1	332	Uncertain
Segment-1393	907296	907331	Rv0812	Rv0813c	2	2	0	0	0	0	2	1	95	GA
Segment-1394	909340	909610	Rv0815c	Rv0816c	11	11	0	0	0	0	11	1	229.727	GA
Segment-1395	912714	912728	Rv0819	Rv0820	2	2	0	0	0	0	2	1	638	Uncertain
Segment-1396	1093170	1093238	Rv0977	Rv0978c	2	2	0	0	0	0	2	1	186.5	GA
Segment-1397	1094413	1094582	Rv0978c	Rv0979c	4	3	1	0	0	0	4	1	65.75	GA
Segment-1398	1096508	1096774	Rv0980c	Rv0981	6	5	1	0	0	0	6	1	125.333	GA
Segment-1399	1127021	1127023	Rv1007c	Rv1008	1	1	0	0	0	0	1	1	908	Uncertain
Segment-14	812970	812972	Rv0717	Rv0718	1	1	0	1	0	0	0	0	0	Uncertain
Segment-140	149304	149467	Rv0123	Rv0124	5	4	1	0	0	5	0	1	85.2	NE
Segment-1400	1127905	1127907	Rv1008	Rv1009	1	1	0	0	0	0	1	1	123	Uncertain
Segment-1401	1134763	1134765	Rv1015c	Rv1016c	1	1	0	0	0	0	1	1	98	Uncertain
Segment-1402	1165768	1165770	Rv1042c	Rv1043c	1	1	0	0	0	0	1	1	703	Uncertain
Segment-1403	1166921	1167056	Rv1043c	Rv1044	5	5	0	0	0	0	5	1	206.6	GA
Segment-1404	1213950	1213998	Rv1087	Rv1087A	4	3	1	0	0	0	4	1	425.5	GA
Segment-1405	1271160	1271162	Rv1143	Rv1144	1	1	0	0	0	0	1	1	267	Uncertain
Segment-1406	1271971	1272252	Rv1144	Rv1145	8	8	0	0	0	0	8	1	112.75	GA
Segment-1407	1273351	1273353	Rv1145	Rv1146	1	1	0	0	0	0	1	1	4	Uncertain
Segment-1408	1274829	1274831	Rv1146	Rv1147	1	1	0	0	0	0	1	1	614	Uncertain
Segment-1409	1275557	1275583	Rv1147	Rv1148c	6	6	0	0	0	0	6	1	668.5	GA
Segment-141	152226	152228	Rv0125	Rv0126	1	1	0	0	0	1	0	1	40	Uncertain
Segment-1410	1275685	1276011	Rv1147	Rv1148c	8	8	0	0	0	0	8	1	326.25	GA
Segment-1411	1339343	1339355	Rv1195	Rv1196	2	2	0	0	0	0	2	1	556.5	Uncertain
Segment-1412	1340553	1340636	Rv1196	Rv1197	5	5	0	0	0	0	5	1	309.2	GA
Segment-1413	1341324	1341326	Rv1198	Rv1199c	1	1	0	0	0	0	1	1	201	Uncertain
Segment-1414	1371513	1371627	Rv1228	Rv1229c	4	4	0	0	0	0	4	1	201	GA
Segment-1415	1465816	1465848	Rv1309	Rv1310	3	2	1	0	0	0	3	1	95	GA
Segment-1416	1561299	1561421	Rv1385	Rv1386	6	6	0	0	0	0	6	1	95.1667	GA
Segment-1417	1638289	1638380	Rv1452c	Rv1453	4	4	0	0	0	0	4	1	170.5	GA
Segment-1418	1639676	1639678	Rv1453	Rv1454c	1	1	0	0	0	0	1	1	104	Uncertain
Segment-1419	1671382	1671384	Rv1480	Rv1481	1	1	0	0	0	0	1	1	279	Uncertain
Segment-142	154176	154231	Rv0126	Rv0127	2	2	0	0	0	2	0	1	112	NE
Segment-1420	1773846	1773848	Rv1565c	Rv1566c	1	1	0	0	0	0	1	1	353	Uncertain
Segment-1421	1853606	1853608	Rv1643	Rv1644	1	1	0	0	0	0	1	1	84	Uncertain
Segment-1422	1855539	1855607	Rv1645c	Rv1646	2	1	1	0	0	0	2	1	504.5	GA
Segment-1423	2026469	2026471	Rv1787	Rv1788	1	1	0	0	0	0	1	1	856	Uncertain
Segment-1424	2027993	2028340	Rv1789	Rv1790	9	8	1	0	0	0	9	1	171.111	GA
Segment-1425	2051191	2051263	Rv1808	Rv1809	2	2	0	0	0	0	2	1	89	GA
Segment-1426	2092231	2092250	Rv1842c	Rv1843c	3	3	0	0	0	0	3	1	343.333	GA
Segment-1427	2104973	2104982	Rv1856c	Rv1857	2	2	0	0	0	0	2	1	224	Uncertain
Segment-1428	2123660	2123662	Rv1873	Rv1874	1	1	0	0	0	0	1	1	615	Uncertain
Segment-1429	2124908	2125140	Rv1875	Rv1876	9	9	0	0	0	0	9	1	211	GA
Segment-143	155598	155600	Rv0127	Rv0128	1	1	0	0	0	1	0	1	26	Uncertain
Segment-1430	2125849	2125912	Rv1876	Rv1877	3	3	0	0	0	0	3	1	253.333	GA
Segment-1431	2133224	2133226	Rv1882c	Rv1883c	1	1	0	0	0	0	1	1	39	Uncertain
Segment-1432	2133715	2133717	Rv1883c	Rv1884c	1	1	0	0	0	0	1	1	312	Uncertain
Segment-1433	2151402	2151404	Rv1904	Rv1905c	1	1	0	0	0	0	1	1	15	Uncertain
Segment-1434	2176531	2176533	Rv1923	Rv1924c	1	1	0	0	0	0	1	1	103	Uncertain
Segment-1435	2178958	2178960	Rv1925	Rv1926c	1	1	0	0	0	0	1	1	217	Uncertain
Segment-1436	2200506	2200625	Rv1951c	Rv1952	5	5	0	0	0	0	5	1	158	GA
Segment-1437	2223188	2223224	Rv1979c	Rv1980c	4	4	0	0	0	0	4	1	151.5	GA
Segment-1438	2228672	2228773	Rv1984c	Rv1985c	4	3	1	0	0	0	4	1	250.75	GA
Segment-1439	2238923	2238939	Rv1995	Rv1996	2	2	0	0	0	0	2	1	215	GA
Segment-144	157721	157723	Rv0129c	Rv0130	1	0	1	0	0	1	0	0	0	Uncertain
Segment-1440	2313848	2314070	Rv2054	Rv2055c	3	3	0	0	0	0	3	1	255	GA
Segment-1441	2315097	2315137	Rv2058c	Rv2059	3	3	0	0	0	0	3	0.666667	306	Uncertain
Segment-1442	2402180	2402189	Rv2141c	Rv2142c	3	3	0	0	0	0	3	1	692.333	Uncertain
Segment-1443	2402738	2402972	Rv2142A	Rv2143	5	4	1	0	0	0	5	1	128.2	GA
Segment-1444	2404097	2404149	Rv2143	Rv2144c	3	2	1	0	0	0	3	0.666667	129	Uncertain
Segment-1445	2473390	2473405	Rv2208	Rv2209	4	4	0	0	0	0	4	1	636.5	GA
Segment-1446	2489323	2489325	Rv2220	Rv2221c	1	1	0	0	0	0	1	1	164	Uncertain
Segment-1447	2497084	2497633	Rv2224c	Rv2225	5	5	0	0	0	0	5	1	224	GA
Segment-1448	2626205	2626213	Rv2346c	Rv2347c	2	2	0	0	0	0	2	1	223	Uncertain
Segment-1449	2626559	2626642	Rv2347c	Rv2348c	5	5	0	0	0	0	5	1	299.4	GA
Segment-145	160791	160793	Rv0132c	Rv0133	1	1	0	0	0	1	0	1	87	Uncertain
Segment-1450	2627151	2627164	Rv2348c	Rv2349c	2	2	0	0	0	0	2	1	113.5	Uncertain
Segment-1451	2628753	2628765	Rv2349c	Rv2350c	2	2	0	0	0	0	2	1	282	Uncertain
Segment-1452	2630398	2630537	Rv2350c	Rv2351c	4	4	0	0	0	0	4	1	323	GA
Segment-1453	2632808	2632810	Rv2351c	Rv2352c	1	1	0	0	0	0	1	1	1906	Uncertain
Segment-1454	2692486	2692488	Rv2395A	Rv2395B	1	1	0	0	0	0	1	1	11	Uncertain
Segment-1455	2692780	2692782	Rv2395B	Rv2396	1	1	0	0	0	0	1	1	204	Uncertain
Segment-1456	2760714	2760793	Rv2458	Rv2459	7	7	0	0	0	0	7	1	375.857	GA
Segment-1457	2921414	2921460	Rv2590	Rv2591	4	3	1	0	0	0	4	0.75	87	GA
Segment-1458	2927946	2927983	Rv2599	Rv2600	3	3	0	0	0	0	3	1	419	GA
Segment-1459	2990649	2990651	Rv2673	Rv2674	1	1	0	0	0	0	1	1	83	Uncertain
Segment-146	170199	170243	Rv0143c	Rv0144	2	1	1	0	0	2	0	1	169.5	NE
Segment-1460	3019456	3019458	Rv2703	Rv2704	1	1	0	0	0	0	1	1	142	Uncertain
Segment-1461	3024270	3024272	Rv2711	Rv2712c	1	1	0	0	0	0	1	1	199	Uncertain
Segment-1462	3025354	3025432	Rv2712c	Rv2713	3	3	0	0	0	0	3	1	392.667	GA
Segment-1463	3082777	3082779	Rv2774c	Rv2775	1	1	0	0	0	0	1	1	193	Uncertain
Segment-1464	3148383	3148385	Rv2840c	Rv2841c	1	0	1	0	0	0	1	1	265	Uncertain
Segment-1465	3242130	3242201	Rv2927c	Rv2928	3	3	0	0	0	0	3	1	864.333	GA
Segment-1466	3243293	3243295	Rv2929	Rv2930	1	1	0	0	0	0	1	1	609	Uncertain
Segment-1467	3306573	3306595	Rv2953	Rv2954c	3	3	0	0	0	0	3	1	337	GA
Segment-1468	3310313	3310711	Rv2957	Rv2958c	8	6	2	0	0	0	8	1	90.75	GA
Segment-1469	3366493	3366495	Rv3007c	Rv3008	1	0	1	0	0	0	1	1	7	Uncertain
Segment-147	171133	171201	Rv0144	Rv0145	9	9	0	0	0	9	0	0.888889	128.875	NE
Segment-1470	3414713	3414719	Rv3052c	Rv3053c	2	2	0	0	0	0	2	1	655.5	Uncertain
Segment-1471	3415380	3415406	Rv3053c	Rv3054c	2	2	0	0	0	0	2	1	63	GA
Segment-1472	3415990	3416068	Rv3054c	Rv3055	3	3	0	0	0	0	3	0.666667	582	Uncertain
Segment-1473	3416701	3416703	Rv3055	Rv3056	1	1	0	0	0	0	1	1	68	Uncertain
Segment-1474	3421107	3421353	Rv3059	Rv3060c	8	7	1	0	0	0	8	1	225.25	GA
Segment-1475	3465735	3465737	Rv3096	Rv3097c	1	1	0	0	0	0	1	1	315	Uncertain
Segment-1476	3467134	3467176	Rv3097c	Rv3098c	4	4	0	0	0	0	4	1	222.75	GA
Segment-1477	3483951	3483953	Rv3116	Rv3117	1	1	0	0	0	0	1	1	358	Uncertain
Segment-1478	3484805	3484807	Rv3117	Rv3118	1	1	0	0	0	0	1	1	1236	Uncertain
Segment-1479	3485109	3485115	Rv3118	Rv3119	2	2	0	0	0	0	2	1	712	Uncertain
Segment-148	181119	181121	Rv0152c	Rv0153c	1	1	0	0	0	1	0	1	37	Uncertain
Segment-1480	3486186	3486280	Rv3120	Rv3121	3	2	1	0	0	0	3	1	200	GA
Segment-1481	3617656	3617675	Rv3239c	Rv3240c	2	2	0	0	0	0	2	1	121.5	GA
Segment-1482	3669470	3669577	Rv3287c	Rv3288c	5	5	0	0	0	0	5	1	249.4	GA
Segment-1483	3669998	3670000	Rv3288c	Rv3289c	1	1	0	0	0	0	1	1	399	Uncertain
Segment-1484	3676733	3676771	Rv3295	Rv3296	2	2	0	0	0	0	2	1	58.5	GA
Segment-1485	3742967	3743362	Rv3345c	Rv3346c	10	10	0	0	0	0	10	1	275.1	GA
Segment-1486	3743696	3743782	Rv3346c	Rv3347c	3	3	0	0	0	0	3	1	323	GA
Segment-1487	3767344	3767440	Rv3350c	Rv3351c	4	4	0	0	0	0	4	1	178.75	GA
Segment-1488	3768767	3768860	Rv3352c	Rv3353c	3	3	0	0	0	0	3	1	406.667	GA
Segment-1489	3769187	3769208	Rv3353c	Rv3354	2	2	0	0	0	0	2	1	53.5	GA
Segment-149	183343	183508	Rv0154c	Rv0155	6	6	0	0	0	6	0	1	177.333	NE
Segment-1490	3822073	3822366	Rv3402c	Rv3403c	9	7	2	0	0	0	9	1	149	GA
Segment-1491	3826406	3826427	Rv3406	Rv3407	3	3	0	0	0	0	3	1	197.667	GA
Segment-1492	3827142	3827144	Rv3408	Rv3409c	1	1	0	0	0	0	1	1	152	Uncertain
Segment-1493	3850510	3850552	Rv3431c	Rv3432c	2	2	0	0	0	0	2	1	390	GA
Segment-1494	3860160	3860162	Rv3440c	Rv3441c	1	1	0	0	0	0	1	1	110	Uncertain
Segment-1495	3861585	3861607	Rv3441c	Rv3442c	2	2	0	0	0	0	2	1	348.5	GA
Segment-1496	3904797	3904799	Rv3484	Rv3485c	1	1	0	0	0	0	1	1	1216	Uncertain
Segment-1497	3905805	3905807	Rv3485c	Rv3486	1	1	0	0	0	0	1	1	705	Uncertain
Segment-1498	3907198	3907216	Rv3487c	Rv3488	2	2	0	0	0	0	2	1	152	GA
Segment-1499	3907372	3907374	Rv3487c	Rv3488	1	1	0	0	0	0	1	1	221	Uncertain
Segment-15	814329	814331	Rv0720	Rv0721	1	1	0	1	0	0	0	0	0	Uncertain
Segment-150	186661	186663	Rv0157A	Rv0158	1	1	0	0	0	1	0	1	170	Uncertain
Segment-1500	3962508	3962531	Rv3525c	Rv3526	5	5	0	0	0	0	5	1	448.2	GA
Segment-1501	4171330	4171595	Rv3725	Rv3726	5	5	0	0	0	0	5	1	259	GA
Segment-1502	4172804	4172918	Rv3726	Rv3727	5	4	1	0	0	0	5	1	109.8	GA
Segment-1503	4172933	4173127	Rv3726	Rv3727	6	5	1	0	0	0	6	1	218.833	GA
Segment-1504	4193428	4193430	Rv3742c	Rv3743c	1	1	0	0	0	0	1	1	306	Uncertain
Segment-1505	4230283	4230395	Rv3783	Rv3784	5	5	0	0	0	0	5	1	203	GA
Segment-1506	4231415	4231487	Rv3784	Rv3785	4	4	0	0	0	0	4	1	197.25	GA
Segment-1507	4234774	4234776	Rv3787c	Rv3788	1	1	0	0	0	0	1	1	80	Uncertain
Segment-1508	4312924	4312926	Rv3838c	Rv3839	1	1	0	0	0	0	1	1	2	Uncertain
Segment-1509	4356779	4356858	Rv3877	Rv3878	4	4	0	0	0	0	4	0.75	772.667	GA
Segment-151	190494	190542	Rv0160c	Rv0161	7	6	1	0	0	7	0	0.857143	127	NE
Segment-1510	4359964	4360359	Rv3879c	Rv3880c	14	14	0	0	0	0	14	1	121.5	GA
Segment-1511	4386487	4386500	Rv3900c	Rv3901c	2	2	0	0	0	0	2	1	827.5	Uncertain
Segment-152	216229	216231	Rv0185	Rv0186	1	1	0	0	0	1	0	1	59	Uncertain
Segment-153	218383	218385	Rv0186	Rv0186A	1	1	0	0	0	1	0	1	772	Uncertain
Segment-154	218594	218699	Rv0186A	Rv0187	11	10	1	0	0	11	0	0.909091	25.1	NE
Segment-155	219985	219987	Rv0188	Rv0189c	1	1	0	0	0	1	0	1	31	Uncertain
Segment-156	243317	243323	Rv0204c	Rv0205	2	2	0	0	0	2	0	1	314	Uncertain
Segment-157	248919	248968	Rv0208c	Rv0209	3	2	1	0	0	3	0	0.666667	36.5	Uncertain
Segment-158	255982	256020	Rv0213c	Rv0214	2	2	0	0	0	2	0	1	238	NE
Segment-159	257720	257754	Rv0214	Rv0215c	3	3	0	0	0	3	0	1	84	NE
Segment-16	924088	924090	Rv0831c	Rv0832	1	0	1	1	0	0	0	0	0	Uncertain
Segment-160	260894	260896	Rv0217c	Rv0218	1	1	0	0	0	1	0	1	39	Uncertain
Segment-161	264038	264057	Rv0220	Rv0221	3	3	0	0	0	3	0	1	76.6667	NE
Segment-162	265495	265508	Rv0221	Rv0222	2	2	0	0	0	2	0	1	61	Uncertain
Segment-163	267825	267863	Rv0223c	Rv0224c	2	2	0	0	0	2	0	1	28.5	NE
Segment-164	281154	281156	Rv0234c	Rv0235c	1	1	0	0	0	1	0	1	30	Uncertain
Segment-165	289052	289054	Rv0238	Rv0239	1	0	1	0	0	1	0	1	1	Uncertain
Segment-166	290655	290657	Rv0241c	Rv0242c	1	1	0	0	0	1	0	1	96	Uncertain
Segment-167	293508	293510	Rv0243	Rv0244c	1	1	0	0	0	1	0	1	423	Uncertain
Segment-168	293761	293794	Rv0243	Rv0244c	2	2	0	0	0	2	0	1	278.5	NE
Segment-169	295775	295892	Rv0244c	Rv0245	7	5	2	0	0	7	0	0.714286	403.4	NE
Segment-17	1220569	1220579	Rv1092c	Rv1093	2	2	0	2	0	0	0	0	0	Uncertain
Segment-170	296499	296627	Rv0245	Rv0246	7	7	0	0	0	7	0	1	97.5714	NE
Segment-171	306360	306362	Rv0254c	Rv0255c	1	1	0	0	0	1	0	1	131	Uncertain
Segment-172	310236	310285	Rv0257	Rv0258c	3	3	0	0	0	3	0	1	215	NE
Segment-173	312670	312732	Rv0260c	Rv0261c	3	2	1	0	0	3	0	1	14.6667	NE
Segment-174	314178	314272	Rv0261c	Rv0262c	4	3	1	0	0	4	0	1	6.25	NE
Segment-175	316447	316503	Rv0264c	Rv0265c	2	1	1	0	0	2	0	1	25	NE
Segment-176	326263	326265	Rv0270	Rv0271c	1	1	0	0	0	1	0	1	64	Uncertain
Segment-177	332697	332699	Rv0276	Rv0277c	1	1	0	0	0	1	0	1	27	Uncertain
Segment-178	333141	333431	Rv0277c	Rv0278c	9	7	2	0	0	9	0	1	135.889	NE
Segment-179	336325	336453	Rv0278c	Rv0279c	4	4	0	0	0	4	0	1	248.25	NE
Segment-18	1461016	1461046	Rv1304	Rv1305	3	3	0	3	0	0	0	0	0	ES
Segment-180	339206	339365	Rv0279c	Rv0280	5	5	0	0	0	5	0	1	120.2	NE
Segment-181	351502	351504	Rv0286	Rv0287	1	1	0	0	0	1	0	1	46	Uncertain
Segment-182	358086	358170	Rv0293c	Rv0294	3	3	0	0	0	3	0	1	337	NE
Segment-183	363130	363171	Rv0297	Rv0298	3	3	0	0	0	3	0	1	354.667	NE
Segment-184	363797	363816	Rv0299	Rv0300	3	3	0	0	0	3	0	1	39.6667	NE
Segment-185	377886	377888	Rv0308	Rv0309	1	1	0	0	0	1	0	1	15	Uncertain
Segment-186	380432	380467	Rv0311	Rv0312	2	1	1	0	0	2	0	0.5	24	Uncertain
Segment-187	384512	384514	Rv0315	Rv0316	1	1	0	0	0	1	0	1	79	Uncertain
Segment-188	385946	386091	Rv0317c	Rv0318c	5	5	0	0	0	5	0	1	127.4	NE
Segment-189	386293	386295	Rv0317c	Rv0318c	1	1	0	0	0	1	0	1	65	Uncertain
Segment-19	1464885	1464887	Rv1308	Rv1309	1	1	0	1	0	0	0	0	0	Uncertain
Segment-190	387133	387135	Rv0318c	Rv0319	1	1	0	0	0	1	0	1	219	Uncertain
Segment-191	387839	387877	Rv0319	Rv0320	6	6	0	0	0	6	0	1	60.8333	NE
Segment-192	389168	389249	Rv0321	Rv0322	3	3	0	0	0	3	0	1	114.667	NE
Segment-193	391300	391333	Rv0323c	Rv0324	5	5	0	0	0	5	0	0.8	16.5	NE
Segment-194	394062	394101	Rv0327c	Rv0328	4	4	0	0	0	4	0	0.5	5.5	NE
Segment-195	396095	396173	Rv0330c	Rv0331	6	6	0	0	0	6	0	0.333333	122.5	NE
Segment-196	397390	397435	Rv0331	Rv0332	3	2	1	0	0	3	0	1	25.3333	NE
Segment-197	398646	398659	Rv0333	Rv0334	2	2	0	0	0	2	0	1	214	Uncertain
Segment-198	400077	400130	Rv0335c	Rv0336	4	1	3	0	0	4	0	1	18	NE
Segment-199	409188	409300	Rv0340	Rv0341	5	5	0	0	0	5	0	1	71.8	NE
Segment-2	27470	27560	Rv0022c	Rv0023	9	9	0	9	0	0	0	0	0	ES
Segment-20	1471648	1471818	Rv1315	Rvnr01	7	7	0	7	0	0	0	0	0	ES
Segment-200	414368	414370	Rv0343	Rv0344c	1	1	0	0	0	1	0	1	297	Uncertain
Segment-201	415034	415036	Rv0344c	Rv0345	1	1	0	0	0	1	0	1	40	Uncertain
Segment-202	415476	415478	Rv0345	Rv0346c	1	1	0	0	0	1	0	1	55	Uncertain
Segment-203	417148	417150	Rv0346c	Rv0347	1	1	0	0	0	1	0	1	90	Uncertain
Segment-204	419646	419648	Rv0349	Rv0350	1	1	0	0	0	1	0	1	232	Uncertain
Segment-205	424031	424147	Rv0353	Rv0354c	4	4	0	0	0	4	0	1	46.5	NE
Segment-206	439697	439835	Rv0361	Rv0362	5	5	0	0	0	5	0	1	502.4	NE
Segment-207	447075	447077	Rv0369c	Rv0370c	1	1	0	0	0	1	0	1	77	Uncertain
Segment-208	453172	453191	Rv0375c	Rv0376c	2	2	0	0	0	2	0	1	86	NE
Segment-209	455389	455533	Rv0377	Rv0378	6	5	1	0	0	6	0	0.833333	44	NE
Segment-21	1473582	1473644	Rvnr01	Rv1316c	4	3	1	4	0	0	0	0	0	ES
Segment-210	455922	455924	Rv0378	Rv0379	1	1	0	0	0	1	0	1	19	Uncertain
Segment-211	456828	456897	Rv0380c	Rv0381c	2	2	0	0	0	2	0	1	37.5	NE
Segment-212	467429	467434	Rv0387c	Rv0388c	2	2	0	0	0	2	0	1	160	Uncertain
Segment-213	475803	475805	Rv0396	Rv0397	1	1	0	0	0	1	0	1	59	Uncertain
Segment-214	476192	476350	Rv0397	Rv0397A	7	7	0	0	0	7	0	0.857143	125	NE
Segment-215	480239	480341	Rv0401	Rv0402c	3	3	0	0	0	3	0	1	97.3333	NE
Segment-216	490713	490715	Rv0406c	Rv0407	1	1	0	0	0	1	0	1	68	Uncertain
Segment-217	495016	495018	Rv0409	Rv0410c	1	1	0	0	0	1	0	1	188	Uncertain
Segment-218	503201	503365	Rv0417	Rv0418	9	9	0	0	0	9	0	0.888889	103.875	NE
Segment-219	507101	507103	Rv0420c	Rv0421c	1	1	0	0	0	1	0	1	66	Uncertain
Segment-22	1476861	1476902	Rvnr01	Rv1316c	2	1	1	2	0	0	0	0	0	Uncertain
Segment-220	510670	510672	Rv0424c	Rv0425c	1	1	0	0	0	1	0	1	27	Uncertain
Segment-221	516004	516014	Rv0426c	Rv0427c	2	2	0	0	0	2	0	1	46	Uncertain
Segment-222	518470	518472	Rv0429c	Rv0430	1	1	0	0	0	1	0	1	37	Uncertain
Segment-223	521511	521513	Rv0433	Rv0434	1	1	0	0	0	1	0	1	77	Uncertain
Segment-224	522177	522320	Rv0434	Rv0435c	4	4	0	0	0	4	0	1	332.25	NE
Segment-225	530739	530741	Rv0441c	Rv0442c	1	1	0	0	0	1	0	1	195	Uncertain
Segment-226	532952	533016	Rv0443	Rv0444c	5	4	1	0	0	5	0	1	76.8	NE
Segment-227	534407	534414	Rv0445c	Rv0446c	2	1	1	0	0	2	0	1	31.5	Uncertain
Segment-228	537207	537209	Rv0448c	Rv0449c	1	1	0	0	0	1	0	1	228	Uncertain
Segment-229	542130	542132	Rv0451c	Rv0452	1	1	0	0	0	1	0	1	46	Uncertain
Segment-23	1577593	1577595	Rv1401	Rv1402	1	1	0	1	0	0	0	0	0	Uncertain
Segment-230	542906	543178	Rv0452	Rv0453	11	11	0	0	0	11	0	1	155.727	NE
Segment-231	545192	545370	Rv0454	Rv0455c	8	8	0	0	0	8	0	1	91.75	NE
Segment-232	545880	545882	Rv0455c	Rv0456c	1	1	0	0	0	1	0	1	21	Uncertain
Segment-233	546832	547041	Rv0456c	Rv0456A	6	5	1	0	0	6	0	1	113.833	NE
Segment-234	551699	551709	Rv0459	Rv0460	2	2	0	0	0	2	0	1	153	Uncertain
Segment-235	551999	552001	Rv0460	Rv0461	1	1	0	0	0	1	0	1	1	Uncertain
Segment-236	557286	557316	Rv0466	Rv0467	3	3	0	0	0	3	0	1	12	NE
Segment-237	559763	559765	Rv0468	Rv0469	1	1	0	0	0	1	0	1	391	Uncertain
Segment-238	560830	560832	Rv0469	Rv0470c	1	0	1	0	0	1	0	1	1	Uncertain
Segment-239	561776	561778	Rv0470c	Rv0470A	1	1	0	0	0	1	0	1	92	Uncertain
Segment-24	1799569	1799571	Rv1598c	Rv1599	1	1	0	1	0	0	0	0	0	Uncertain
Segment-240	569956	569958	Rv0480c	Rv0481c	1	1	0	0	0	1	0	1	2	Uncertain
Segment-241	578281	578343	Rv0488	Rv0489	4	4	0	0	0	4	0	1	217.75	NE
Segment-242	580610	580766	Rv0490	Rv0491	3	3	0	0	0	3	0	1	116.667	NE
Segment-243	584694	584698	Rv0493c	Rv0494	2	2	0	0	0	2	0	1	19	Uncertain
Segment-244	586323	586377	Rv0495c	Rv0496	3	3	0	0	0	3	0	1	153.333	NE
Segment-245	589171	589187	Rv0498	Rv0499	2	2	0	0	0	2	0	1	285	NE
Segment-246	591620	591647	Rv0500B	Rv0501	2	2	0	0	0	2	0	1	126.5	NE
Segment-247	604554	604602	Rv0511	Rv0512	3	3	0	0	0	3	0	1	53	NE
Segment-248	606517	606531	Rv0514	Rv0515	3	3	0	0	0	3	0	0.333333	1	Uncertain
Segment-249	622307	622322	Rv0530A	Rv0531	3	3	0	0	0	3	0	1	153	NE
Segment-25	1803296	1803298	Rv1602	Rv1603	1	1	0	1	0	0	0	0	0	Uncertain
Segment-250	622665	622756	Rv0531	Rv0532	2	2	0	0	0	2	0	1	103.5	NE
Segment-251	631708	631710	Rv0538	Rv0539	1	1	0	0	0	1	0	1	115	Uncertain
Segment-252	638992	638994	Rv0547c	Rv0548c	1	1	0	0	0	1	0	1	239	Uncertain
Segment-253	640966	641053	Rv0550c	Rv0551c	3	2	1	0	0	3	0	1	92.6667	NE
Segment-254	642878	642880	Rv0551c	Rv0552	1	1	0	0	0	1	0	1	102	Uncertain
Segment-255	649679	649693	Rv0557	Rv0558	2	1	1	0	0	2	0	1	50	Uncertain
Segment-256	650401	650403	Rv0558	Rv0559c	1	1	0	0	0	1	0	1	32	Uncertain
Segment-257	654743	654880	Rv0563	Rv0564c	4	2	2	0	0	4	0	1	114.75	NE
Segment-258	655964	655989	Rv0564c	Rv0565c	2	2	0	0	0	2	0	1	79	NE
Segment-259	659440	659442	Rv0567	Rv0568	1	1	0	0	0	1	0	1	598	Uncertain
Segment-26	1811111	1811113	Rv1611	Rv1612	1	1	0	1	0	0	0	0	0	Uncertain
Segment-260	660882	660884	Rv0568	Rv0569	1	0	1	0	0	1	0	0	0	Uncertain
Segment-261	663483	663485	Rv0570	Rv0571c	1	0	1	0	0	1	0	1	3	Uncertain
Segment-262	664855	664978	Rv0571c	Rv0572c	5	5	0	0	0	5	0	1	185.8	NE
Segment-263	665494	665496	Rv0572c	Rv0573c	1	1	0	0	0	1	0	1	64	Uncertain
Segment-264	665583	665834	Rv0572c	Rv0573c	6	5	1	0	0	6	0	0.833333	100.6	NE
Segment-265	668421	668553	Rv0574c	Rv0575c	6	6	0	0	0	6	0	1	214	NE
Segment-266	669772	669835	Rv0575c	Rv0576	6	5	1	0	0	6	0	0.833333	11.8	NE
Segment-267	679213	679233	Rv0583c	Rv0584	3	3	0	0	0	3	0	1	206.333	NE
Segment-268	694806	694808	Rv0594	Rv0595c	1	1	0	0	0	1	0	1	45	Uncertain
Segment-269	695491	695610	Rv0596c	Rv0597c	4	4	0	0	0	4	0	0.75	22.3333	NE
Segment-27	1928590	1928634	Rv1702c	Rv1703c	4	3	1	4	0	0	0	0	0	ES
Segment-270	696917	697087	Rv0597c	Rv0598c	7	7	0	0	0	7	0	0.857143	37.6667	NE
Segment-271	697859	697861	Rv0599c	Rv0600c	1	1	0	0	0	1	0	1	4	Uncertain
Segment-272	700201	700231	Rv0603	Rv0604	2	1	1	0	0	2	0	1	64	NE
Segment-273	701210	701402	Rv0604	Rv0605	3	3	0	0	0	3	0	1	175.333	NE
Segment-274	702773	702796	Rv0606	Rv0607	2	2	0	0	0	2	0	1	19	NE
Segment-275	704072	704180	Rv0609A	Rv0610c	4	4	0	0	0	4	0	0.75	75.3333	NE
Segment-276	704303	704752	Rv0609A	Rv0610c	7	7	0	0	0	7	0	1	70.8571	NE
Segment-277	706934	706951	Rv0612	Rv0613c	2	2	0	0	0	2	0	1	25.5	NE
Segment-278	711473	711481	Rv0617	Rv0618	2	2	0	0	0	2	0	1	342.5	Uncertain
Segment-279	713894	714182	Rv0620	Rv0621	6	5	1	0	0	6	0	0.833333	37.4	NE
Segment-28	1941712	1941777	Rv1713	Rv1714	4	3	1	4	0	0	0	0.25	2	ES
Segment-280	715351	715353	Rv0621	Rv0622	1	1	0	0	0	1	0	1	3	Uncertain
Segment-281	716331	716333	Rv0622	Rv0623	1	1	0	0	0	1	0	1	8	Uncertain
Segment-282	717067	717121	Rv0624	Rv0625c	2	2	0	0	0	2	0	1	152	NE
Segment-283	719950	719979	Rv0628c	Rv0629c	2	1	1	0	0	2	0	1	52	NE
Segment-284	728322	728545	Rv0631c	Rv0632c	6	6	0	0	0	6	0	1	74.1667	NE
Segment-285	730175	730206	Rv0633c	Rv0634c	3	3	0	0	0	3	0	1	138.667	NE
Segment-286	731397	731448	Rv0634A	Rv0634B	2	2	0	0	0	2	0	1	58	NE
Segment-287	732827	732829	Rv0636	Rv0637	1	1	0	0	0	1	0	1	22	Uncertain
Segment-288	735459	735507	Rv0640	Rv0641	3	3	0	0	0	3	0	1	56.6667	NE
Segment-289	742621	742717	Rv0647c	Rv0648	5	4	1	0	0	5	0	1	74	NE
Segment-29	2187209	2187267	Rv1935c	Rv1936	6	5	1	6	0	0	0	0	0	ES
Segment-290	748012	748014	Rv0650	Rv0651	1	1	0	0	0	1	0	1	181	Uncertain
Segment-291	749958	749993	Rv0653c	Rv0654	5	5	0	0	0	5	0	0.6	75.6667	NE
Segment-292	754424	754627	Rv0658c	Rv0659c	5	4	1	0	0	5	0	1	75	NE
Segment-293	755234	755254	Rv0660c	Rv0661c	3	3	0	0	0	3	0	1	123.333	NE
Segment-294	759339	759463	Rv0666	Rv0667	4	4	0	0	0	4	0	1	25	NE
Segment-295	763343	763348	Rv0667	Rv0668	2	2	0	0	0	2	0	1	4.5	Uncertain
Segment-296	767563	767570	Rv0668	Rv0669c	2	2	0	0	0	2	0	1	162.5	Uncertain
Segment-297	769708	769710	Rv0669c	Rv0670	1	1	0	0	0	1	0	1	79	Uncertain
Segment-298	770573	770586	Rv0670	Rv0671	2	2	0	0	0	2	0	1	313	Uncertain
Segment-299	775583	775585	Rv0675	Rv0676c	1	1	0	0	0	1	0	1	10	Uncertain
Segment-3	51125	51127	Rv0046c	Rv0047c	1	1	0	1	0	0	0	0	0	Uncertain
Segment-30	2451170	2451172	Rv2188c	Rv2189c	1	0	1	1	0	0	0	0	0	Uncertain
Segment-300	782448	782462	Rv0683	Rv0684	3	3	0	0	0	3	0	1	150.333	Uncertain
Segment-301	784628	784674	Rv0684	Rv0685	3	3	0	0	0	3	0	1	48.6667	NE
Segment-302	787942	787944	Rv0687	Rv0688	1	1	0	0	0	1	0	1	222	Uncertain
Segment-303	789421	789974	Rv0689c	Rv0690c	9	9	0	0	0	9	0	1	85	NE
Segment-304	794571	794700	Rv0694	Rv0695	6	6	0	0	0	6	0	0.833333	20.8	NE
Segment-305	798451	798777	Rv0697	Rv0698	7	7	0	0	0	7	0	1	79.7143	NE
Segment-306	799477	799517	Rv0698	Rv0699	2	2	0	0	0	2	0	0.5	24	Uncertain
Segment-307	799897	800078	Rv0699	Rv0700	9	6	3	0	0	9	0	0.888889	48.875	NE
Segment-308	803389	803391	Rv0704	Rv0705	1	1	0	0	0	1	0	1	50	Uncertain
Segment-309	809719	809935	Rv0712	Rv0713	6	5	1	0	0	6	0	1	61.6667	NE
Segment-31	2500410	2500448	Rv2226	Rv2227	2	2	0	2	0	0	0	0	0	ES
Segment-310	810946	811139	Rv0713	Rv0714	7	4	3	0	0	7	0	0.857143	73.8333	NE
Segment-311	812830	812918	Rv0717	Rv0718	4	3	1	0	0	4	0	1	37.75	NE
Segment-312	819755	819796	Rv0726c	Rv0727c	2	2	0	0	0	2	0	1	43	NE
Segment-313	827511	827530	Rv0734	Rv0735	2	2	0	0	0	2	0	1	57.5	NE
Segment-314	828115	828117	Rv0735	Rv0736	1	1	0	0	0	1	0	1	130	Uncertain
Segment-315	829841	829994	Rv0737	Rv0738	5	3	2	0	0	5	0	0.8	58.5	NE
Segment-316	830694	830829	Rv0738	Rv0739	3	3	0	0	0	3	0	1	99.3333	NE
Segment-317	832344	832346	Rv0740	Rv0741	1	1	0	0	0	1	0	1	578	Uncertain
Segment-318	832953	832955	Rv0741	Rv0742	1	1	0	0	0	1	0	1	226	Uncertain
Segment-319	833525	833790	Rv0742	Rv0743c	7	6	1	0	0	7	0	0.857143	130.333	NE
Segment-32	2500793	2500795	Rv2226	Rv2227	1	1	0	1	0	0	0	0	0	Uncertain
Segment-320	835019	835134	Rv0744c	Rv0745	3	3	0	0	0	3	0	1	187.667	NE
Segment-321	838152	838224	Rv0746	Rv0747	2	1	1	0	0	2	0	1	95.5	NE
Segment-322	841215	841217	Rv0748	Rv0749	1	1	0	0	0	1	0	1	113	Uncertain
Segment-323	841675	841677	Rv0749	Rv0749A	1	1	0	0	0	1	0	1	194	Uncertain
Segment-324	846057	846158	Rv0753c	Rv0754	5	4	1	0	0	5	0	1	174.2	NE
Segment-325	852362	852368	Rv0757	Rv0758	2	2	0	0	0	2	0	1	254.5	Uncertain
Segment-326	854177	854242	Rv0759c	Rv0760c	2	2	0	0	0	2	0	1	456	NE
Segment-327	854693	854695	Rv0760c	Rv0761c	1	1	0	0	0	1	0	1	183	Uncertain
Segment-328	860724	860726	Rv0767c	Rv0768	1	1	0	0	0	1	0	0	0	Uncertain
Segment-329	862386	862388	Rv0768	Rv0769	1	1	0	0	0	1	0	0	0	Uncertain
Segment-33	2516718	2516734	Rv2242	Rv2243	4	4	0	4	0	0	0	0	0	ES
Segment-330	867406	867408	Rv0773c	Rv0774c	1	1	0	0	0	1	0	1	2	Uncertain
Segment-331	869777	869988	Rv0776c	Rv0777	6	6	0	0	0	6	0	1	142	NE
Segment-332	876421	876467	Rv0782	Rv0783c	2	2	0	0	0	2	0	1	28.5	NE
Segment-333	878449	878565	Rv0783c	Rv0784	4	2	2	0	0	4	0	1	71.75	NE
Segment-334	881060	881069	Rv0785	Rv0786c	2	2	0	0	0	2	0	1	173	Uncertain
Segment-335	887034	887036	Rv0793	Rv0794c	1	1	0	0	0	1	0	1	23	Uncertain
Segment-336	888763	888949	Rv0794c	Rv0795	4	4	0	0	0	4	0	1	188.25	NE
Segment-337	893282	893320	Rv0799c	Rv0800	4	4	0	0	0	4	0	1	313	NE
Segment-338	901369	901639	Rv0806c	Rv0807	8	8	0	0	0	8	0	1	231.375	NE
Segment-339	902050	902089	Rv0807	Rv0808	2	2	0	0	0	2	0	1	56.5	NE
Segment-34	2517761	2517763	Rv2243	Rv2244	1	1	0	1	0	0	0	0	0	Uncertain
Segment-340	903714	903723	Rv0808	Rv0809	2	1	1	0	0	2	0	1	7.5	Uncertain
Segment-341	905219	905236	Rv0810c	Rv0811c	2	2	0	0	0	2	0	1	21	NE
Segment-342	920736	920738	Rv0826	Rv0827c	1	1	0	0	0	1	0	1	144	Uncertain
Segment-343	924298	924822	Rv0831c	Rv0832	7	7	0	0	0	7	0	1	193.857	NE
Segment-344	927729	927780	Rv0833	Rv0834c	4	4	0	0	0	4	0	1	200	NE
Segment-345	930710	930734	Rv0834c	Rv0835	2	2	0	0	0	2	0	1	28	NE
Segment-346	931602	932242	Rv0835	Rv0836c	19	17	2	0	0	19	0	1	207.684	NE
Segment-347	934297	934470	Rv0837c	Rv0838	3	3	0	0	0	3	0	1	139.333	NE
Segment-348	935501	935505	Rv0838	Rv0839	2	2	0	0	0	2	0	1	1.5	Uncertain
Segment-349	937471	937538	Rv0840c	Rv0841	3	3	0	0	0	3	0	1	54.6667	NE
Segment-35	2684302	2684334	Rv2390c	Rv2391	5	5	0	5	0	0	0	0	0	ES
Segment-350	940400	940435	Rv0843	Rv0844c	3	3	0	0	0	3	0	1	426.667	NE
Segment-351	941135	941137	Rv0844c	Rv0845	1	1	0	0	0	1	0	1	245	Uncertain
Segment-352	944844	944911	Rv0847	Rv0848	3	3	0	0	0	3	0	1	90.6667	NE
Segment-353	952759	952782	Rv0855	Rv0856	2	2	0	0	0	2	0	1	59	NE
Segment-354	953251	953253	Rv0856	Rv0857	1	1	0	0	0	1	0	1	4	Uncertain
Segment-355	960155	960277	Rv0861c	Rv0862c	3	3	0	0	0	3	0	1	63.6667	NE
Segment-356	965898	965973	Rv0867c	Rv0868c	7	6	1	0	0	7	0	1	27	NE
Segment-357	968421	968423	Rv0871	Rv0872c	1	1	0	0	0	1	0	1	15	Uncertain
Segment-358	972513	972530	Rv0873	Rv0874c	2	2	0	0	0	2	0	1	39	NE
Segment-359	973777	973779	Rv0874c	Rv0875c	1	1	0	0	0	1	0	1	26	Uncertain
Segment-36	2970054	2970094	Rv2644c	Rv2645	3	3	0	3	0	0	0	0	0	ES
Segment-360	975989	976008	Rv0876c	Rv0877	2	2	0	0	0	2	0	1	66.5	NE
Segment-361	978241	978444	Rv0878c	Rv0879c	4	4	0	0	0	4	0	1	163	NE
Segment-362	978772	978836	Rv0879c	Rv0880	2	2	0	0	0	2	0	1	303	NE
Segment-363	981417	981419	Rv0883c	Rv0884c	1	1	0	0	0	1	0	1	167	Uncertain
Segment-364	982629	982729	Rv0884c	Rv0885	6	4	2	0	0	6	0	0.5	30	NE
Segment-365	983793	983795	Rv0885	Rv0886	1	1	0	0	0	1	0	1	35	Uncertain
Segment-366	986152	987003	Rv0887c	Rv0888	25	25	0	0	0	25	0	0.88	24.2273	NE
Segment-367	996368	996515	Rv0893c	Rv0894	7	7	0	0	0	7	0	1	50.8571	NE
Segment-368	997719	997758	Rv0894	Rv0895	3	3	0	0	0	3	0	1	121	NE
Segment-369	999345	999352	Rv0895	Rv0896	2	2	0	0	0	2	0	1	147.5	Uncertain
Segment-37	3388047	3388051	Rv3028c	Rv3029c	2	2	0	2	0	0	0	0	0	Uncertain
Segment-370	1002431	1002433	Rv0897c	Rv0898c	1	0	1	0	0	1	0	1	1	Uncertain
Segment-371	1006576	1006578	Rv0903c	Rv0904c	1	1	0	0	0	1	0	1	59	Uncertain
Segment-372	1010084	1010095	Rv0906	Rv0907	2	2	0	0	0	2	0	1	18.5	Uncertain
Segment-373	1014147	1014559	Rv0908	Rv0909	11	10	1	0	0	11	0	1	82	NE
Segment-374	1015354	1015391	Rv0910	Rv0911	2	2	0	0	0	2	0	1	132	NE
Segment-375	1016224	1016229	Rv0911	Rv0912	2	2	0	0	0	2	0	1	101.5	Uncertain
Segment-376	1016748	1017183	Rv0912	Rv0913c	11	10	1	0	0	11	0	1	32	NE
Segment-377	1021652	1022092	Rv0916c	Rv0917	15	15	0	0	0	15	0	0.933333	76.2857	NE
Segment-378	1023878	1024145	Rv0917	Rv0918	5	5	0	0	0	5	0	1	25.8	NE
Segment-379	1025192	1025233	Rv0919	Rv0920c	4	4	0	0	0	4	0	1	131.25	NE
Segment-38	3403201	3403203	Rv3042c	Rv3043c	1	1	0	1	0	0	0	0	0	Uncertain
Segment-380	1029351	1029353	Rv0922	Rv0923c	1	1	0	0	0	1	0	1	85	Uncertain
Segment-381	1031881	1031883	Rv0924c	Rv0925c	1	1	0	0	0	1	0	1	10	Uncertain
Segment-382	1033802	1033810	Rv0926c	Rv0927c	2	2	0	0	0	2	0	1	15	Uncertain
Segment-383	1034729	1034742	Rv0927c	Rv0928	2	2	0	0	0	2	0	1	226.5	Uncertain
Segment-384	1039936	1039938	Rv0931c	Rv0932c	1	1	0	0	0	1	0	1	119	Uncertain
Segment-385	1046083	1046085	Rv0937c	Rv0938	1	1	0	0	0	1	0	1	81	Uncertain
Segment-386	1051502	1051516	Rv0940c	Rv0941c	2	2	0	0	0	2	0	1	1.5	Uncertain
Segment-387	1056749	1057536	Rv0946c	Rv0948c	21	21	0	0	0	21	0	1	222.19	NE
Segment-388	1057972	1058251	Rv0948c	Rv0949	6	5	1	0	0	6	0	0.833333	59.6	NE
Segment-389	1060611	1060613	Rv0949	Rv0950c	1	1	0	0	0	1	0	1	46	Uncertain
Segment-39	3414194	3414223	Rv3051c	Rv3052c	2	2	0	2	0	0	0	0	0	ES
Segment-390	1064976	1065022	Rv0953c	Rv0954	2	2	0	0	0	2	0	1	76	NE
Segment-391	1067486	1067497	Rv0955	Rv0956	2	2	0	0	0	2	0	1	91.5	Uncertain
Segment-392	1069872	1069874	Rv0957	Rv0958	1	1	0	0	0	1	0	1	103	Uncertain
Segment-393	1073297	1073326	Rv0959	Rv0959A	5	5	0	0	0	5	0	0.2	12	NE
Segment-394	1073959	1073976	Rv0960	Rv0961	3	3	0	0	0	3	0	1	145.333	NE
Segment-395	1075125	1075289	Rv0962c	Rv0963c	5	5	0	0	0	5	0	1	249.6	NE
Segment-396	1076149	1076160	Rv0963c	Rv0964c	2	2	0	0	0	2	0	1	66.5	Uncertain
Segment-397	1077228	1077230	Rv0965c	Rv0966c	1	1	0	0	0	1	0	1	181	Uncertain
Segment-398	1077852	1077969	Rv0966c	Rv0967	4	3	1	0	0	4	0	0.75	138	NE
Segment-399	1078376	1078378	Rv0967	Rv0968	1	1	0	0	0	1	0	1	210	Uncertain
Segment-4	59110	59112	Rv0054	Rv0055	1	1	0	1	0	0	0	0	0	Uncertain
Segment-40	3862577	3862681	Rv3443c	Rv3444c	2	2	0	2	0	0	0	0	0	ES
Segment-400	1081723	1081761	Rv0970	Rv0971c	3	3	0	0	0	3	0	1	95.6667	NE
Segment-401	1090228	1090249	Rv0976c	Rv0977	3	3	0	0	0	3	0	1	42	NE
Segment-402	1101670	1101672	Rv0985c	Rv0986	1	1	0	0	0	1	0	1	26	Uncertain
Segment-403	1105117	1105119	Rv0987	Rv0988	1	1	0	0	0	1	0	1	25	Uncertain
Segment-404	1106288	1106392	Rv0988	Rv0989c	7	7	0	0	0	7	0	1	34.4286	NE
Segment-405	1107398	1107439	Rv0989c	Rv0990c	4	4	0	0	0	4	0	1	148.25	NE
Segment-406	1108115	1108166	Rv0990c	Rv0991c	3	2	1	0	0	3	0	1	112.667	NE
Segment-407	1109263	1109265	Rv0992c	Rv0993	1	0	1	0	0	1	0	1	1	Uncertain
Segment-408	1111581	1111583	Rv0994	Rv0995	1	1	0	0	0	1	0	1	140	Uncertain
Segment-409	1113593	1114282	Rv0996	Rv0997	19	18	1	0	0	19	0	0.947368	113.722	NE
Segment-41	4195562	4195564	Rv3743c	Rv3744	1	1	0	1	0	0	0	0	0	Uncertain
Segment-410	1120013	1120015	Rv1002c	Rv1003	1	1	0	0	0	1	0	1	198	Uncertain
Segment-411	1122171	1122202	Rv1004c	Rv1005c	2	2	0	0	0	2	0	1	130	NE
Segment-412	1130147	1130149	Rv1010	Rv1011	1	1	0	0	0	1	0	1	142	Uncertain
Segment-413	1131459	1131574	Rv1012	Rv1013	5	5	0	0	0	5	0	1	45.4	NE
Segment-414	1138215	1138281	Rv1018c	Rv1019	4	3	1	0	0	4	0	1	38.5	NE
Segment-415	1138942	1138958	Rv1019	Rv1020	2	2	0	0	0	2	0	1	86.5	NE
Segment-416	1143673	1143728	Rv1021	Rv1022	4	4	0	0	0	4	0	1	125.5	NE
Segment-417	1145859	1145861	Rv1023	Rv1024	1	1	0	0	0	1	0	1	130	Uncertain
Segment-418	1148002	1148393	Rv1026	Rv1027c	11	11	0	0	0	11	0	0.909091	40.2	NE
Segment-419	1158748	1158902	Rv1033c	Rv1034c	7	7	0	0	0	7	0	1	185.714	NE
Segment-42	4312905	4312922	Rv3838c	Rv3839	4	4	0	4	0	0	0	0	0	ES
Segment-420	1160519	1160540	Rv1036c	Rv1037c	2	2	0	0	0	2	0	1	170.5	NE
Segment-421	1161199	1161259	Rv1038c	Rv1039c	3	3	0	0	0	3	0	1	202	NE
Segment-422	1162481	1162543	Rv1039c	Rv1040c	3	3	0	0	0	3	0	1	240.333	NE
Segment-423	1163415	1164570	Rv1040c	Rv1041c	23	22	1	0	0	23	0	0.956522	150.455	NE
Segment-424	1168612	1168689	Rv1045	Rv1046c	2	2	0	0	0	2	0	1	353.5	NE
Segment-425	1170714	1170969	Rv1047	Rv1048c	8	8	0	0	0	8	0	1	167.125	NE
Segment-426	1172326	1172334	Rv1048c	Rv1049	2	2	0	0	0	2	0	1	66	Uncertain
Segment-427	1172851	1172865	Rv1049	Rv1050	4	4	0	0	0	4	0	0.5	11.5	Uncertain
Segment-428	1173845	1173847	Rv1050	Rv1051c	1	1	0	0	0	1	0	1	1	Uncertain
Segment-429	1174746	1175712	Rv1051c	Rv1052	26	26	0	0	0	26	0	1	117.231	NE
Segment-43	351524	351526	Rv0286	Rv0287	1	1	0	0	1	0	0	0	0	Uncertain
Segment-430	1176343	1176928	Rv1053c	Rv1054	15	14	1	0	0	15	0	0.933333	83.5	NE
Segment-431	1177381	1177383	Rv1055	Rv1056	1	1	0	0	0	1	0	1	127	Uncertain
Segment-432	1177554	1177611	Rv1055	Rv1056	3	3	0	0	0	3	0	1	209.667	NE
Segment-433	1178447	1178958	Rv1056	Rv1057	11	11	0	0	0	11	0	0.818182	96.8889	NE
Segment-434	1179126	1179166	Rv1056	Rv1057	4	3	1	0	0	4	0	1	96.75	NE
Segment-435	1184007	1184009	Rv1060	Rv1061	1	1	0	0	0	1	0	1	8	Uncertain
Segment-436	1187339	1187370	Rv1064c	Rv1065	2	2	0	0	0	2	0	1	454.5	NE
Segment-437	1190454	1190732	Rv1067c	Rv1068c	10	10	0	0	0	10	0	1	56.4	NE
Segment-438	1192186	1192467	Rv1068c	Rv1069c	12	10	2	0	0	12	0	0.75	44.1111	NE
Segment-439	1195053	1195055	Rv1070c	Rv1071c	1	1	0	0	0	1	0	1	69	Uncertain
Segment-44	352146	352148	Rv0288	Rv0289	1	1	0	0	1	0	0	1	22	Uncertain
Segment-440	1200398	1200467	Rv1075c	Rv1076	3	3	0	0	0	3	0	1	34.6667	NE
Segment-441	1211406	1211446	Rv1086	Rv1087	2	2	0	0	0	2	0	1	135.5	NE
Segment-442	1211558	1211560	Rv1086	Rv1087	1	1	0	0	0	1	0	1	289	Uncertain
Segment-443	1214480	1214507	Rv1087A	Rv1088	7	7	0	0	0	7	0	0.714286	39	NE
Segment-444	1215146	1215148	Rv1089	Rv1089A	1	1	0	0	0	1	0	1	12	Uncertain
Segment-445	1216108	1216353	Rv1090	Rv1091	5	5	0	0	0	5	0	1	198.2	NE
Segment-446	1219040	1219222	Rv1091	Rv1092c	6	5	1	0	0	6	0	1	61.6667	NE
Segment-447	1221883	1221885	Rv1093	Rv1094	1	1	0	0	0	1	0	1	59	Uncertain
Segment-448	1222822	1222986	Rv1094	Rv1095	4	3	1	0	0	4	0	1	35	NE
Segment-449	1230606	1230662	Rv1101c	Rv1102c	3	3	0	0	0	3	0	1	319.667	NE
Segment-45	459324	459331	Rv0383c	Rv0384c	2	2	0	0	2	0	0	0.5	15	Uncertain
Segment-450	1232128	1232185	Rv1104	Rv1105	2	2	0	0	0	2	0	1	3.5	NE
Segment-451	1232840	1232842	Rv1105	Rv1106c	1	1	0	0	0	1	0	1	161	Uncertain
Segment-452	1239994	1240089	Rv1114	Rv1115	5	4	1	0	0	5	0	0.8	185.5	NE
Segment-453	1240895	1241005	Rv1115	Rv1116	4	4	0	0	0	4	0	0.75	37	NE
Segment-454	1241419	1241626	Rv1116A	Rv1117	6	4	2	0	0	6	0	0.833333	252.2	NE
Segment-455	1242867	1242869	Rv1118c	Rv1119c	1	1	0	0	0	1	0	1	14	Uncertain
Segment-456	1243553	1243625	Rv1120c	Rv1121	2	2	0	0	0	2	0	1	77.5	NE
Segment-457	1247092	1247123	Rv1123c	Rv1124	3	3	0	0	0	3	0	1	66.3333	NE
Segment-458	1251426	1251619	Rv1127c	Rv1128c	5	5	0	0	0	5	0	0.8	88	NE
Segment-459	1261833	1261869	Rv1133c	Rv1134	2	2	0	0	0	2	0	1	184	NE
Segment-46	508581	508583	Rv0422c	Rv0423c	1	1	0	0	1	0	0	0	0	Uncertain
Segment-460	1264572	1264598	Rv1135A	Rv1136	2	1	1	0	0	2	0	0.5	14	Uncertain
Segment-461	1265003	1265005	Rv1136	Rv1137c	1	1	0	0	0	1	0	1	79	Uncertain
Segment-462	1269093	1269142	Rv1141c	Rv1142c	3	2	1	0	0	3	0	1	98	NE
Segment-463	1270022	1270062	Rv1142c	Rv1143	2	2	0	0	0	2	0	1	135	NE
Segment-464	1276023	1276192	Rv1147	Rv1148c	4	4	0	0	0	4	0	1	154	NE
Segment-465	1277773	1277877	Rv1148c	Rv1149	6	6	0	0	0	6	0	1	95.5	NE
Segment-466	1278454	1278904	Rv1149	Rv1151c	14	14	0	0	0	14	0	1	158.214	NE
Segment-467	1281896	1282223	Rv1155	Rv1156	5	4	1	0	0	5	0	1	111.6	NE
Segment-468	1283006	1283038	Rv1156	Rv1157c	3	3	0	0	0	3	0	1	152.333	NE
Segment-469	1284947	1284966	Rv1158c	Rv1159	3	3	0	0	0	3	0	1	107.333	NE
Segment-47	731456	731487	Rv0634A	Rv0634B	2	2	0	0	2	0	0	0.5	2	Uncertain
Segment-470	1287068	1287070	Rv1160	Rv1161	1	1	0	0	0	1	0	1	44	Uncertain
Segment-471	1296087	1296152	Rv1165	Rv1166	4	3	1	0	0	4	0	1	42.25	NE
Segment-472	1305566	1305630	Rv1173	Rv1174c	2	2	0	0	0	2	0	1	18	NE
Segment-473	1325778	1325780	Rv1184c	Rv1185c	1	1	0	0	0	1	0	1	18	Uncertain
Segment-474	1327583	1327659	Rv1185c	Rv1186c	3	2	1	0	0	3	0	1	5	NE
Segment-475	1332065	1332067	Rv1188	Rv1189	1	1	0	0	0	1	0	1	21	Uncertain
Segment-476	1332972	1332987	Rv1189	Rv1190	3	3	0	0	0	3	0	1	48.3333	NE
Segment-477	1334912	1334929	Rv1191	Rv1192	3	3	0	0	0	3	0	1	358.667	NE
Segment-478	1335787	1335789	Rv1192	Rv1193	1	0	1	0	0	1	0	1	3	Uncertain
Segment-479	1337224	1337243	Rv1193	Rv1194c	3	3	0	0	0	3	0	0.666667	28.5	Uncertain
Segment-48	731599	731601	Rv0634A	Rv0634B	1	1	0	0	1	0	0	1	15	Uncertain
Segment-480	1349335	1349337	Rv1205	Rv1206	1	1	0	0	0	1	0	1	542	Uncertain
Segment-481	1354182	1354225	Rv1210	Rv1211	3	3	0	0	0	3	0	1	75	NE
Segment-482	1355679	1355788	Rv1212c	Rv1213	2	2	0	0	0	2	0	1	46	NE
Segment-483	1357150	1357152	Rv1213	Rv1214c	1	1	0	0	0	1	0	1	3	Uncertain
Segment-484	1357650	1357684	Rv1214c	Rv1215c	3	3	0	0	0	3	0	0.666667	51	Uncertain
Segment-485	1364194	1364276	Rv1220c	Rv1221	2	2	0	0	0	2	0	1	168.5	NE
Segment-486	1365195	1365330	Rv1221	Rv1222	6	5	1	0	0	6	0	0.833333	213.4	NE
Segment-487	1368732	1368745	Rv1225c	Rv1226c	2	1	1	0	0	2	0	1	106.5	Uncertain
Segment-488	1374325	1374327	Rv1230c	Rv1231c	1	1	0	0	0	1	0	1	25	Uncertain
Segment-489	1376186	1376233	Rv1232c	Rv1233c	2	2	0	0	0	2	0	1	64.5	NE
Segment-49	731701	731716	Rv0634A	Rv0634B	2	2	0	0	2	0	0	0.5	24	Uncertain
Segment-490	1386803	1386844	Rv1243c	Rv1244	2	2	0	0	0	2	0	1	38.5	NE
Segment-491	1389304	1389306	Rv1247c	Rv1248c	1	1	0	0	0	1	0	1	118	Uncertain
Segment-492	1399939	1399962	Rv1252c	Rv1253	2	2	0	0	0	2	0	1	14	NE
Segment-493	1404614	1404641	Rv1256c	Rv1257c	4	4	0	0	0	4	0	1	19.25	NE
Segment-494	1409438	1409462	Rv1260	Rv1261c	3	3	0	0	0	3	0	0.666667	57	Uncertain
Segment-495	1411888	1411890	Rv1263	Rv1264	1	0	1	0	0	1	0	1	30	Uncertain
Segment-496	1413107	1413109	Rv1264	Rv1265	1	1	0	0	0	1	0	1	99	Uncertain
Segment-497	1413233	1413244	Rv1264	Rv1265	2	2	0	0	0	2	0	1	51.5	Uncertain
Segment-498	1415955	1416168	Rv1266c	Rv1267c	8	6	2	0	0	8	0	0.75	30.6667	NE
Segment-499	1418386	1418570	Rv1268c	Rv1269c	6	5	1	0	0	6	0	1	26.8333	NE
Segment-5	400146	400169	Rv0335c	Rv0336	4	3	1	4	0	0	0	0	0	ES
Segment-50	800129	800131	Rv0699	Rv0700	1	1	0	0	1	0	0	1	3	Uncertain
Segment-500	1419786	1419795	Rv1270c	Rv1271c	2	2	0	0	0	2	0	1	94.5	Uncertain
Segment-501	1420393	1420395	Rv1271c	Rv1272c	1	1	0	0	0	1	0	1	10	Uncertain
Segment-502	1424061	1424200	Rv1273c	Rv1274	6	6	0	0	0	6	0	0.833333	58.2	NE
Segment-503	1425342	1425412	Rv1275	Rv1276c	4	4	0	0	0	4	0	1	55	NE
Segment-504	1425937	1426124	Rv1276c	Rv1277	8	8	0	0	0	8	0	1	77.875	NE
Segment-505	1437154	1437156	Rv1283c	Rv1284	1	0	1	0	0	1	0	1	7	Uncertain
Segment-506	1437840	1437914	Rv1284	Rv1285	3	3	0	0	0	3	0	1	25	NE
Segment-507	1442735	1442768	Rv1288	Rv1289	3	2	1	0	0	3	0	1	372.333	NE
Segment-508	1443438	1443440	Rv1289	Rv1290c	1	1	0	0	0	1	0	1	78	Uncertain
Segment-509	1445397	1445436	Rv1290A	Rv1291c	2	2	0	0	0	2	0	1	125.5	NE
Segment-51	802490	802492	Rv0703	Rv0704	1	1	0	0	1	0	0	1	10	Uncertain
Segment-510	1459531	1459661	Rv1302	Rv1303	8	8	0	0	0	8	0	1	246.375	NE
Segment-511	1461003	1461005	Rv1304	Rv1305	1	1	0	0	0	1	0	1	1	Uncertain
Segment-512	1461318	1461324	Rv1305	Rv1306	2	2	0	0	0	2	0	1	49.5	Uncertain
Segment-513	1471596	1471608	Rv1315	Rvnr01	3	3	0	0	0	3	0	1	41	Uncertain
Segment-514	1477020	1477121	Rvnr01	Rv1316c	7	5	2	0	0	7	0	0.714286	19.6	NE
Segment-515	1479136	1479138	Rv1317c	Rv1318c	1	1	0	0	0	1	0	1	292	Uncertain
Segment-516	1480844	1480846	Rv1318c	Rv1319c	1	1	0	0	0	1	0	1	229	Uncertain
Segment-517	1487077	1487095	Rv1323	Rv1324	2	2	0	0	0	2	0	0.5	166	Uncertain
Segment-518	1512625	1512729	Rv1347c	Rv1348	6	6	0	0	0	6	0	0.833333	34.4	NE
Segment-519	1512846	1513029	Rv1347c	Rv1348	7	5	2	0	0	7	0	0.714286	81.6	NE
Segment-52	1178974	1179114	Rv1056	Rv1057	13	13	0	0	13	0	0	0.538462	1.71429	GD
Segment-520	1517395	1517492	Rv1349	Rv1350	5	5	0	0	0	5	0	1	67.2	NE
Segment-521	1519150	1519201	Rv1352	Rv1353c	4	3	1	0	0	4	0	0.5	79	NE
Segment-522	1519998	1520000	Rv1353c	Rv1354c	1	1	0	0	0	1	0	0	0	Uncertain
Segment-523	1524844	1525287	Rv1356c	Rv1357c	17	17	0	0	0	17	0	0.823529	35.2857	NE
Segment-524	1526324	1526612	Rv1357c	Rv1358	15	13	2	0	0	15	0	1	76.0667	NE
Segment-525	1530141	1530143	Rv1358	Rv1359	1	1	0	0	0	1	0	1	145	Uncertain
Segment-526	1530954	1531256	Rv1359	Rv1360	8	8	0	0	0	8	0	1	124.625	NE
Segment-527	1532419	1532421	Rv1360	Rv1361c	1	1	0	0	0	1	0	1	145	Uncertain
Segment-528	1533896	1533947	Rv1361c	Rv1362c	2	2	0	0	0	2	0	1	12	NE
Segment-529	1539509	1539511	Rv1366A	Rv1367c	1	1	0	0	0	1	0	1	51	Uncertain
Segment-53	1214372	1214472	Rv1087A	Rv1088	9	9	0	0	9	0	0	0.444444	7	GD
Segment-530	1540655	1540767	Rv1367c	Rv1368	4	3	1	0	0	4	0	1	236	NE
Segment-531	1543360	1543362	Rv1370c	Rv1371	1	1	0	0	0	1	0	1	120	Uncertain
Segment-532	1547038	1547067	Rv1373	Rv1374c	2	2	0	0	0	2	0	1	178	NE
Segment-533	1547548	1547817	Rv1374c	Rv1375	9	9	0	0	0	9	0	0.777778	57.4286	NE
Segment-534	1563395	1563590	Rv1387	Rv1388	4	4	0	0	0	4	0	1	97	NE
Segment-535	1571041	1571043	Rv1394c	Rv1395	1	1	0	0	0	1	0	1	10	Uncertain
Segment-536	1573888	1574090	Rv1396c	Rv1397c	13	13	0	0	0	13	0	0.923077	83.75	NE
Segment-537	1576870	1576881	Rv1400c	Rv1401	2	2	0	0	0	2	0	1	8	Uncertain
Segment-538	1577552	1577554	Rv1401	Rv1402	1	1	0	0	0	1	0	1	4	Uncertain
Segment-539	1579593	1579602	Rv1402	Rv1403c	2	2	0	0	0	2	0	1	76.5	Uncertain
Segment-54	1240100	1240188	Rv1114	Rv1115	9	9	0	0	9	0	0	0.555556	10	GD
Segment-540	1580461	1580489	Rv1403c	Rv1404	3	3	0	0	0	3	0	1	23.3333	NE
Segment-541	1581081	1581113	Rv1404	Rv1405c	2	2	0	0	0	2	0	1	188.5	NE
Segment-542	1581992	1582114	Rv1405c	Rv1406	9	9	0	0	0	9	0	0.888889	110	NE
Segment-543	1584501	1584503	Rv1407	Rv1408	1	1	0	0	0	1	0	1	372	Uncertain
Segment-544	1593404	1593481	Rv1418	Rv1419	2	2	0	0	0	2	0	1	47	NE
Segment-545	1601047	1601060	Rv1425	Rv1426c	3	3	0	0	0	3	0	1	306.667	Uncertain
Segment-546	1606161	1606320	Rv1429	Rv1430	5	4	1	0	0	5	0	1	93.6	NE
Segment-547	1607996	1607998	Rv1430	Rv1431	1	1	0	0	0	1	0	1	35	Uncertain
Segment-548	1611302	1611327	Rv1432	Rv1433	2	1	1	0	0	2	0	0	0	Uncertain
Segment-549	1613218	1613297	Rv1435c	Rv1436	4	4	0	0	0	4	0	1	88.75	NE
Segment-55	1691886	1691888	Rv1500	Rv1501	1	1	0	0	1	0	0	1	3	Uncertain
Segment-550	1616372	1616894	Rv1438	Rv1439c	13	12	1	0	0	13	0	1	103.692	NE
Segment-551	1617425	1617791	Rv1439c	Rv1440	9	9	0	0	0	9	0	1	224.111	NE
Segment-552	1618199	1618201	Rv1440	Rv1441c	1	1	0	0	0	1	0	1	91	Uncertain
Segment-553	1619745	1619747	Rv1441c	Rv1442	1	1	0	0	0	1	0	1	172	Uncertain
Segment-554	1622154	1622156	Rv1442	Rv1443c	1	1	0	0	0	1	0	1	103	Uncertain
Segment-555	1622714	1623265	Rv1443c	Rv1444c	10	9	1	0	0	10	0	0.9	52.4444	NE
Segment-556	1623704	1623706	Rv1444c	Rv1445c	1	1	0	0	0	1	0	1	265	Uncertain
Segment-557	1628090	1628092	Rv1448c	Rv1449c	1	1	0	0	0	1	0	1	73	Uncertain
Segment-558	1630462	1630592	Rv1449c	Rv1450c	2	1	1	0	0	2	0	1	111.5	NE
Segment-559	1634687	1634830	Rv1450c	Rv1451	6	6	0	0	0	6	0	1	169	NE
Segment-56	1835018	1835020	Rv1630	Rv1631	1	1	0	0	1	0	0	1	10	Uncertain
Segment-560	1636007	1636009	Rv1451	Rv1452c	1	1	0	0	0	1	0	1	278	Uncertain
Segment-561	1642439	1642453	Rv1456c	Rv1457c	3	3	0	0	0	3	0	1	173.333	Uncertain
Segment-562	1653632	1653634	Rv1466	Rv1467c	1	1	0	0	0	1	0	1	13	Uncertain
Segment-563	1656826	1656879	Rv1468c	Rv1469	3	3	0	0	0	3	0	1	5.66667	NE
Segment-564	1662293	1662312	Rv1473	Rv1473A	2	2	0	0	0	2	0	1	93.5	NE
Segment-565	1666782	1666981	Rv1476	Rv1477	8	7	1	0	0	8	0	0.875	55	NE
Segment-566	1672422	1672424	Rv1481	Rv1482c	1	1	0	0	0	1	0	1	18	Uncertain
Segment-567	1673347	1673349	Rv1482c	Rv1483	1	1	0	0	0	1	0	1	20	Uncertain
Segment-568	1676940	1676942	Rv1486c	Rv1487	1	1	0	0	0	1	0	1	78	Uncertain
Segment-569	1678936	1678938	Rv1489	Rv1489A	1	1	0	0	0	1	0	1	601	Uncertain
Segment-57	1836372	1836374	Rv1631	Rv1632c	1	1	0	0	1	0	0	1	6	Uncertain
Segment-570	1679196	1679224	Rv1489A	Rv1490	2	2	0	0	0	2	0	1	153	NE
Segment-571	1680675	1681214	Rv1490	Rv1491c	14	14	0	0	0	14	0	1	247.286	NE
Segment-572	1689247	1689249	Rv1497	Rv1498c	1	1	0	0	0	1	0	1	67	Uncertain
Segment-573	1689964	1690122	Rv1498c	Rv1498A	4	4	0	0	0	4	0	1	93	NE
Segment-574	1691892	1691894	Rv1500	Rv1501	1	1	0	0	0	1	0	1	22	Uncertain
Segment-575	1693843	1693999	Rv1502	Rv1503c	9	8	1	0	0	9	0	0.777778	40.1429	NE
Segment-576	1695248	1695282	Rv1504c	Rv1505c	3	3	0	0	0	3	0	1	21	NE
Segment-577	1696534	1696730	Rv1506c	Rv1507c	6	6	0	0	0	6	0	1	136.667	NE
Segment-578	1697887	1698059	Rv1507A	Rv1508c	7	7	0	0	0	7	0	1	74.8571	NE
Segment-579	1702728	1702945	Rv1510	Rv1511	3	3	0	0	0	3	0	1	251	NE
Segment-58	2170746	2170932	Rv1918c	Rv1919c	19	19	0	0	19	0	0	0.526316	10.7	GD
Segment-580	1706612	1706614	Rv1514c	Rv1515c	1	1	0	0	0	1	0	1	1	Uncertain
Segment-581	1708577	1708865	Rv1516c	Rv1517	13	13	0	0	0	13	0	0.846154	92.9091	NE
Segment-582	1712082	1712303	Rv1520	Rv1521	5	5	0	0	0	5	0	1	276.4	NE
Segment-583	1714112	1714114	Rv1521	Rv1522c	1	1	0	0	0	1	0	1	219	Uncertain
Segment-584	1728935	1728937	Rv1527c	Rv1528c	1	1	0	0	0	1	0	1	20	Uncertain
Segment-585	1731294	1731329	Rv1529	Rv1530	2	2	0	0	0	2	0	1	1.5	NE
Segment-586	1733060	1733062	Rv1531	Rv1532c	1	1	0	0	0	1	0	1	53	Uncertain
Segment-587	1733563	1733565	Rv1532c	Rv1533	1	1	0	0	0	1	0	1	361	Uncertain
Segment-588	1735433	1735450	Rv1534	Rv1535	2	2	0	0	0	2	0	1	170.5	NE
Segment-589	1736284	1736428	Rv1535	Rv1536	4	4	0	0	0	4	0	0.75	44	NE
Segment-59	2238001	2238135	Rv1994c	Rv1995	13	10	3	0	13	0	0	0.307692	10	GD
Segment-590	1739671	1739836	Rv1536	Rv1537	7	6	1	0	0	7	0	1	40.8571	NE
Segment-591	1744388	1744398	Rv1541c	Rv1542c	2	1	1	0	0	2	0	0.5	15	Uncertain
Segment-592	1744878	1745064	Rv1542c	Rv1543	7	7	0	0	0	7	0	1	170.429	NE
Segment-593	1747637	1747701	Rv1546	Rv1547	3	3	0	0	0	3	0	1	199.667	NE
Segment-594	1755445	1755447	Rv1550	Rv1551	1	0	1	0	0	1	0	1	2	Uncertain
Segment-595	1757394	1757615	Rv1551	Rv1552	7	7	0	0	0	7	0	1	97	NE
Segment-596	1760970	1761004	Rv1555	Rv1556	4	4	0	0	0	4	0	1	105.75	NE
Segment-597	1779105	1779107	Rv1571	Rv1572c	1	1	0	0	0	1	0	1	3	Uncertain
Segment-598	1779784	1779920	Rv1573	Rv1574	3	3	0	0	0	3	0	1	80.6667	NE
Segment-599	1783255	1783266	Rv1578c	Rv1579c	3	3	0	0	0	3	0	0.666667	87.5	Uncertain
Segment-6	503164	503166	Rv0417	Rv0418	1	0	1	1	0	0	0	0	0	Uncertain
Segment-60	2245154	2245191	Rv1999c	Rv2000	7	6	1	0	7	0	0	0.428571	2	GD
Segment-600	1784340	1784498	Rv1581c	Rv1582c	8	8	0	0	0	8	0	1	39.25	NE
Segment-601	1792336	1792385	Rv1591	Rv1592c	2	2	0	0	0	2	0	1	138	NE
Segment-602	1793955	1793971	Rv1592c	Rv1593c	2	2	0	0	0	2	0	1	4	NE
Segment-603	1798274	1798295	Rv1596	Rv1597	3	3	0	0	0	3	0	1	64	NE
Segment-604	1799075	1799077	Rv1597	Rv1598c	1	1	0	0	0	1	0	1	65	Uncertain
Segment-605	1814627	1814716	Rv1614	Rv1615	2	2	0	0	0	2	0	1	203.5	NE
Segment-606	1816096	1816098	Rv1616	Rv1617	1	1	0	0	0	1	0	1	6	Uncertain
Segment-607	1818556	1818570	Rv1618	Rv1619	2	2	0	0	0	2	0	1	6.5	Uncertain
Segment-608	1823290	1823296	Rv1621c	Rv1622c	2	2	0	0	0	2	0	1	49	Uncertain
Segment-609	1826594	1826610	Rv1624c	Rv1625c	2	1	1	0	0	2	0	1	268.5	NE
Segment-61	2402089	2402153	Rv2141c	Rv2142c	6	6	0	0	6	0	0	0.333333	3.5	GD
Segment-610	1836954	1837063	Rv1632c	Rv1633	4	3	1	0	0	4	0	0.75	87.3333	NE
Segment-611	1846674	1846676	Rv1638	Rv1638A	1	1	0	0	0	1	0	1	10	Uncertain
Segment-612	1852910	1852921	Rv1641	Rv1642	2	2	0	0	0	2	0	1	9.5	Uncertain
Segment-613	1853133	1853182	Rv1642	Rv1643	2	2	0	0	0	2	0	1	64.5	NE
Segment-614	1862318	1862343	Rv1650	Rv1651c	3	2	1	0	0	3	0	0.666667	378	Uncertain
Segment-615	1865417	1865580	Rv1651c	Rv1652	4	4	0	0	0	4	0	1	221.75	NE
Segment-616	1875247	1875291	Rv1660	Rv1661	3	3	0	0	0	3	0	1	69.6667	NE
Segment-617	1891113	1891138	Rv1664	Rv1665	4	4	0	0	0	4	0	1	42	NE
Segment-618	1893577	1893579	Rv1666c	Rv1667c	1	1	0	0	0	1	0	1	178	Uncertain
Segment-619	1895418	1895660	Rv1668c	Rv1669	5	5	0	0	0	5	0	1	119.8	NE
Segment-62	2486242	2486244	Rv2218	Rv2219	1	1	0	0	1	0	0	1	1	Uncertain
Segment-620	1896881	1896883	Rv1671	Rv1672c	1	1	0	0	0	1	0	1	23	Uncertain
Segment-621	1898279	1898297	Rv1672c	Rv1673c	2	2	0	0	0	2	0	1	5	NE
Segment-622	1899244	1899246	Rv1673c	Rv1674c	1	1	0	0	0	1	0	1	8	Uncertain
Segment-623	1899956	1900192	Rv1674c	Rv1675c	7	7	0	0	0	7	0	1	135.857	NE
Segment-624	1902388	1902390	Rv1677	Rv1678	1	1	0	0	0	1	0	1	39	Uncertain
Segment-625	1904435	1904437	Rv1679	Rv1680	1	1	0	0	0	1	0	1	16	Uncertain
Segment-626	1912136	1912149	Rv1686c	Rv1687c	2	2	0	0	0	2	0	1	43.5	Uncertain
Segment-627	1912936	1912938	Rv1687c	Rv1688	1	1	0	0	0	1	0	1	4	Uncertain
Segment-628	1914926	1914966	Rv1689	Rv1690	3	3	0	0	0	3	0	1	47	NE
Segment-629	1915101	1915499	Rv1689	Rv1690	12	11	1	0	0	12	0	0.916667	28	NE
Segment-63	2520731	2520733	Rv2246	Rv2247	1	1	0	0	1	0	0	1	2	Uncertain
Segment-630	1921479	1921496	Rv1696	Rv1697	3	3	0	0	0	3	0	1	25.3333	NE
Segment-631	1923705	1923743	Rv1698	Rv1699	2	2	0	0	0	2	0	1	100	NE
Segment-632	1927159	1927167	Rv1701	Rv1702c	2	1	1	0	0	2	0	1	7.5	Uncertain
Segment-633	1928687	1929130	Rv1702c	Rv1703c	10	10	0	0	0	10	0	1	81.1	NE
Segment-634	1929766	1929768	Rv1703c	Rv1704c	1	1	0	0	0	1	0	1	243	Uncertain
Segment-635	1934237	1934449	Rv1706c	Rv1706A	7	6	1	0	0	7	0	1	68.5714	NE
Segment-636	1946475	1946582	Rv1719	Rv1720c	6	6	0	0	0	6	0	1	62	NE
Segment-637	1946696	1947035	Rv1719	Rv1720c	10	9	1	0	0	10	0	1	62.5	NE
Segment-638	1947714	1947716	Rv1721c	Rv1722	1	1	0	0	0	1	0	1	135	Uncertain
Segment-639	1950612	1950639	Rv1723	Rv1724c	2	2	0	0	0	2	0	1	307.5	NE
Segment-64	2667263	2667265	Rv2380c	Rv2381c	1	1	0	0	1	0	0	1	8	Uncertain
Segment-640	1951831	1951833	Rv1725c	Rv1726	1	1	0	0	0	1	0	1	133	Uncertain
Segment-641	1953263	1953265	Rv1726	Rv1727	1	1	0	0	0	1	0	1	197	Uncertain
Segment-642	1955587	1955589	Rv1729c	Rv1730c	1	1	0	0	0	1	0	1	119	Uncertain
Segment-643	1959849	1959851	Rv1732c	Rv1733c	1	0	1	0	0	1	0	0	0	Uncertain
Segment-644	1960518	1960675	Rv1733c	Rv1734c	6	6	0	0	0	6	0	1	43	NE
Segment-645	1961042	1961292	Rv1734c	Rv1735c	7	5	2	0	0	7	0	0.857143	114.667	NE
Segment-646	1961806	1962185	Rv1735c	Rv1736c	10	9	1	0	0	10	0	1	64.6	NE
Segment-647	1970823	1970971	Rv1743	Rv1744c	5	5	0	0	0	5	0	1	472.4	NE
Segment-648	1973629	1973631	Rv1746	Rv1747	1	1	0	0	0	1	0	1	230	Uncertain
Segment-649	1976266	1976365	Rv1747	Rv1748	2	2	0	0	0	2	0	1	84	NE
Segment-65	2744996	2744998	Rv2444c	Rv2445c	1	1	0	0	1	0	0	0	0	Uncertain
Segment-650	1977893	1977974	Rv1749c	Rv1750c	3	3	0	0	0	3	0	1	61.3333	NE
Segment-651	1981047	1981060	Rv1751	Rv1752	3	2	1	0	0	3	0	0.666667	39.5	Uncertain
Segment-652	1981609	1981611	Rv1752	Rv1753c	1	1	0	0	0	1	0	1	3	Uncertain
Segment-653	1984820	1984934	Rv1753c	Rv1754c	7	7	0	0	0	7	0	1	113.143	NE
Segment-654	1986701	1986834	Rv1754c	Rv1755c	4	3	1	0	0	4	0	0.75	24.3333	NE
Segment-655	1987706	1987708	Rv1755c	Rv1756c	1	1	0	0	0	1	0	1	89	Uncertain
Segment-656	1989763	1989765	Rv1758	Rv1759c	1	1	0	0	0	1	0	1	229	Uncertain
Segment-657	1992617	1992716	Rv1759c	Rv1760	3	3	0	0	0	3	0	1	159.333	NE
Segment-658	1994673	1994675	Rv1760	Rv1761c	1	1	0	0	0	1	0	1	187	Uncertain
Segment-659	1995990	1996058	Rv1762c	Rv1763	4	3	1	0	0	4	0	1	57.25	NE
Segment-66	3135518	3135627	Rv2827c	Rv2828c	8	8	0	0	8	0	0	0.375	9.66667	GD
Segment-660	1998910	1999148	Rv1765c	Rv1765A	8	7	1	0	0	8	0	1	150	NE
Segment-661	2002502	2002556	Rv1768	Rv1769	2	2	0	0	0	2	0	1	223.5	NE
Segment-662	2006490	2006492	Rv1771	Rv1772	1	0	1	0	0	1	0	0	0	Uncertain
Segment-663	2006530	2006639	Rv1771	Rv1772	3	2	1	0	0	3	0	0.666667	43	Uncertain
Segment-664	2006995	2006997	Rv1772	Rv1773c	1	1	0	0	0	1	0	1	26	Uncertain
Segment-665	2010608	2010642	Rv1776c	Rv1777	4	4	0	0	0	4	0	1	71	NE
Segment-666	2011983	2012048	Rv1777	Rv1778c	3	3	0	0	0	3	0	0.666667	4	Uncertain
Segment-667	2012603	2012686	Rv1778c	Rv1779c	7	7	0	0	0	7	0	1	102.286	NE
Segment-668	2025052	2025100	Rv1786	Rv1787	4	4	0	0	0	4	0	1	103.5	NE
Segment-669	2025149	2025196	Rv1786	Rv1787	5	4	1	0	0	5	0	1	123.2	NE
Segment-67	3344037	3344039	Rv2986c	Rv2987c	1	1	0	0	1	0	0	1	9	Uncertain
Segment-670	2029525	2029669	Rv1790	Rv1791	6	6	0	0	0	6	0	0.833333	115.8	NE
Segment-671	2030297	2030608	Rv1791	Rv1793	9	9	0	0	0	9	0	1	185	NE
Segment-672	2031045	2031070	Rv1793	Rv1794	3	3	0	0	0	3	0	1	80	NE
Segment-673	2038566	2039068	Rv1798	Rv1799	18	17	1	0	0	18	0	0.722222	41.7692	NE
Segment-674	2039377	2039412	Rv1799	Rv1800	2	2	0	0	0	2	0	1	162	NE
Segment-675	2041447	2042002	Rv1800	Rv1801	17	16	1	0	0	17	0	1	141.353	NE
Segment-676	2043335	2043391	Rv1801	Rv1802	4	4	0	0	0	4	0	1	48.25	NE
Segment-677	2044791	2044909	Rv1802	Rv1803c	3	3	0	0	0	3	0	1	118	NE
Segment-678	2047014	2047023	Rv1803c	Rv1804c	2	2	0	0	0	2	0	1	20.5	Uncertain
Segment-679	2047513	2047531	Rv1804c	Rv1805c	2	2	0	0	0	2	0	1	27.5	NE
Segment-68	3344650	3344652	Rv2987c	Rv2988c	1	1	0	0	1	0	0	1	10	Uncertain
Segment-680	2049610	2049848	Rv1807	Rv1808	9	9	0	0	0	9	0	1	91.2222	NE
Segment-681	2053376	2053395	Rv1810	Rv1811	2	2	0	0	0	2	0	1	58	NE
Segment-682	2055531	2055681	Rv1812c	Rv1813c	8	6	2	0	0	8	0	0.875	69.5714	NE
Segment-683	2056406	2056475	Rv1813c	Rv1814	2	2	0	0	0	2	0	1	97.5	NE
Segment-684	2058213	2058248	Rv1815	Rv1816	2	1	1	0	0	2	0	0.5	2	Uncertain
Segment-685	2058999	2059294	Rv1816	Rv1817	9	8	1	0	0	9	0	1	172.556	NE
Segment-686	2061151	2061153	Rv1817	Rv1818c	1	1	0	0	0	1	0	1	155	Uncertain
Segment-687	2069017	2069019	Rv1821	Rv1822	1	1	0	0	0	1	0	1	199	Uncertain
Segment-688	2070652	2070654	Rv1823	Rv1824	1	1	0	0	0	1	0	1	40	Uncertain
Segment-689	2074491	2074652	Rv1829	Rv1830	4	4	0	0	0	4	0	1	64.25	NE
Segment-69	3379811	3379979	Rv3020c	Rv3022A	13	13	0	0	13	0	0	0.615385	4.375	GD
Segment-690	2078753	2078874	Rv1832	Rv1833c	4	4	0	0	0	4	0	1	202.25	NE
Segment-691	2082599	2082601	Rv1835c	Rv1836c	1	0	1	0	0	1	0	0	0	Uncertain
Segment-692	2084695	2084697	Rv1836c	Rv1837c	1	1	0	0	0	1	0	1	397	Uncertain
Segment-693	2089566	2089651	Rv1840c	Rv1841c	3	3	0	0	0	3	0	1	259.333	NE
Segment-694	2092113	2092217	Rv1842c	Rv1843c	4	4	0	0	0	4	0	1	109.25	NE
Segment-695	2096181	2096183	Rv1845c	Rv1846c	1	1	0	0	0	1	0	1	42	Uncertain
Segment-696	2096687	2096763	Rv1846c	Rv1847	8	7	1	0	0	8	0	1	112.25	NE
Segment-697	2100341	2100343	Rv1851	Rv1852	1	1	0	0	0	1	0	1	6	Uncertain
Segment-698	2108746	2108915	Rv1860	Rv1861	3	3	0	0	0	3	0	1	235.333	NE
Segment-699	2115569	2115703	Rv1866	Rv1867	3	3	0	0	0	3	0	1	113	NE
Segment-7	635537	635539	Rv0542c	Rv0543c	1	1	0	1	0	0	0	0	0	Uncertain
Segment-70	3388075	3388077	Rv3028c	Rv3029c	1	1	0	0	1	0	0	1	2	Uncertain
Segment-700	2117317	2117319	Rv1867	Rv1868	1	1	0	0	0	1	0	1	197	Uncertain
Segment-701	2121446	2121478	Rv1870c	Rv1871c	2	2	0	0	0	2	0	1	176	NE
Segment-702	2121895	2121897	Rv1871c	Rv1872c	1	0	1	0	0	1	0	1	51	Uncertain
Segment-703	2137421	2137500	Rv1887	Rv1888c	3	3	0	0	0	3	0	1	167.667	NE
Segment-704	2138182	2138379	Rv1888c	Rv1888A	12	11	1	0	0	12	0	1	72.5	NE
Segment-705	2139051	2139055	Rv1889c	Rv1890c	2	2	0	0	0	2	0	1	363	Uncertain
Segment-706	2140719	2140721	Rv1893	Rv1894c	1	1	0	0	0	1	0	1	79	Uncertain
Segment-707	2152413	2152415	Rv1905c	Rv1906c	1	1	0	0	0	1	0	1	28	Uncertain
Segment-708	2152910	2153231	Rv1906c	Rv1907c	9	8	1	0	0	9	0	1	118.333	NE
Segment-709	2156143	2156145	Rv1908c	Rv1909c	1	1	0	0	0	1	0	1	22	Uncertain
Segment-71	3877036	3877045	Rv3455c	Rv3456c	2	1	1	0	2	0	0	0	0	Uncertain
Segment-710	2156602	2156667	Rv1909c	Rv1910c	4	3	1	0	0	4	0	1	287	NE
Segment-711	2157318	2157320	Rv1910c	Rv1911c	1	1	0	0	0	1	0	1	30	Uncertain
Segment-712	2158006	2158062	Rv1911c	Rv1912c	5	5	0	0	0	5	0	1	89	NE
Segment-713	2162921	2162923	Rv1916	Rv1917c	1	1	0	0	0	1	0	1	85	Uncertain
Segment-714	2167398	2167400	Rv1917c	Rv1918c	1	1	0	0	0	1	0	1	18	Uncertain
Segment-715	2167437	2167617	Rv1917c	Rv1918c	7	7	0	0	0	7	0	1	35.5714	NE
Segment-716	2170948	2171060	Rv1918c	Rv1919c	5	5	0	0	0	5	0	1	89.6	NE
Segment-717	2173804	2173920	Rv1921c	Rv1922	2	2	0	0	0	2	0	1	366	NE
Segment-718	2179582	2179584	Rv1926c	Rv1927	1	1	0	0	0	1	0	1	4	Uncertain
Segment-719	2181257	2181259	Rv1928c	Rv1929c	1	1	0	0	0	1	0	1	86	Uncertain
Segment-72	3880598	3880606	Rv3461c	Rv3462c	2	2	0	0	2	0	0	0	0	Uncertain
Segment-720	2182462	2182464	Rv1930c	Rv1931c	1	1	0	0	0	1	0	1	85	Uncertain
Segment-721	2187177	2187179	Rv1935c	Rv1936	1	1	0	0	0	1	0	1	24	Uncertain
Segment-722	2194500	2194638	Rv1941	Rv1942c	4	4	0	0	0	4	0	1	186.25	NE
Segment-723	2195950	2195985	Rv1944c	Rv1945	2	2	0	0	0	2	0	1	66.5	NE
Segment-724	2197402	2197510	Rv1945	Rv1946c	6	6	0	0	0	6	0	1	26.3333	NE
Segment-725	2198458	2198719	Rv1947	Rv1948c	3	3	0	0	0	3	0	1	122.667	NE
Segment-726	2204735	2204853	Rv1961	Rv1962c	6	4	2	0	0	6	0	1	129.333	NE
Segment-727	2205562	2205585	Rv1962A	Rv1963c	5	5	0	0	0	5	0	1	3.2	NE
Segment-728	2207109	2207611	Rv1963c	Rv1964	21	21	0	0	0	21	0	0.761905	29.5	NE
Segment-729	2218047	2218049	Rv1974	Rv1975	1	1	0	0	0	1	0	1	231	Uncertain
Segment-73	3883627	3883705	Rv3465	Rv3466	4	4	0	0	4	0	0	0.25	11	GD
Segment-730	2218734	2218851	Rv1975	Rv1976c	3	2	1	0	0	3	0	1	55.6667	NE
Segment-731	2220821	2220831	Rv1977	Rv1978	3	3	0	0	0	3	0	1	381	Uncertain
Segment-732	2225394	2225418	Rv1981c	Rv1982c	2	2	0	0	0	2	0	1	147.5	NE
Segment-733	2226113	2226169	Rv1982A	Rv1983	7	7	0	0	0	7	0	0.857143	46.6667	NE
Segment-734	2228912	2228976	Rv1984c	Rv1985c	2	2	0	0	0	2	0	1	96	NE
Segment-735	2229919	2229921	Rv1985c	Rv1986	1	1	0	0	0	1	0	1	542	Uncertain
Segment-736	2230619	2230979	Rv1986	Rv1987	8	8	0	0	0	8	0	1	146.625	NE
Segment-737	2231505	2231684	Rv1987	Rv1988	5	5	0	0	0	5	0	1	207.6	NE
Segment-738	2232243	2232700	Rv1988	Rv1989c	22	21	1	0	0	22	0	1	146.727	NE
Segment-739	2233882	2233884	Rv1990c	Rv1990A	1	1	0	0	0	1	0	1	642	Uncertain
Segment-74	3964648	3964650	Rv3527	Rv3528c	1	1	0	0	1	0	0	1	1	Uncertain
Segment-740	2234243	2234267	Rv1990A	Rv1991c	2	2	0	0	0	2	0	1	156	NE
Segment-741	2234905	2234962	Rv1991A	Rv1992c	6	6	0	0	0	6	0	0.666667	17.75	NE
Segment-742	2237610	2237612	Rv1993c	Rv1994c	1	1	0	0	0	1	0	1	53	Uncertain
Segment-743	2240064	2240116	Rv1996	Rv1997	3	3	0	0	0	3	0	1	203	NE
Segment-744	2242900	2242948	Rv1997	Rv1998c	3	3	0	0	0	3	0	1	17.6667	NE
Segment-745	2248521	2248523	Rv2002	Rv2003c	1	0	1	0	0	1	0	1	9	Uncertain
Segment-746	2250988	2251003	Rv2004c	Rv2005c	2	1	1	0	0	2	0	0.5	20	Uncertain
Segment-747	2251920	2251955	Rv2005c	Rv2006	2	2	0	0	0	2	0	1	162.5	NE
Segment-748	2256057	2256059	Rv2006	Rv2007c	1	1	0	0	0	1	0	1	14	Uncertain
Segment-749	2256448	2256620	Rv2007c	Rv2008c	7	6	1	0	0	7	0	0.857143	31.6667	NE
Segment-75	3969135	3969300	Rv3531c	Rv3532	12	12	0	0	11	1	0	0.583333	8.57143	GD
Segment-750	2258009	2258035	Rv2008c	Rv2009	4	4	0	0	0	4	0	1	90	NE
Segment-751	2258745	2258799	Rv2010	Rv2011c	3	3	0	0	0	3	0	1	156.667	NE
Segment-752	2259314	2259318	Rv2011c	Rv2012	2	2	0	0	0	2	0	1	7.5	Uncertain
Segment-753	2259888	2260467	Rv2012	Rv2013	9	7	2	0	0	9	0	1	85.8889	NE
Segment-754	2261705	2261801	Rv2014	Rv2015c	7	7	0	0	0	7	0	1	16.4286	NE
Segment-755	2263301	2263415	Rv2015c	Rv2016	8	7	1	0	0	8	0	0.875	186.143	NE
Segment-756	2268162	2268164	Rv2023c	Rv2024c	1	1	0	0	0	1	0	1	67	Uncertain
Segment-757	2268244	2268687	Rv2023c	Rv2024c	26	26	0	0	0	26	0	0.846154	44.5455	NE
Segment-758	2270357	2270750	Rv2024c	Rv2025c	12	11	1	0	0	12	0	1	185.25	NE
Segment-759	2271821	2271871	Rv2025c	Rv2026c	5	5	0	0	0	5	0	0.8	60.5	NE
Segment-76	4025219	4025221	Rv3582c	Rv3583c	1	1	0	0	1	0	0	1	13	Uncertain
Segment-760	2278952	2279117	Rv2031c	Rv2032	3	3	0	0	0	3	0	1	39.3333	NE
Segment-761	2280155	2280157	Rv2032	Rv2033c	1	1	0	0	0	1	0	1	84	Uncertain
Segment-762	2281162	2281296	Rv2033c	Rv2034	6	6	0	0	0	6	0	0.333333	38	NE
Segment-763	2287881	2287883	Rv2041c	Rv2042c	1	1	0	0	0	1	0	1	62	Uncertain
Segment-764	2289608	2289638	Rv2044c	Rv2045c	3	3	0	0	0	3	0	1	109	NE
Segment-765	2291965	2291967	Rv2046	Rv2047c	1	1	0	0	0	1	0	1	229	Uncertain
Segment-766	2306995	2307263	Rv2048c	Rv2049c	10	10	0	0	0	10	0	1	161.8	NE
Segment-767	2315152	2315173	Rv2058c	Rv2059	3	3	0	0	0	3	0	1	33	NE
Segment-768	2320817	2320834	Rv2062c	Rv2063	3	3	0	0	0	3	0	1	9.66667	NE
Segment-769	2330184	2330186	Rv2072c	Rv2073c	1	0	1	0	0	1	0	1	7	Uncertain
Segment-77	4041150	4041152	Rv3596c	Rv3597c	1	0	1	0	1	0	0	0	0	Uncertain
Segment-770	2332892	2333040	Rv2075c	Rv2076c	7	7	0	0	0	7	0	1	194	NE
Segment-771	2334735	2334990	Rv2077A	Rv2078	4	3	1	0	0	4	0	0.75	123.667	NE
Segment-772	2337977	2338056	Rv2080	Rv2081c	4	4	0	0	0	4	0	1	132.25	NE
Segment-773	2343019	2343029	Rv2084	Rv2085	2	2	0	0	0	2	0	1	117.5	Uncertain
Segment-774	2343944	2343986	Rv2086	Rv2087	5	5	0	0	0	5	0	1	26	NE
Segment-775	2344264	2344415	Rv2087	Rv2088	6	5	1	0	0	6	0	1	53.3333	NE
Segment-776	2347344	2347375	Rv2089c	Rv2090	2	1	1	0	0	2	0	1	18.5	NE
Segment-777	2352103	2352105	Rv2092c	Rv2093c	1	0	1	0	0	1	0	1	3	Uncertain
Segment-778	2356738	2357237	Rv2097c	Rv2100	9	7	2	0	0	9	0	1	51.4444	NE
Segment-779	2357422	2358282	Rv2097c	Rv2100	11	9	2	0	0	11	0	0.818182	255.111	NE
Segment-78	4057064	4057270	Rv3616c	Rv3617	15	14	1	0	15	0	0	0.466667	6.42857	GD
Segment-780	2358376	2358378	Rv2097c	Rv2100	1	0	1	0	0	1	0	1	8	Uncertain
Segment-781	2360058	2360060	Rv2100	Rv2101	1	1	0	0	0	1	0	1	32	Uncertain
Segment-782	2363297	2363299	Rv2101	Rv2102	1	1	0	0	0	1	0	1	53	Uncertain
Segment-783	2364852	2365413	Rv2104c	Rv2105	12	11	1	0	0	12	0	0.916667	202.727	NE
Segment-784	2366792	2366905	Rv2106	Rv2107	7	7	0	0	0	7	0	1	18.7143	NE
Segment-785	2367676	2367720	Rv2107	Rv2108	5	5	0	0	0	5	0	1	45.8	NE
Segment-786	2368464	2368824	Rv2108	Rv2109c	15	13	2	0	0	15	0	0.933333	81.9286	NE
Segment-787	2368866	2368950	Rv2108	Rv2109c	3	3	0	0	0	3	0	1	77.6667	NE
Segment-788	2381015	2381051	Rv2122c	Rv2123	8	7	1	0	0	8	0	0.875	14.7143	NE
Segment-789	2386133	2386234	Rv2124c	Rv2125	3	3	0	0	0	3	0	1	55.3333	NE
Segment-79	4075634	4075661	Rv3635	Rv3636	3	3	0	0	3	0	0	0.333333	3	Uncertain
Segment-790	2393334	2393336	Rv2131c	Rv2132	1	1	0	0	0	1	0	1	19	Uncertain
Segment-791	2393676	2393678	Rv2132	Rv2133c	1	1	0	0	0	1	0	1	181	Uncertain
Segment-792	2396876	2396899	Rv2136c	Rv2137c	3	1	2	0	0	3	0	0.666667	22	Uncertain
Segment-793	2401816	2401912	Rv2141c	Rv2142c	3	1	2	0	0	3	0	0.333333	206	Uncertain
Segment-794	2406108	2406110	Rv2146c	Rv2147c	1	1	0	0	0	1	0	1	153	Uncertain
Segment-795	2420619	2420621	Rv2158c	Rv2159c	1	1	0	0	0	1	0	1	25	Uncertain
Segment-796	2425040	2425042	Rv2162c	Rv2163c	1	0	1	0	0	1	0	1	15	Uncertain
Segment-797	2432925	2432931	Rv2170	Rv2171	2	2	0	0	0	2	0	1	658.5	Uncertain
Segment-798	2434568	2434695	Rv2172c	Rv2173	4	4	0	0	0	4	0	1	186.75	NE
Segment-799	2439201	2439280	Rv2176	Rv2177c	3	3	0	0	0	3	0	1	330.333	NE
Segment-8	735514	735516	Rv0640	Rv0641	1	1	0	1	0	0	0	0	0	Uncertain
Segment-80	4190455	4190461	Rv3738c	Rv3739c	2	2	0	0	2	0	0	0.5	1	Uncertain
Segment-800	2440058	2440325	Rv2177c	Rv2178c	7	7	0	0	0	7	0	1	91.5714	NE
Segment-801	2446982	2447017	Rv2184c	Rv2185c	2	2	0	0	0	2	0	1	83	NE
Segment-802	2452034	2452036	Rv2189c	Rv2190c	1	1	0	0	0	1	0	1	45	Uncertain
Segment-803	2453392	2453809	Rv2190c	Rv2191	11	10	1	0	0	11	0	0.909091	118.2	NE
Segment-804	2456817	2456819	Rv2192c	Rv2193	1	0	1	0	0	1	0	1	3	Uncertain
Segment-805	2463197	2463199	Rv2198c	Rv2199c	1	1	0	0	0	1	0	1	201	Uncertain
Segment-806	2468937	2468939	Rv2203	Rv2204c	1	1	0	0	0	1	0	1	197	Uncertain
Segment-807	2470504	2470581	Rv2205c	Rv2206	4	4	0	0	0	4	0	1	138.5	NE
Segment-808	2471369	2471378	Rv2206	Rv2207	2	2	0	0	0	2	0	1	118	Uncertain
Segment-809	2473275	2473332	Rv2208	Rv2209	2	2	0	0	0	2	0	1	165	NE
Segment-81	1552	1637	Rv0001	Rv0002	2	2	0	0	0	2	0	1	541	NE
Segment-810	2475989	2476009	Rv2210c	Rv2211c	2	2	0	0	0	2	0	1	124	NE
Segment-811	2479925	2479927	Rv2213	Rv2214c	1	1	0	0	0	1	0	1	164	Uncertain
Segment-812	2486225	2486231	Rv2218	Rv2219	2	2	0	0	0	2	0	1	94.5	Uncertain
Segment-813	2487438	2487440	Rv2219A	Rv2220	1	0	1	0	0	1	0	1	3	Uncertain
Segment-814	2492367	2492402	Rv2221c	Rv2222c	2	1	1	0	0	2	0	1	67.5	NE
Segment-815	2495423	2495425	Rv2223c	Rv2224c	1	1	0	0	0	1	0	1	121	Uncertain
Segment-816	2500839	2500921	Rv2226	Rv2227	3	2	1	0	0	3	0	1	18.6667	NE
Segment-817	2505723	2505725	Rv2231c	Rv2231A	1	1	0	0	0	1	0	1	49	Uncertain
Segment-818	2506174	2506176	Rv2231A	Rv2231B	1	1	0	0	0	1	0	0	0	Uncertain
Segment-819	2510265	2510345	Rv2237	Rv2237A	2	2	0	0	0	2	0	1	133	NE
Segment-82	3277	3279	Rv0002	Rv0003	1	1	0	0	0	1	0	1	3	Uncertain
Segment-820	2510599	2510601	Rv2237A	Rv2238c	1	1	0	0	0	1	0	1	68	Uncertain
Segment-821	2510693	2510695	Rv2237A	Rv2238c	1	1	0	0	0	1	0	1	179	Uncertain
Segment-822	2512301	2512303	Rv2240c	Rv2241	1	1	0	0	0	1	0	1	168	Uncertain
Segment-823	2516581	2516700	Rv2242	Rv2243	4	4	0	0	0	4	0	1	196.75	NE
Segment-824	2517730	2517760	Rv2243	Rv2244	3	3	0	0	0	3	0	1	10	NE
Segment-825	2522301	2522314	Rv2247	Rv2248	2	2	0	0	0	2	0	1	3.5	Uncertain
Segment-826	2525369	2525379	Rv2250c	Rv2250A	3	3	0	0	0	3	0	0.333333	4	Uncertain
Segment-827	2528986	2528988	Rv2254c	Rv2255c	1	1	0	0	0	1	0	1	314	Uncertain
Segment-828	2534005	2534023	Rv2260	Rv2261c	2	2	0	0	0	2	0	1	89.5	NE
Segment-829	2539977	2540080	Rv2265	Rv2266	5	5	0	0	0	5	0	1	154.2	NE
Segment-83	5066	5130	Rv0004	Rv0005	3	3	0	0	0	3	0	1	93.6667	NE
Segment-830	2541424	2541535	Rv2266	Rv2267c	5	4	1	0	0	5	0	0.8	132.25	NE
Segment-831	2545281	2545320	Rv2270	Rv2271	2	1	1	0	0	2	0	1	3.5	NE
Segment-832	2545664	2545728	Rv2271	Rv2272	3	3	0	0	0	3	0	1	81.3333	NE
Segment-833	2549044	2549091	Rv2276	Rv2277c	4	4	0	0	0	4	0	1	4.5	NE
Segment-834	2551391	2551474	Rv2279	Rv2280	4	4	0	0	0	4	0	1	129	NE
Segment-835	2553108	2553149	Rv2280	Rv2281	4	4	0	0	0	4	0	1	14.75	NE
Segment-836	2558859	2558882	Rv2285	Rv2286c	2	2	0	0	0	2	0	1	95	NE
Segment-837	2559712	2559714	Rv2286c	Rv2287	1	1	0	0	0	1	0	1	54	Uncertain
Segment-838	2562468	2562470	Rv2289	Rv2290	1	1	0	0	0	1	0	1	196	Uncertain
Segment-839	2564270	2564272	Rv2292c	Rv2293c	1	1	0	0	0	1	0	1	48	Uncertain
Segment-84	7299	7301	Rv0005	Rv0006	1	1	0	0	0	1	0	1	181	Uncertain
Segment-840	2565181	2565274	Rv2293c	Rv2294	5	4	1	0	0	5	0	1	71.2	NE
Segment-841	2566578	2566699	Rv2294	Rv2295	3	2	1	0	0	3	0	1	131.667	NE
Segment-842	2567454	2567456	Rv2295	Rv2296	1	0	1	0	0	1	0	1	1	Uncertain
Segment-843	2568921	2569037	Rv2297	Rv2298	3	3	0	0	0	3	0	1	35	NE
Segment-844	2572032	2572048	Rv2299c	Rv2300c	2	2	0	0	0	2	0	1	209	NE
Segment-845	2573723	2573725	Rv2301	Rv2302	1	1	0	0	0	1	0	1	139	Uncertain
Segment-846	2574098	2574100	Rv2302	Rv2303c	1	1	0	0	0	1	0	1	233	Uncertain
Segment-847	2575670	2575707	Rv2304c	Rv2305	2	2	0	0	0	2	0	1	217	NE
Segment-848	2579466	2579499	Rv2307A	Rv2307B	4	4	0	0	0	4	0	0.75	176	NE
Segment-849	2580000	2580002	Rv2307B	Rv2307D	1	1	0	0	0	1	0	1	112	Uncertain
Segment-85	9850	9905	Rv0006	Rv0007	4	4	0	0	0	4	0	1	144.25	NE
Segment-850	2581275	2581751	Rv2308	Rv2309c	8	8	0	0	0	8	0	1	222.375	NE
Segment-851	2582389	2583015	Rv2309c	Rv2309A	21	20	1	0	0	21	0	0.952381	114.4	NE
Segment-852	2583374	2583439	Rv2309A	Rv2310	2	2	0	0	0	2	0	1	78	NE
Segment-853	2583876	2583878	Rv2310	Rv2311	1	1	0	0	0	1	0	1	167	Uncertain
Segment-854	2584772	2585028	Rv2312	Rv2313c	8	8	0	0	0	8	0	1	161.875	NE
Segment-855	2596283	2596328	Rv2323c	Rv2324	3	2	1	0	0	3	0	0.666667	31.5	Uncertain
Segment-856	2596807	2596983	Rv2324	Rv2325c	8	8	0	0	0	8	0	1	121.875	NE
Segment-857	2600606	2600608	Rv2327	Rv2328	1	1	0	0	0	1	0	1	83	Uncertain
Segment-858	2601920	2601922	Rv2328	Rv2329c	1	1	0	0	0	1	0	1	83	Uncertain
Segment-859	2603690	2603705	Rv2329c	Rv2330c	2	2	0	0	0	2	0	1	117.5	NE
Segment-86	11096	11098	Rv0007	Rv0008c	1	1	0	0	0	1	0	1	162	Uncertain
Segment-860	2604243	2604268	Rv2330c	Rv2331	2	2	0	0	0	2	0	0.5	5	Uncertain
Segment-861	2608345	2608802	Rv2333c	Rv2334	10	10	0	0	0	10	0	1	130.8	NE
Segment-862	2610437	2610730	Rv2335	Rv2336	7	7	0	0	0	7	0	1	112.857	NE
Segment-863	2611829	2611831	Rv2336	Rv2337c	1	1	0	0	0	1	0	1	2	Uncertain
Segment-864	2613041	2613103	Rv2337c	Rv2338c	5	5	0	0	0	5	0	1	256.2	NE
Segment-865	2614188	2614418	Rv2338c	Rv2339	6	5	1	0	0	6	0	1	121.833	NE
Segment-866	2617592	2617594	Rv2339	Rv2340c	1	1	0	0	0	1	0	1	412	Uncertain
Segment-867	2619034	2619360	Rv2340c	Rv2341	5	5	0	0	0	5	0	1	391.4	NE
Segment-868	2619573	2619575	Rv2340c	Rv2341	1	1	0	0	0	1	0	1	8	Uncertain
Segment-869	2632252	2632802	Rv2351c	Rv2352c	18	14	4	0	0	18	0	0.777778	46.7143	NE
Segment-87	11198	11850	Rv0007	Rv0008c	18	16	2	0	0	18	0	0.888889	207.188	NE
Segment-870	2634218	2634521	Rv2352c	Rv2353c	15	15	0	0	0	15	0	0.8	28.5	NE
Segment-871	2636961	2637601	Rv2355	Rv2356c	13	12	1	0	0	13	0	1	263.462	NE
Segment-872	2641223	2641257	Rv2357c	Rv2358	3	3	0	0	0	3	0	1	207.667	NE
Segment-873	2651579	2651632	Rv2370c	Rv2371	3	3	0	0	0	3	0	1	147	NE
Segment-874	2655218	2655261	Rv2374c	Rv2375	2	2	0	0	0	2	0	1	96	NE
Segment-875	2675934	2675936	Rv2383c	Rv2384	1	1	0	0	0	1	0	1	144	Uncertain
Segment-876	2680019	2680293	Rv2386c	Rv2387	10	10	0	0	0	10	0	1	41.5	NE
Segment-877	2684400	2684681	Rv2390c	Rv2391	6	6	0	0	0	6	0	1	107.5	NE
Segment-878	2690000	2690002	Rv2394	Rv2395	1	1	0	0	0	1	0	1	35	Uncertain
Segment-879	2698258	2698480	Rv2401A	Rv2402	6	6	0	0	0	6	0	1	202.5	NE
Segment-88	13025	13081	Rv0009	Rv0010c	3	3	0	0	0	3	0	1	235	NE
Segment-880	2704536	2704702	Rv2406c	Rv2407	5	5	0	0	0	5	0	1	158.2	NE
Segment-881	2705538	2706019	Rv2407	Rv2408	7	6	1	0	0	7	0	0.857143	158.5	NE
Segment-882	2711317	2711319	Rv2413c	Rv2414c	1	1	0	0	0	1	0	1	62	Uncertain
Segment-883	2713992	2714125	Rv2415c	Rv2416c	3	3	0	0	0	3	0	1	37	NE
Segment-884	2715360	2715429	Rv2416c	Rv2417c	4	3	1	0	0	4	0	1	72	NE
Segment-885	2718946	2719073	Rv2421c	Rv2422	3	3	0	0	0	3	0	1	20.6667	NE
Segment-886	2719380	2719443	Rv2422	Rv2423	2	2	0	0	0	2	0	1	50	NE
Segment-887	2720697	2720776	Rv2423	Rv2424c	3	3	0	0	0	3	0	1	427.667	NE
Segment-888	2721825	2721860	Rv2424c	Rv2425c	2	2	0	0	0	2	0	1	67	NE
Segment-889	2724208	2724230	Rv2426c	Rv2427c	2	2	0	0	0	2	0	1	55.5	NE
Segment-89	13560	13701	Rv0010c	Rv0011c	7	7	0	0	0	7	0	1	17.4286	NE
Segment-890	2725498	2726000	Rv2427c	Rv2428	9	8	1	0	0	9	0	0.888889	78.125	NE
Segment-891	2727967	2727969	Rv2430c	Rv2431c	1	1	0	0	0	1	0	1	81	Uncertain
Segment-892	2732891	2733195	Rv2435c	Rv2436	7	7	0	0	0	7	0	1	80.2857	NE
Segment-893	2734162	2734339	Rv2436	Rv2437	3	3	0	0	0	3	0	0.666667	67.5	Uncertain
Segment-894	2737029	2737126	Rv2438A	Rv2439c	6	5	1	0	0	6	0	0.666667	27	NE
Segment-895	2739728	2739730	Rv2440c	Rv2441c	1	1	0	0	0	1	0	1	77	Uncertain
Segment-896	2745053	2745055	Rv2444c	Rv2445c	1	1	0	0	0	1	0	1	129	Uncertain
Segment-897	2745245	2745247	Rv2444c	Rv2445c	1	1	0	0	0	1	0	1	128	Uncertain
Segment-898	2752740	2752846	Rv2451	Rv2452c	10	10	0	0	0	10	0	1	88.2	NE
Segment-899	2753013	2753028	Rv2452c	Rv2453c	4	4	0	0	0	4	0	1	92.5	NE
Segment-9	748824	748826	Rv0651	Rv0652	1	1	0	1	0	0	0	0	0	Uncertain
Segment-90	25730	25908	Rv0020c	Rv0021c	5	2	3	0	0	5	0	1	125.4	NE
Segment-900	2756820	2756942	Rv2455c	Rv2456c	8	5	3	0	0	8	0	0.75	172.167	NE
Segment-901	2763886	2763898	Rv2461c	Rv2462c	2	2	0	0	0	2	0	1	112	Uncertain
Segment-902	2765317	2765326	Rv2462c	Rv2463	2	1	1	0	0	2	0	0.5	48	Uncertain
Segment-903	2766855	2766857	Rv2463	Rv2464c	1	0	1	0	0	1	0	1	22	Uncertain
Segment-904	2768213	2768264	Rv2465c	Rv2466c	2	2	0	0	0	2	0	1	15	NE
Segment-905	2768930	2768932	Rv2466c	Rv2467	1	1	0	0	0	1	0	1	250	Uncertain
Segment-906	2771607	2771633	Rv2467	Rv2468c	2	2	0	0	0	2	0	1	99.5	NE
Segment-907	2772362	2772364	Rv2468A	Rv2469c	1	1	0	0	0	1	0	1	72	Uncertain
Segment-908	2773161	2773163	Rv2469c	Rv2470	1	1	0	0	0	1	0	1	415	Uncertain
Segment-909	2775228	2775230	Rv2471	Rv2472	1	1	0	0	0	1	0	1	396	Uncertain
Segment-91	27566	27580	Rv0022c	Rv0023	3	3	0	0	0	3	0	1	41.3333	Uncertain
Segment-910	2786014	2786529	Rv2480c	Rv2481c	16	16	0	0	0	16	0	1	111.562	NE
Segment-911	2794269	2794311	Rv2485c	Rv2486	2	2	0	0	0	2	0	1	40.5	NE
Segment-912	2795135	2795248	Rv2486	Rv2487c	3	3	0	0	0	3	0	1	89.6667	NE
Segment-913	2797410	2797419	Rv2487c	Rv2488c	2	1	1	0	0	2	0	1	4.5	Uncertain
Segment-914	2801174	2801176	Rv2489c	Rv2490c	1	1	0	0	0	1	0	1	192	Uncertain
Segment-915	2806255	2806650	Rv2490c	Rv2491	7	7	0	0	0	7	0	1	229.857	NE
Segment-916	2822395	2822426	Rv2506	Rv2507	2	1	1	0	0	2	0	1	59.5	NE
Segment-917	2824615	2824617	Rv2508c	Rv2509	1	1	0	0	0	1	0	1	81	Uncertain
Segment-918	2827958	2828528	Rv2511	Rv2512c	10	10	0	0	0	10	0	1	151.3	NE
Segment-919	2829877	2829980	Rv2512c	Rv2513	7	7	0	0	0	7	0	1	163.857	NE
Segment-92	31825	31980	Rv0028	Rv0029	3	2	1	0	0	3	0	1	41.3333	NE
Segment-920	2830624	2830820	Rv2513	Rv2514c	5	5	0	0	0	5	0	1	44.2	NE
Segment-921	2832624	2832716	Rv2515c	Rv2516c	4	4	0	0	0	4	0	1	16.75	NE
Segment-922	2833853	2834080	Rv2517c	Rv2518c	4	4	0	0	0	4	0	0.75	164	NE
Segment-923	2835590	2835792	Rv2518c	Rv2519	8	7	1	0	0	8	0	0.875	256	NE
Segment-924	2837304	2837386	Rv2519	Rv2520c	3	3	0	0	0	3	0	0.666667	6	Uncertain
Segment-925	2839953	2840070	Rv2523c	Rv2524c	2	2	0	0	0	2	0	1	122.5	NE
Segment-926	2849347	2849831	Rv2524c	Rv2525c	22	20	2	0	0	22	0	0.818182	128.111	NE
Segment-927	2850675	2850677	Rv2525c	Rv2526	1	1	0	0	0	1	0	1	60	Uncertain
Segment-928	2851755	2851757	Rv2527	Rv2528c	1	1	0	0	0	1	0	1	20	Uncertain
Segment-929	2852692	2852839	Rv2528c	Rv2529	5	5	0	0	0	5	0	1	104.2	NE
Segment-93	33217	33219	Rv0029	Rv0030	1	1	0	0	0	1	0	1	250	Uncertain
Segment-930	2857817	2857846	Rv2531c	Rv2532c	3	2	1	0	0	3	0	1	157	NE
Segment-931	2864849	2865032	Rv2541	Rv2542	3	3	0	0	0	3	0	0.666667	50	Uncertain
Segment-932	2866383	2866418	Rv2542	Rv2543	2	2	0	0	0	2	0	1	55	NE
Segment-933	2869648	2869713	Rv2548A	Rv2549c	2	2	0	0	0	2	0	1	64.5	NE
Segment-934	2870382	2870774	Rv2550c	Rv2551c	11	10	1	0	0	11	0	0.818182	77	NE
Segment-935	2876981	2877078	Rv2556c	Rv2557	3	2	1	0	0	3	0	1	282	NE
Segment-936	2877835	2877837	Rv2557	Rv2558	1	1	0	0	0	1	0	1	26	Uncertain
Segment-937	2881151	2881405	Rv2560	Rv2561	8	8	0	0	0	8	0	1	253.75	NE
Segment-938	2895978	2896008	Rv2571c	Rv2572c	3	3	0	0	0	3	0	1	125	NE
Segment-939	2897981	2897983	Rv2572c	Rv2573	1	1	0	0	0	1	0	1	7	Uncertain
Segment-94	33560	33562	Rv0030	Rv0031	1	1	0	0	0	1	0	1	7	Uncertain
Segment-940	2900762	2900918	Rv2576c	Rv2577	6	6	0	0	0	6	0	1	26.5	NE
Segment-941	2903547	2903568	Rv2578c	Rv2579	3	3	0	0	0	3	0	0.666667	8	Uncertain
Segment-942	2904571	2904744	Rv2579	Rv2580c	4	4	0	0	0	4	0	1	30.5	NE
Segment-943	2910226	2910235	Rv2583c	Rv2584c	2	1	1	0	0	2	0	1	54	Uncertain
Segment-944	2929980	2929982	Rv2601	Rv2601A	1	1	0	0	0	1	0	1	253	Uncertain
Segment-945	2934949	2935049	Rv2607	Rv2608	4	2	2	0	0	4	0	1	106	NE
Segment-946	2945048	2945264	Rv2615c	Rv2616	5	4	1	0	0	5	0	1	64	NE
Segment-947	2948600	2948647	Rv2621c	Rv2622	4	4	0	0	0	4	0	1	90.5	NE
Segment-948	2949481	2949550	Rv2622	Rv2623	4	3	1	0	0	4	0	1	25.75	NE
Segment-949	2952518	2952539	Rv2625c	Rv2626c	2	2	0	0	0	2	0	1	32.5	NE
Segment-95	33797	34243	Rv0031	Rv0032	17	16	1	0	0	17	0	0.941176	33	NE
Segment-950	2953029	2953385	Rv2626c	Rv2627c	12	11	1	0	0	12	0	0.916667	51.2727	NE
Segment-951	2954770	2954880	Rv2627c	Rv2628	4	4	0	0	0	4	0	0.75	44	NE
Segment-952	2955439	2955495	Rv2628	Rv2629	2	2	0	0	0	2	0	1	49	NE
Segment-953	2957482	2957484	Rv2630	Rv2631	1	1	0	0	0	1	0	0	0	Uncertain
Segment-954	2959330	2959332	Rv2632c	Rv2633c	1	1	0	0	0	1	0	1	69	Uncertain
Segment-955	2959936	2960105	Rv2633c	Rv2634c	4	3	1	0	0	4	0	0.75	10.3333	NE
Segment-956	2963552	2963593	Rv2636	Rv2637	2	2	0	0	0	2	0	1	214	NE
Segment-957	2964272	2964274	Rv2637	Rv2638	1	0	1	0	0	1	0	1	2	Uncertain
Segment-958	2964871	2964980	Rv2638	Rv2639c	4	3	1	0	0	4	0	0.75	36.3333	NE
Segment-959	2965469	2965477	Rv2639c	Rv2640c	2	2	0	0	0	2	0	1	515.5	Uncertain
Segment-96	39845	39875	Rv0036c	Rv0037c	2	2	0	0	0	2	0	1	216	NE
Segment-960	2968444	2968522	Rv2643	Rv2644c	5	5	0	0	0	5	0	1	43.6	NE
Segment-961	2968886	2969506	Rv2644c	Rv2645	11	9	2	0	0	11	0	0.909091	250.8	NE
Segment-962	2969845	2969847	Rv2644c	Rv2645	1	1	0	0	0	1	0	1	179	Uncertain
Segment-963	2970130	2970132	Rv2644c	Rv2645	1	1	0	0	0	1	0	1	27	Uncertain
Segment-964	2971613	2971615	Rv2646	Rv2647	1	1	0	0	0	1	0	1	113	Uncertain
Segment-965	2973519	2973752	Rv2649	Rv2650c	4	4	0	0	0	4	0	1	24.75	NE
Segment-966	2976576	2976578	Rv2652c	Rv2653c	1	1	0	0	0	1	0	0	0	Uncertain
Segment-967	2980918	2980960	Rv2659c	Rv2660c	3	3	0	0	0	3	0	1	7	NE
Segment-968	2982102	2982104	Rv2663	Rv2664	1	1	0	0	0	1	0	1	239	Uncertain
Segment-969	2982454	2982519	Rv2664	Rv2665	3	3	0	0	0	3	0	1	65	NE
Segment-97	41915	41988	Rv0038	Rv0039c	2	2	0	0	0	2	0	1	124.5	NE
Segment-970	2983008	2983018	Rv2665	Rv2666	2	2	0	0	0	2	0	1	113.5	Uncertain
Segment-971	2983893	2983895	Rv2666	Rv2667	1	1	0	0	0	1	0	1	11	Uncertain
Segment-972	2987665	2987667	Rv2671	Rv2672	1	1	0	0	0	1	0	1	45	Uncertain
Segment-973	2989279	2989281	Rv2672	Rv2673	1	1	0	0	0	1	0	1	24	Uncertain
Segment-974	2995993	2996001	Rv2679	Rv2680	2	2	0	0	0	2	0	1	119.5	Uncertain
Segment-975	3001921	3001970	Rv2684	Rv2685	3	3	0	0	0	3	0	1	180	NE
Segment-976	3011406	3011408	Rv2693c	Rv2694c	1	1	0	0	0	1	0	1	5	Uncertain
Segment-977	3011917	3011919	Rv2694c	Rv2695	1	1	0	0	0	1	0	1	310	Uncertain
Segment-978	3012664	3012822	Rv2695	Rv2696c	7	7	0	0	0	7	0	1	112	NE
Segment-979	3014671	3014673	Rv2698	Rv2699c	1	1	0	0	0	1	0	1	171	Uncertain
Segment-98	42362	42364	Rv0039c	Rv0040c	1	1	0	0	0	1	0	1	93	Uncertain
Segment-980	3016751	3016753	Rv2701c	Rv2702	1	1	0	0	0	1	0	1	141	Uncertain
Segment-981	3022433	3022472	Rv2709	Rv2710	2	2	0	0	0	2	0	1	22	NE
Segment-982	3023547	3023549	Rv2710	Rv2711	1	1	0	0	0	1	0	1	136	Uncertain
Segment-983	3029871	3029873	Rv2716	Rv2717c	1	1	0	0	0	1	0	1	177	Uncertain
Segment-984	3030406	3030408	Rv2717c	Rv2718c	1	1	0	0	0	1	0	1	37	Uncertain
Segment-985	3031656	3031787	Rv2719c	Rv2720	2	2	0	0	0	2	0	1	188.5	NE
Segment-986	3036121	3036134	Rv2723	Rv2724c	2	2	0	0	0	2	0	1	65	Uncertain
Segment-987	3041482	3041484	Rv2728c	Rv2729c	1	1	0	0	0	1	0	1	75	Uncertain
Segment-988	3046829	3046831	Rv2733c	Rv2734	1	1	0	0	0	1	0	1	48	Uncertain
Segment-989	3053724	3053774	Rv2740	Rv2741	5	4	1	0	0	5	0	0.8	184.25	NE
Segment-99	46503	46578	Rv0041	Rv0042c	6	6	0	0	0	6	0	0.833333	54.4	NE
Segment-990	3055509	3055511	Rv2741	Rv2742c	1	1	0	0	0	1	0	1	63	Uncertain
Segment-991	3058136	3058138	Rv2744c	Rv2745c	1	1	0	0	0	1	0	1	37	Uncertain
Segment-992	3066228	3066230	Rv2752c	Rv2753c	1	1	0	0	0	1	0	1	75	Uncertain
Segment-993	3068079	3068198	Rv2754c	Rv2755c	3	3	0	0	0	3	0	1	76.3333	NE
Segment-994	3070108	3070110	Rv2756c	Rv2757c	1	1	0	0	0	1	0	1	8	Uncertain
Segment-995	3070861	3070872	Rv2758c	Rv2759c	2	2	0	0	0	2	0	1	26	Uncertain
Segment-996	3071549	3071551	Rv2760c	Rv2761c	1	1	0	0	0	1	0	1	12	Uncertain
Segment-997	3073096	3073098	Rv2762c	Rv2763c	1	1	0	0	0	1	0	1	19	Uncertain
Segment-998	3075523	3075587	Rv2765	Rv2766c	2	2	0	0	0	2	0	1	120	NE
Segment-999	3076739	3076871	Rv2767c	Rv2768c	2	1	1	0	0	2	0	1	55	NE
